# Supplementary material for: Inhibiting Mitochondrial Cytochrome c Oxidase Downregulates Gene Transcription After Traumatic Brain Injury in Drosophila
Source: Front Physiol. 2021 Mar 15;12:628777. doi: 10.3389/fphys.2021.628777 (PMC8005633; doi:10.3389/fphys.2021.628777)
Supplement: Supplementary Data Sheet 1 — Gene Ontology tables. [file Data_Sheet_1.XLSX]

## Sheet: w1118_Female_Ctrl_and_Ctrl+NIR
Title: Inhibiting mitochondrial Cytochrome c oxidase downregulates gene transcription after traumatic brain injury in Drosophila
Authors: Ekta J. Shah, Thomas H. Sanderson, Maik Hüttemann, Katherine Gurdziel and Douglas M. Ruden
Category	GOBPID	Term	Count	%	PValue	Genes	List Total	Pop Hits	Pop Total	Fold Enrichment	Bonferroni	Benjamini	DAVID FDR	Corrected FDR
GOTERM_MF_ALL	GO:0003824	Catalytic Activity	188	38.7629	4.95669e-06	Ppox,mRpL39,Prosalpha6,GCS2beta,l(2)37Cb,Gabat,Tcp-1eta,Marcal1,kraken,CG3609,CG6145,CG4452,CG4467,mtTFB2,Rat1,VhaPPA1-1,CLS,GlcAT-S,CG15739,wds,CG10495,Rrp42,Slimp,Taf10b,CG7627,beta-PheRS,CG8399,Gtp-bp,grass,CSN8,CG14997,mop,EndoGI,Kaz1-ORFB,AIF,CG34025,CG4199,MYPT-75D,RpII15,sw,Cyp4p3,mRpL46,CG7488,CG4860,l(2)37Cg,aPKC,Sp212,glu,FKBP59,D2hgdh,mrn,Vha68-2,slpr,RagA-B,CG8520,Tip60,Hmt-1,kappaTry…	322	4271	9284	1.26913	0.00336488	0.00336488	0.00744573	7.44573e-05
UP_KEYWORDS	UP_KEYWORDS	Hydrolase	84	17.3196	1.97813e-05	Jon65Aiv,NitFhit,NT5E-2,GCS2beta,Prosalpha6,Prosbeta3,l(2)37Cb,CG13197,nmd,Usp10,Tcp-1eta,ttm50,Marcal1,CG6839,kraken,CG4467,CRMP,Rat1,VhaPPA1-1,CG15739,GXIVsPLA2,Rrp42,pit,CG7627,grass,spn-F,mop,EndoGI,Kaz1-ORFB,CG7382,MYPT-75D,pelo,mRpL46,Phae2,Sp212,Spn55B,glu,mrn,Vha68-2,Amy-p,CG6462,CG12374,CG8520,Amy-d,AhcyL1,CG8366,betaTry,CG7367,Hmt-1,kappaTry,Mdr49,Nmdmc,RecQ5,Rpt2,CG6753,Jon74E,CG31121,…	468	1581	13921	1.58042	0.0040667	0.0040667	0.0249109	0.000249109
GOTERM_MF_ALL	GO:0016787	Hydrolase Activity	98	20.2062	5.55297e-05	Prosalpha6,GCS2beta,l(2)37Cb,Tcp-1eta,Marcal1,kraken,CG4452,CG4467,VhaPPA1-1,Rat1,CG15739,Rrp42,CG7627,beta-PheRS,Gtp-bp,CSN8,grass,EndoGI,mop,Kaz1-ORFB,MYPT-75D,sw,CG7488,mRpL46,Sp212,glu,mrn,Vha68-2,RagA-B,CG8520,Hmt-1,kappaTry,Mdr49,Nmdmc,CG6753,RhoL,Jon74E,Dbp45A,mtm,Vps4,Bace,alphaTry,Kaz-m1,CG3164,CG11029,CG6295,CG17192,Acyp2,PTPMT1,Usp12-46,Arl6,CG10194,CG6154,DppIII,CanB2,CG6048,Jon65Aiv,…	322	1956	9284	1.44456	0.0370572	0.0187035	0.0833847	0.000833847
GOTERM_BP_ALL	GO:0006810	Transport	88	18.1443	0.00050342	CG31547,cnir,Ncc69,cv-d,Vps8,ttm50,crb,CG8785,VhaPPA1-1,GXIVsPLA2,Vps53,CG7627,Gtp-bp,CG8177,boca,GCC88,sut2,CG32069,Aplip1,Int6,CG7382,sw,Tab2,Zip48C,Rint1,Slc45-1,Nup98-96,CG7589,Orct,T3dh,Tsp42Eg,Pat1,FKBP59,CHMP2B,Vha68-2,Myc,CG9536,Mob4,Syngr,CG7367,Hmt-1,dpr3,Pink1,lsn,Mdr49,CG6766,Vps16A,Mekk1,Syt7,Rlip,mtm,cher,CG32576,CG5850,Syt12,repo,didum,Vps4,CG30392,nAChRalpha2,CG11753,Srp14,CG31103…	365	1883	10996	1.40791	0.748477	0.748477	0.893588	0.00893588
GOTERM_BP_ALL	GO:0022008	Neurogenesis	73	15.0515	0.000564071	Prosbeta3,l(2)37Cb,Tcp-1eta,CG45057,CG6145,crb,pdm3,Rat1,wds,Nf1,Rrp42,CG5569,rictor,Gtp-bp,CSN8,CG32069,bsh,spn-F,ey,EndoGI,mop,TBCD,H15,Aplip1,Int6,beat-Ic,fj,RpII15,sw,Tab2,CG31126,Rint1,vtd,aPKC,CG3817,Piezo,Mob4,Myc,Syngr,Wnt6,Ets21C,CG11306,CG12007,CG6959,ValRS,acj6,cher,repo,didum,SMC2,Vps4,CG10365,if,Surf1,Bug22,RnrS,Lsd-1,PTPMT1,slow,Atet,CG14174,Mnt,CG11583,meigo,psidin,HipHop,Usp8,Cont…	365	1497	10996	1.46907	0.787019	0.538502	1.00074	0.0100074
GOTERM_BP_ALL	GO:0046907	Intracellular Transport	32	6.59794	0.000635921	Mob4,Vps8,Pink1,lsn,CG6766,ttm50,Vps16A,crb,cher,Vps53,didum,Gtp-bp,CG11753,Srp14,GCC88,boca,Ppat-Dpck,CG32069,Aplip1,CG9915,CG5745,CG7382,sw,CG18178,Tab2,Sec13,Ranbp16,Syx17,Nup98-96,Arl6,Vps13B,Ccz1	365	503	10996	1.91657	0.825113	0.440776	1.12753	0.0112753
GOTERM_BP_ALL	GO:0051234	Establishment Of Localization	90	18.5567	0.000718095	CG31547,cnir,Ncc69,cv-d,Vps8,ttm50,crb,CG8785,VhaPPA1-1,GXIVsPLA2,Vps53,CG7627,Gtp-bp,CG8177,boca,GCC88,sut2,CG32069,Aplip1,Int6,CG7382,sw,Tab2,Zip48C,Rint1,Slc45-1,Nup98-96,CG7589,Orct,T3dh,aPKC,Tsp42Eg,Pat1,FKBP59,CHMP2B,Vha68-2,Mob4,Myc,CG9536,Syngr,CG7367,Hmt-1,dpr3,Pink1,lsn,Mdr49,CG6766,Vps16A,Mekk1,Syt7,Rlip,mtm,cher,CG32576,CG5850,Syt12,repo,didum,Vps4,CG30392,nAChRalpha2,CG11753,Srp14,CG…	365	1957	10996	1.38546	0.860404	0.388751	1.27235	0.0127235
GOTERM_BP_ALL	GO:0008152	Metabolic Process	240	49.4845	0.00094756	CG43673,Muc68D,Prosalpha6,GCS2beta,Vps8,l(2)37Cb,Gabat,Marcal1,CG3609,MED8,crb,CG4452,CG4467,mtTFB2,Rat1,CG15739,wds,Rrp42,beta-PheRS,CG8399,CSN8,CG14997,bsh,mop,EndoGI,CG34025,CG4199,CG14322,RpII15,Tab2,CG32756,CG10306,CG4860,l(2)37Cg,aPKC,Sp212,glu,mrn,D2hgdh,Vha68-2,slpr,Myc,Slmap,CG6495,Ets21C,Nmdmc,CG11920,RhoL,Jon74E,acj6,Dbp45A,Cyp311a1,repo,obst-E,CG11029,Dsor1,SCCRO4,Taf10,MED6,viaf,CG17…	365	6343	10996	1.13988	0.925614	0.351493	1.67569	0.0167569
GOTERM_BP_DIRECT	GO:0055114	Oxidation-Reduction Process	27	5.56701	0.00122367	Ppox,CG6638,Cyp4ac1,Nmdmc,su(r),CG8665,CG3609,Gld,Cyp28a5,CG10495,Cyp311a1,CG31075,CG8993,Cyp6g2,CG8399,CG14997,RnrS,CG4199,ninaB,CG10561,Cyp305a1,CG3999,Cyp4p3,T3dh,Adi1,CG7724,D2hgdh	365	412	10996	1.97428	0.674631	0.674631	1.895	0.01895
GOTERM_MF_ALL	GO:0000166	Nucleotide Binding	63	12.9897	0.00153513	CG4896,NitFhit,NT5E-2,mRpL39,l(2)37Cb,nmd,Tcp-1eta,Marcal1,CG2162,CG10495,pit,Slimp,CG7627,beta-PheRS,Gtp-bp,CG3021,AIF,CG4199,B52,CG7488,CG4860,bru2,SdhA,aPKC,U2af38,glu,D2hgdh,Vha68-2,slpr,RagA-B,CG8520,lig3,AhcyL1,Hmt-1,Pink1,CG6638,Mdr49,grp,RecQ5,Mekk1,Rpt2,RhoL,alphaTub84D,Gld,CG31121,ValRS,Dbp45A,didum,SMC2,Vps4,CG3164,l(2)k01209,bma,Dsor1,Ppat-Dpck,CG4858,Atet,CG8080,CG18178,Arl6,aux,GlyR…	322	1242	9284	1.46251	0.648199	0.294064	2.28143	0.0228143
GOTERM_MF_ALL	GO:1901265	Nucleoside Phosphate Binding	63	12.9897	0.00153513	CG4896,NitFhit,NT5E-2,mRpL39,l(2)37Cb,nmd,Tcp-1eta,Marcal1,CG2162,CG10495,pit,Slimp,CG7627,beta-PheRS,Gtp-bp,CG3021,AIF,CG4199,B52,CG7488,CG4860,bru2,SdhA,aPKC,U2af38,glu,D2hgdh,Vha68-2,slpr,RagA-B,CG8520,lig3,AhcyL1,Hmt-1,Pink1,CG6638,Mdr49,grp,RecQ5,Mekk1,Rpt2,RhoL,alphaTub84D,Gld,CG31121,ValRS,Dbp45A,didum,SMC2,Vps4,CG3164,l(2)k01209,bma,Dsor1,Ppat-Dpck,CG4858,Atet,CG8080,CG18178,Arl6,aux,GlyR…	322	1242	9284	1.46251	0.648199	0.294064	2.28143	0.0228143
GOTERM_MF_ALL	GO:0016818	Hydrolase Activity, Acting On Acid Anhydrides, In Phosphorus-Containing Anhydrides	35	7.21649	0.0017708	RagA-B,CG8520,NitFhit,Hmt-1,l(2)37Cb,nmd,Mdr49,RecQ5,Tcp-1eta,ttm50,Marcal1,Rpt2,RhoL,alphaTub84D,VhaPPA1-1,CG31121,Dbp45A,pit,CG7627,didum,SMC2,Vps4,Gtp-bp,CG3164,spn-F,Acyp2,EndoGI,CG7382,Atet,sw,CG7488,Arl6,glu,mrn,Vha68-2	322	582	9284	1.7339	0.700372	0.260147	2.62734	0.0262734
GOTERM_MF_ALL	GO:0016887	Atpase Activity	26	5.36082	0.00177177	CG8520,Hmt-1,l(2)37Cb,nmd,Mdr49,RecQ5,Tcp-1eta,Marcal1,ttm50,Rpt2,VhaPPA1-1,CG31121,Dbp45A,pit,didum,CG7627,SMC2,Vps4,CG3164,spn-F,EndoGI,CG7382,Atet,glu,mrn,Vha68-2	322	385	9284	1.94712	0.70057	0.214296	2.62876	0.0262876
GOTERM_MF_ALL	GO:0016817	Hydrolase Activity, Acting On Acid Anhydrides	35	7.21649	0.00185167	RagA-B,CG8520,NitFhit,Hmt-1,l(2)37Cb,nmd,Mdr49,RecQ5,Tcp-1eta,ttm50,Marcal1,Rpt2,RhoL,alphaTub84D,VhaPPA1-1,CG31121,Dbp45A,pit,CG7627,didum,SMC2,Vps4,Gtp-bp,CG3164,spn-F,Acyp2,EndoGI,CG7382,Atet,sw,CG7488,Arl6,glu,mrn,Vha68-2	322	584	9284	1.72796	0.716432	0.189457	2.74578	0.0274578
GOTERM_BP_ALL	GO:0044248	Cellular Catabolic Process	37	7.62887	0.00218152	APC4,AhcyL1,NT5E-2,Prosbeta3,Prosalpha6,Pink1,CG6638,Usp10,lsn,CG6766,Gabat,CG8665,su(r),crb,Rpt2,CG4467,Cyp28a5,b,Rat1,wds,Rrp42,Cyp6g2,CG9319,CG10365,Vps4,Jheh1,RYBP,Pym,Lsd-1,Zpr1,CG34025,CG3999,pelo,Usp12-46,CG4860,Usp8,CG5961	365	661	10996	1.68633	0.997486	0.574782	3.81814	0.0381814
GOTERM_MF_ALL	GO:0016462	Pyrophosphatase Activity	34	7.01031	0.00259281	RagA-B,CG8520,NitFhit,Hmt-1,l(2)37Cb,nmd,Mdr49,RecQ5,Tcp-1eta,ttm50,Marcal1,Rpt2,RhoL,alphaTub84D,VhaPPA1-1,CG31121,Dbp45A,pit,CG7627,didum,SMC2,Vps4,Gtp-bp,CG3164,spn-F,EndoGI,CG7382,Atet,sw,CG7488,Arl6,glu,mrn,Vha68-2	322	573	9284	1.71082	0.828882	0.222911	3.82494	0.0382494
GOTERM_MF_ALL	GO:0017111	Nucleoside-Triphosphatase Activity	33	6.80412	0.00311203	RagA-B,CG8520,Hmt-1,l(2)37Cb,nmd,Mdr49,RecQ5,Tcp-1eta,ttm50,Marcal1,Rpt2,RhoL,alphaTub84D,VhaPPA1-1,CG31121,Dbp45A,pit,CG7627,didum,SMC2,Vps4,Gtp-bp,CG3164,spn-F,EndoGI,CG7382,Atet,sw,CG7488,Arl6,glu,mrn,Vha68-2	322	557	9284	1.7082	0.879906	0.232744	4.57429	0.0457429
GOTERM_BP_ALL	GO:0055114	Oxidation-Reduction Process	34	7.01031	0.00270421	Ppox,Pink1,CG6638,Cyp4ac1,Nmdmc,CG8665,su(r),CG3609,Cyp28a5,Gld,Cyp311a1,CG10495,CG31075,Slimp,CG8993,Cyp6g2,CG9319,CG8399,Surf1,CG14997,RnrS,AIF,CG4199,ninaB,CG10561,Cyp305a1,CG3999,Cyp4p3,CG4860,SdhA,T3dh,Adi1,D2hgdh,CG7724	365	598	10996	1.71285	0.999402	0.604572	4.71232	0.0471232
GOTERM_BP_ALL	GO:0016192	Vesicle-Mediated Transport	35	7.21649	0.00291099	CG9536,cnir,Syngr,CG7367,Vps8,Vps16A,Mekk1,Rlip,Syt7,mtm,CG32576,Vps53,Syt12,repo,Vps4,CG11753,GCC88,boca,CG32069,Int6,Aplip1,CG10778,CG5745,Mnt,Sec13,Rint1,Syx17,psidin,Nup98-96,CG7589,CG10194,Lpt,aux,Pat1,CanB2	365	625	10996	1.68706	0.999661	0.588461	5.06388	0.0506388
GOTERM_BP_ALL	GO:0016043	Cellular Component Organization	136	28.0412	0.00295629	mRpL39,Vps8,mRpL32,Set,Tcp-1eta,Marcal1,crb,CG6145,msl-1,mtTFB2,CLS,wds,Nf1,Cep97,Slimp,rictor,Taf10b,vn,Gtp-bp,boca,CSN8,TBCD,mop,EndoGI,CG13623,RpII15,sw,Tab2,Zasp66,mRpL46,CG7488,CG10306,aPKC,glu,mrn,Rcd5,Arpc2,Vha68-2,slpr,RagA-B,Myc,Tip60,Ets21C,RhoL,Mp20,CG12007,CG6959,acj6,cher,mtm,CG12320,repo,Syt12,Vps4,if,Srp14,Lsd-1,CG5676,Mnt,CG11583,Syx17,Arl6,Taf10,MED6,Hsc20,CanB2,CG6048,nmd,mRpL43…	365	3335	10996	1.22853	0.999701	0.555818	5.14074	0.0514074
GOTERM_BP_ALL	GO:0006974	Cellular Response To Dna Damage Stimulus	22	4.53608	0.0029729	CSN8,lig3,Tip60,Dsor1,Prosbeta3,EndoGI,Usp10,RecQ5,grp,RpII15,Marcal1,Rpt2,CG32756,RhoL,vtd,wds,HipHop,rictor,CG8993,mrn,Rcd5,CycC	365	328	10996	2.02065	0.999714	0.52379	5.16891	0.0516891
GOTERM_BP_ALL	GO:0050794	Regulation Of Cellular Process	145	29.8969	0.00303689	CG13579,mRpL39,Tsp42En,Listericin,Gabat,Marcal1,crb,MED8,msl-1,mtTFB2,Rat1,wds,Nf1,Cep97,Gbeta5,rictor,Taf10b,vn,Gtp-bp,CG34408,boca,grass,CSN8,bsh,nom,TBCD,mop,EndoGI,AIF,Kaz1-ORFB,CG4199,RpII15,Tab2,Gadd45,bru2,CG10306,aPKC,Tsp42Eg,Tsp42Ef,glu,conu,mrn,Rcd5,Arpc2,slpr,RagA-B,Myc,Tip60,Slmap,CG6495,Ets21C,RhoL,Mp20,CG12007,CG9548,acj6,Dbp45A,cher,repo,Syt12,Vps4,if,nAChRalpha2,Dsor1,Lsd-1,mthl15…	365	3596	10996	1.21476	0.99976	0.500792	5.27734	0.0527734
GOTERM_BP_ALL	GO:0051649	Establishment Of Localization In Cell	38	7.83505	0.00307249	Mob4,Syngr,Vps8,Pink1,lsn,CG6766,ttm50,Vps16A,crb,Syt7,cher,Vps53,Syt12,didum,Gtp-bp,CG11753,Srp14,GCC88,boca,Ppat-Dpck,CG32069,Aplip1,CG5745,CG9915,CG7382,sw,CG18178,Tab2,Sec13,Ranbp16,Syx17,Nup98-96,Vps13B,Arl6,aPKC,aux,Ccz1,CanB2	365	699	10996	1.63775	0.999783	0.477338	5.33762	0.0533762
GOTERM_MF_DIRECT	GO:0050660	Flavin Adenine Dinucleotide Binding	8	1.64948	0.00443219	Gld,CG4860,SdhA,CG10495,AIF,CG4199,CG6638,D2hgdh	322	60	9284	3.84431	0.819168	0.819168	5.97534	0.0597534
GOTERM_BP_ALL	GO:0071840	Cellular Component Organization Or Biogenesis	140	28.866	0.00345486	mRpL39,Vps8,mRpL32,Set,Tcp-1eta,Marcal1,crb,CG6145,msl-1,mtTFB2,CLS,wds,Nf1,Rrp42,Cep97,Slimp,rictor,Taf10b,vn,Gtp-bp,boca,CSN8,mop,EndoGI,TBCD,CG13623,RpII15,sw,Tab2,Zasp66,mRpL46,CG7488,CG10306,aPKC,glu,mrn,Rcd5,Arpc2,Vha68-2,slpr,RagA-B,Myc,Tip60,Ets21C,CG11920,RhoL,Mp20,CG12007,CG6959,acj6,cher,mtm,CG12320,repo,Syt12,Vps4,CG13096,if,Srp14,Lsd-1,CG5676,Mnt,CG11583,Syx17,Arl6,Taf10,MED6,Hsc20,C…	365	3463	10996	1.21792	0.999924	0.492157	5.98273	0.0598273
GOTERM_BP_ALL	GO:1901575	Organic Substance Catabolic Process	41	8.45361	0.00424963	APC4,AhcyL1,NT5E-2,CG7367,Prosbeta3,Prosalpha6,Pink1,CG6638,Usp10,lsn,CG6766,Gabat,CG8665,su(r),crb,CG6753,Rpt2,CG4467,b,Rat1,wds,GXIVsPLA2,Rrp42,CG9319,CG10365,Vps4,Bace,Jheh1,RYBP,Pym,Lsd-1,CG6295,Zpr1,CG17192,CG34025,CG3999,pelo,Usp12-46,CG4860,Usp8,CG5961	365	787	10996	1.56946	0.999991	0.54077	7.31039	0.0731039
GOTERM_BP_ALL	GO:0065007	Biological Regulation	167	34.433	0.00455615	CG13579,mRpL39,Tsp42En,Listericin,Gabat,Marcal1,crb,MED8,msl-1,mtTFB2,Rat1,VhaPPA1-1,wds,Nf1,Cep97,rictor,Gbeta5,Taf10b,vn,Gtp-bp,CG34408,boca,grass,CSN8,nom,bsh,mop,EndoGI,TBCD,AIF,Kaz1-ORFB,CG4199,RpII15,Gadd45,Tab2,bru2,CG4860,CG10306,aPKC,Tsp42Eg,Tsp42Ef,glu,FKBP59,conu,mrn,Rcd5,Arpc2,Vha68-2,slpr,RagA-B,Myc,Tip60,Slmap,Syngr,Hmt-1,CG6495,CG6638,Ets21C,RhoL,Mp20,CG12007,CG9548,acj6,Dbp45A,che…	365	4274	10996	1.17713	0.999996	0.542651	7.81769	0.0781769
GOTERM_BP_ALL	GO:0009056	Catabolic Process	43	8.86598	0.00467828	APC4,AhcyL1,NT5E-2,CG7367,Prosbeta3,Prosalpha6,Pink1,CG6638,Usp10,lsn,CG6766,Gabat,CG8665,su(r),crb,CG6753,Rpt2,CG4467,Cyp28a5,b,Rat1,wds,GXIVsPLA2,Rrp42,Cyp6g2,CG9319,CG10365,Vps4,Bace,Jheh1,RYBP,Pym,Lsd-1,CG6295,Zpr1,CG17192,CG34025,CG3999,pelo,Usp12-46,CG4860,Usp8,CG5961	365	841	10996	1.54033	0.999997	0.530494	8.01909	0.0801909
GOTERM_BP_ALL	GO:0051186	Cofactor Metabolic Process	14	2.8866	0.00469097	Ppat-Dpck,AhcyL1,CG4858,Ppox,CG13623,CG8080,Nmdmc,CG8665,CG6145,CG12268,CG8306,Hsc20,CG1441,CG2453	365	172	10996	2.45212	0.999997	0.511302	8.03999	0.0803999
GOTERM_BP_ALL	GO:0051179	Localization	101	20.8247	0.0048869	cnir,Ncc69,Vps8,crb,CG8785,VhaPPA1-1,Vps53,CG7627,vn,Gtp-bp,GCC88,boca,sut2,CG32069,sw,Tab2,Slc45-1,CG7589,aPKC,Tsp42Eg,FKBP59,CHMP2B,Vha68-2,Myc,Syngr,Hmt-1,Mdr49,CG6766,RhoL,cher,mtm,CG32576,CG5850,repo,Syt12,Vps4,if,nAChRalpha2,Srp14,Lsd-1,Dsor1,CG31103,Mnt,CG18178,JhI-21,Syx17,Arl6,CG10194,CG8931,Ccz1,ZnT41F,CanB2,CG31547,cv-d,ttm50,CRMP,GXIVsPLA2,CG8177,spn-F,ey,Int6,Aplip1,CG7382,Zip48C,Rin…	365	2388	10996	1.27417	0.999999	0.506745	8.36215	0.0836215
GOTERM_MF_ALL	GO:0036094	Small Molecule Binding	63	12.9897	0.00584014	CG4896,NitFhit,NT5E-2,mRpL39,l(2)37Cb,nmd,Tcp-1eta,Marcal1,CG2162,CG10495,pit,Slimp,CG7627,beta-PheRS,Gtp-bp,CG3021,AIF,CG4199,B52,CG7488,CG4860,bru2,SdhA,aPKC,U2af38,glu,D2hgdh,Vha68-2,slpr,RagA-B,CG8520,lig3,AhcyL1,Hmt-1,Pink1,CG6638,Mdr49,grp,RecQ5,Mekk1,Rpt2,RhoL,alphaTub84D,Gld,CG31121,ValRS,Dbp45A,didum,SMC2,Vps4,CG3164,l(2)k01209,bma,Dsor1,Ppat-Dpck,CG4858,Atet,CG8080,CG18178,Arl6,aux,GlyR…	322	1315	9284	1.38132	0.981369	0.357603	8.42285	0.0842285
GOTERM_MF_ALL	GO:0097367	Carbohydrate Derivative Binding	55	11.3402	0.0060278	CG43673,Muc68D,cv-d,l(2)37Cb,nmd,Tcp-1eta,Marcal1,pit,Slimp,CG7627,beta-PheRS,vn,Gtp-bp,CG3021,CG14247,CG7488,aPKC,glu,Vha68-2,slpr,RagA-B,CG8520,lig3,Hmt-1,Pink1,Mdr49,grp,RecQ5,Mekk1,Rpt2,RhoL,alphaTub84D,ValRS,CG31121,Dbp45A,CG34324,didum,SMC2,Vps4,CG30392,obst-E,CG3164,l(2)k01209,bma,Dsor1,Ppat-Dpck,CG4858,CG8080,Atet,Arl6,aux,GlyRS,Lar,CG34220,ebi	322	1115	9284	1.42222	0.983614	0.3371	8.68217	0.0868217
GOTERM_BP_ALL	GO:0007399	Nervous System Development	78	16.0825	0.00560914	Prosbeta3,l(2)37Cb,Tcp-1eta,CG45057,CG6145,crb,pdm3,Rat1,wds,Nf1,Rrp42,CG5569,rictor,vn,Gtp-bp,CSN8,CG32069,bsh,spn-F,ey,EndoGI,mop,TBCD,H15,Aplip1,Int6,fj,beat-Ic,RpII15,sw,Tab2,CG31126,Rint1,vtd,aPKC,glu,FKBP59,CG3817,Piezo,Mob4,Myc,Tip60,Syngr,Wnt6,Ets21C,CG11306,CG12007,CG6959,ValRS,acj6,cher,repo,didum,SMC2,Vps4,CG10365,if,Surf1,Bug22,RnrS,Lsd-1,PTPMT1,slow,alpha-Est1,Atet,CG14174,Mnt,CG1158…	365	1767	10996	1.32984	1	0.537402	9.54051	0.0954051
GOTERM_MF_ALL	GO:0050660	Flavin Adenine Dinucleotide Binding	8	1.64948	0.00880459	Gld,CG4860,SdhA,CG10495,AIF,CG4199,CG6638,D2hgdh	322	68	9284	3.39204	0.997555	0.42114	12.4403	0.124403
UP_KEYWORDS	UP_KEYWORDS	Protease	22	4.53608	0.0107212	CG12374,grass,epsilonTry,Jon65Aiv,betaTry,Prosbeta3,Prosalpha6,Kaz1-ORFB,Usp10,Usp12-46,CG4467,Jon74E,Usp8,CG6154,Spn55B,Bace,yip7,DppIII,alphaTry,CG6462,Kaz-m1,CG6048	468	362	13921	1.80775	0.891445	0.670523	12.6947	0.126947
GOTERM_BP_ALL	GO:0006367	Transcription Initiation From Rna Polymerase Ii Promoter	9	1.85567	0.00801852	Rpt2,Taf10,MED6,B52,Taf10b,mrn,RpII15,MED8,CycC	365	87	10996	3.11649	1	0.650351	13.3689	0.133689
GOTERM_BP_ALL	GO:0006206	Pyrimidine Nucleobase Metabolic Process	4	0.824742	0.0080353	CRMP,l(2)k01209,b,su(r)	365	13	10996	9.26955	1	0.634017	13.395	0.13395
GOTERM_BP_ALL	GO:0071704	Organic Substance Metabolic Process	219	45.1546	0.00808584	CG43673,Muc68D,Prosalpha6,GCS2beta,Vps8,l(2)37Cb,Gabat,Marcal1,crb,MED8,CG4452,CG4467,mtTFB2,Rat1,CG15739,wds,Rrp42,beta-PheRS,CSN8,bsh,mop,EndoGI,CG34025,CG14322,RpII15,Tab2,CG32756,CG10306,CG4860,l(2)37Cg,aPKC,Sp212,glu,mrn,Vha68-2,slpr,Myc,Slmap,CG6495,Ets21C,Nmdmc,CG11920,RhoL,Jon74E,acj6,Dbp45A,repo,obst-E,CG11029,Dsor1,SCCRO4,MED6,viaf,Taf10,CG1792,CG6154,CG34220,CanB2,CG6048,NitFhit,NT5E-2…	365	5893	10996	1.11957	1	0.619982	13.4737	0.134737
GOTERM_BP_ALL	GO:0007219	Notch Signaling Pathway	12	2.47423	0.00829091	Myc,CRMP,PRAS40,EndoGI,aux,fj,Usp10,Vps4,Vps16A,Usp12-46,crb,ebi	365	144	10996	2.5105	1	0.613583	13.792	0.13792
GOTERM_BP_ALL	GO:0061024	Membrane Organization	18	3.71134	0.00843218	boca,Pink1,Mekk1,Vps16A,ttm50,Sec13,pelo,Syt7,crb,CG6404,Syx17,psidin,CLS,aPKC,Syt12,Gtp-bp,CG11753,Srp14	365	270	10996	2.0084	1	0.604824	14.0106	0.140106
GOTERM_BP_ALL	GO:0050789	Regulation Of Biological Process	151	31.134	0.00844889	CG13579,mRpL39,Tsp42En,Listericin,Gabat,Marcal1,crb,MED8,msl-1,mtTFB2,Rat1,wds,Nf1,Cep97,rictor,Gbeta5,Taf10b,vn,Gtp-bp,CG34408,boca,grass,CSN8,nom,bsh,mop,EndoGI,TBCD,AIF,Kaz1-ORFB,CG4199,RpII15,Tab2,Gadd45,bru2,CG10306,aPKC,Tsp42Eg,Tsp42Ef,glu,FKBP59,conu,mrn,Rcd5,Arpc2,slpr,RagA-B,Myc,Tip60,Slmap,CG6495,Ets21C,RhoL,Mp20,CG12007,CG9548,acj6,Dbp45A,cher,repo,Syt12,Vps4,if,nAChRalpha2,Kaz-m1,Dsor…	365	3864	10996	1.17729	1	0.591185	14.0364	0.140364
GOTERM_BP_ALL	GO:0051188	Cofactor Biosynthetic Process	9	1.85567	0.00915752	Ppat-Dpck,CG4858,Ppox,CG13623,Hsc20,Nmdmc,CG8080,CG2453,CG6145	365	89	10996	3.04645	1	0.606998	15.125	0.15125
GOTERM_BP_ALL	GO:0044712	Single-Organism Catabolic Process	20	4.12371	0.0098095	Jheh1,Lsd-1,AhcyL1,CG6295,CG17192,NT5E-2,CG7367,CG6638,Gabat,CG6766,CG3999,su(r),CG6753,Rpt2,b,Cyp28a5,CG4860,GXIVsPLA2,Cyp6g2,CG9319	365	319	10996	1.88878	1	0.619025	16.1151	0.161151
GOTERM_BP_ALL	GO:0033554	Cellular Response To Stress	35	7.21649	0.0103856	slpr,RagA-B,lig3,Tip60,Prosbeta3,Usp10,RecQ5,CG6766,CG11920,grp,Vps16A,Marcal1,Mekk1,Rpt2,RhoL,wds,rictor,CG8993,CycC,CSN8,Dsor1,EndoGI,CG5027,Aplip1,RpII15,Gadd45,meigo,Syx17,CG32756,TotX,vtd,HipHop,mrn,Rcd5,ebi	365	680	10996	1.5506	1	0.627212	16.9807	0.169807
GOTERM_MF_ALL	GO:0016627	Oxidoreductase Activity, Acting On The Ch-Ch Group Of Donors	6	1.23711	0.0129343	CG4860,Ppox,SdhA,CG10495,CG6638,su(r)	322	41	9284	4.21936	0.999857	0.5218	17.7633	0.177633
GOTERM_BP_ALL	GO:0034613	Cellular Protein Localization	25	5.15464	0.0113774	Vps8,lsn,CG6766,Vps16A,ttm50,crb,didum,Gtp-bp,CG11753,Srp14,GCC88,boca,Lsd-1,spn-F,CG5745,CG7382,sw,Sec13,Tab2,Ranbp16,CG6404,Syx17,Nup98-96,Vps13B,aPKC	365	440	10996	1.71171	1	0.648474	18.4514	0.184514
UP_KEYWORDS	UP_KEYWORDS	Mitochondrion	17	3.50515	0.0160797	mRpL39,CG3021,PTPMT1,AIF,mRpS25,mRpL32,Nmdmc,CG8080,ttm50,mtTFB2,CLS,SdhA,T3dh,Slimp,bonsai,Surf1,CG2453	468	263	13921	1.92273	0.96454	0.671466	18.4671	0.184671
GOTERM_MF_ALL	GO:0042623	Atpase Activity, Coupled	19	3.91753	0.0142848	Hmt-1,EndoGI,l(2)37Cb,CG7382,nmd,Mdr49,RecQ5,Atet,ttm50,Marcal1,Rpt2,VhaPPA1-1,CG31121,Dbp45A,pit,didum,CG7627,mrn,Vha68-2	322	296	9284	1.85072	0.999944	0.528856	19.4373	0.194373
GOTERM_BP_DIRECT	GO:0043524	Negative Regulation Of Neuron Apoptotic Process	4	0.824742	0.0146196	psidin,Tip60,Pink1,ebi	365	16	10996	7.53151	0.999999	0.998832	20.5561	0.205561
GOTERM_MF_ALL	GO:0032550	Purine Ribonucleoside Binding	45	9.27835	0.0152596	slpr,RagA-B,CG8520,lig3,Hmt-1,l(2)37Cb,Pink1,nmd,Mdr49,RecQ5,grp,Tcp-1eta,Marcal1,Mekk1,Rpt2,RhoL,alphaTub84D,CG31121,ValRS,Dbp45A,pit,Slimp,CG7627,didum,SMC2,Vps4,beta-PheRS,Gtp-bp,CG3164,l(2)k01209,Ppat-Dpck,Dsor1,bma,CG4858,CG3021,CG8080,Atet,CG7488,Arl6,aPKC,GlyRS,aux,glu,Vha68-2,ebi	322	918	9284	1.41335	0.999971	0.526163	20.6259	0.206259
GOTERM_MF_ALL	GO:0035639	Purine Ribonucleoside Triphosphate Binding	45	9.27835	0.0152596	slpr,RagA-B,CG8520,lig3,Hmt-1,l(2)37Cb,Pink1,nmd,Mdr49,RecQ5,grp,Tcp-1eta,Marcal1,Mekk1,Rpt2,RhoL,alphaTub84D,CG31121,ValRS,Dbp45A,pit,Slimp,CG7627,didum,SMC2,Vps4,beta-PheRS,Gtp-bp,CG3164,l(2)k01209,Ppat-Dpck,Dsor1,bma,CG4858,CG3021,CG8080,Atet,CG7488,Arl6,aPKC,GlyRS,aux,glu,Vha68-2,ebi	322	918	9284	1.41335	0.999971	0.526163	20.6259	0.206259
GOTERM_BP_ALL	GO:1901215	Negative Regulation Of Neuron Death	5	1.03093	0.0128987	psidin,Tip60,aux,Pink1,ebi	365	28	10996	5.37965	1	0.671114	20.6597	0.206597
GOTERM_MF_ALL	GO:0016491	Oxidoreductase Activity	35	7.21649	0.0159568	Ppox,CG6638,Cyp4ac1,Nmdmc,CG8665,su(r),CG3609,CG12268,Cyp28a5,Gld,CG8306,Cyp311a1,CG10495,CG31075,CG8993,Cyp6g2,CG8399,CG14997,RnrS,AIF,CG4199,ninaB,CG10561,Cyp305a1,CG3999,GstE8,Cyp4p3,CG42376,SdhA,CG4860,T3dh,Adi1,D2hgdh,CG7724,CG1441	322	673	9284	1.49945	0.999982	0.51771	21.466	0.21466
GOTERM_BP_ALL	GO:0044765	Single-Organism Transport	64	13.1959	0.0134906	CG31547,Ncc69,cv-d,ttm50,crb,CG8785,VhaPPA1-1,GXIVsPLA2,CG7627,Gtp-bp,CG8177,boca,sut2,Aplip1,Int6,CG7382,sw,Tab2,Zip48C,Slc45-1,Nup98-96,CG7589,Orct,T3dh,Pat1,FKBP59,Vha68-2,Myc,Mob4,Syngr,CG7367,Hmt-1,Pink1,dpr3,Mdr49,Mekk1,Syt7,cher,Syt12,didum,Vps4,CG30392,nAChRalpha2,CG11753,Srp14,Lsd-1,Ppat-Dpck,CG31103,CG5745,CG10778,Atet,Mnt,Sec13,meigo,JhI-21,Syx17,CG7720,psidin,CG10194,aux,Lpt,ZnT41F,Ca…	365	1451	10996	1.32878	1	0.676372	21.5034	0.215034
GOTERM_MF_DIRECT	GO:0005524	Atp Binding	38	7.83505	0.0175427	slpr,CG8520,lig3,Hmt-1,l(2)37Cb,Pink1,nmd,Mdr49,RecQ5,Tcp-1eta,grp,Marcal1,Mekk1,Rpt2,ValRS,CG31121,Dbp45A,pit,Slimp,didum,CG7627,SMC2,Vps4,beta-PheRS,CG3164,l(2)k01209,Ppat-Dpck,Dsor1,bma,CG4858,CG3021,CG8080,Atet,aPKC,GlyRS,aux,glu,Vha68-2	322	751	9284	1.45889	0.998902	0.966857	21.7675	0.217675
GOTERM_MF_ALL	GO:0001883	Purine Nucleoside Binding	45	9.27835	0.0162404	slpr,RagA-B,CG8520,lig3,Hmt-1,l(2)37Cb,Pink1,nmd,Mdr49,RecQ5,grp,Tcp-1eta,Marcal1,Mekk1,Rpt2,RhoL,alphaTub84D,CG31121,ValRS,Dbp45A,pit,Slimp,CG7627,didum,SMC2,Vps4,beta-PheRS,Gtp-bp,CG3164,l(2)k01209,Ppat-Dpck,Dsor1,bma,CG4858,CG3021,CG8080,Atet,CG7488,Arl6,aPKC,GlyRS,aux,glu,Vha68-2,ebi	322	921	9284	1.40874	0.999985	0.501367	21.8053	0.218053
GOTERM_MF_ALL	GO:0032549	Ribonucleoside Binding	45	9.27835	0.0162404	slpr,RagA-B,CG8520,lig3,Hmt-1,l(2)37Cb,Pink1,nmd,Mdr49,RecQ5,grp,Tcp-1eta,Marcal1,Mekk1,Rpt2,RhoL,alphaTub84D,CG31121,ValRS,Dbp45A,pit,Slimp,CG7627,didum,SMC2,Vps4,beta-PheRS,Gtp-bp,CG3164,l(2)k01209,Ppat-Dpck,Dsor1,bma,CG4858,CG3021,CG8080,Atet,CG7488,Arl6,aPKC,GlyRS,aux,glu,Vha68-2,ebi	322	921	9284	1.40874	0.999985	0.501367	21.8053	0.218053
UP_KEYWORDS	UP_KEYWORDS	Oxidoreductase	31	6.39175	0.0194423	Ppox,CG6638,Cyp4ac1,Nmdmc,CG8665,su(r),CG3609,CG12268,Cyp28a5,Gld,CG8306,Cyp311a1,CG31075,Cyp6g2,CG8399,CG14997,RnrS,AIF,CG4199,ninaB,Cyp305a1,CG3999,Cyp4p3,CG42376,SdhA,CG4860,T3dh,Adi1,D2hgdh,CG7724,CG1441	468	601	13921	1.53431	0.982483	0.636196	21.9078	0.219078
GOTERM_BP_ALL	GO:1902578	Single-Organism Localization	67	13.8144	0.0138219	CG31547,Ncc69,cv-d,ttm50,crb,CG8785,VhaPPA1-1,GXIVsPLA2,CG7627,Gtp-bp,CG8177,boca,sut2,Aplip1,Int6,CG7382,sw,Tab2,Zip48C,Slc45-1,Nup98-96,CG7589,Orct,T3dh,aPKC,Pat1,FKBP59,Vha68-2,Myc,Mob4,Syngr,CG7367,Hmt-1,Pink1,dpr3,Mdr49,Mekk1,Syt7,cher,Syt12,didum,Vps4,CG30392,nAChRalpha2,CG11753,Srp14,Lsd-1,Ppat-Dpck,CG31103,CG5745,CG10778,Atet,Mnt,Sec13,meigo,CG6404,JhI-21,Syx17,CG7720,psidin,Vps13B,CG1019…	365	1534	10996	1.3158	1	0.674391	21.972	0.21972
GOTERM_BP_ALL	GO:0009967	Positive Regulation Of Signal Transduction	19	3.91753	0.014031	slpr,grass,RagA-B,Mob4,Dsor1,Slmap,EndoGI,mop,cv-d,Listericin,Usp10,Mekk1,CRMP,Usp8,rictor,CG12213,Vps4,vn,ebi	365	308	10996	1.85842	1	0.669322	22.2664	0.222664
GOTERM_MF_ALL	GO:0032555	Purine Ribonucleotide Binding	45	9.27835	0.0169097	slpr,RagA-B,CG8520,lig3,Hmt-1,l(2)37Cb,Pink1,nmd,Mdr49,RecQ5,grp,Tcp-1eta,Marcal1,Mekk1,Rpt2,RhoL,alphaTub84D,CG31121,ValRS,Dbp45A,pit,Slimp,CG7627,didum,SMC2,Vps4,beta-PheRS,Gtp-bp,CG3164,l(2)k01209,Ppat-Dpck,Dsor1,bma,CG4858,CG3021,CG8080,Atet,CG7488,Arl6,aPKC,GlyRS,aux,glu,Vha68-2,ebi	322	923	9284	1.40569	0.999991	0.494483	22.6006	0.226006
GOTERM_MF_ALL	GO:0001882	Nucleoside Binding	45	9.27835	0.0170104	slpr,RagA-B,CG8520,lig3,Hmt-1,l(2)37Cb,Pink1,nmd,Mdr49,RecQ5,grp,Tcp-1eta,Marcal1,Mekk1,Rpt2,RhoL,alphaTub84D,CG31121,ValRS,Dbp45A,pit,Slimp,CG7627,didum,SMC2,Vps4,beta-PheRS,Gtp-bp,CG3164,l(2)k01209,Ppat-Dpck,Dsor1,bma,CG4858,CG3021,CG8080,Atet,CG7488,Arl6,aPKC,GlyRS,aux,glu,Vha68-2,ebi	322	925	9284	1.40265	0.999991	0.476984	22.7196	0.227196
GOTERM_MF_ALL	GO:0017076	Purine Nucleotide Binding	45	9.27835	0.0171256	slpr,RagA-B,CG8520,lig3,Hmt-1,l(2)37Cb,Pink1,nmd,Mdr49,RecQ5,grp,Tcp-1eta,Marcal1,Mekk1,Rpt2,RhoL,alphaTub84D,CG31121,ValRS,Dbp45A,pit,Slimp,CG7627,didum,SMC2,Vps4,beta-PheRS,Gtp-bp,CG3164,l(2)k01209,Ppat-Dpck,Dsor1,bma,CG4858,CG3021,CG8080,Atet,CG7488,Arl6,aPKC,GlyRS,aux,glu,Vha68-2,ebi	322	924	9284	1.40417	0.999992	0.4611	22.8556	0.228556
GOTERM_BP_ALL	GO:0006886	Intracellular Protein Transport	19	3.91753	0.0144595	boca,GCC88,Vps8,CG5745,CG7382,lsn,CG6766,Vps16A,ttm50,Sec13,Tab2,Ranbp16,Syx17,Nup98-96,Vps13B,didum,Gtp-bp,Srp14,CG11753	365	309	10996	1.85241	1	0.670102	22.8665	0.228665
GOTERM_MF_ALL	GO:0005524	Atp Binding	38	7.83505	0.0175427	slpr,CG8520,lig3,Hmt-1,l(2)37Cb,Pink1,nmd,Mdr49,RecQ5,Tcp-1eta,grp,Marcal1,Mekk1,Rpt2,ValRS,CG31121,Dbp45A,pit,Slimp,didum,CG7627,SMC2,Vps4,beta-PheRS,CG3164,l(2)k01209,Ppat-Dpck,Dsor1,bma,CG4858,CG3021,CG8080,Atet,aPKC,GlyRS,aux,glu,Vha68-2	322	751	9284	1.45889	0.999994	0.452145	23.3459	0.233459
GOTERM_MF_ALL	GO:0032559	Adenyl Ribonucleotide Binding	38	7.83505	0.0181921	slpr,CG8520,lig3,Hmt-1,l(2)37Cb,Pink1,nmd,Mdr49,RecQ5,Tcp-1eta,grp,Marcal1,Mekk1,Rpt2,ValRS,CG31121,Dbp45A,pit,Slimp,didum,CG7627,SMC2,Vps4,beta-PheRS,CG3164,l(2)k01209,Ppat-Dpck,Dsor1,bma,CG4858,CG3021,CG8080,Atet,aPKC,GlyRS,aux,glu,Vha68-2	322	753	9284	1.45502	0.999996	0.448163	24.1035	0.241035
GOTERM_MF_ALL	GO:0030554	Adenyl Nucleotide Binding	38	7.83505	0.0185119	slpr,CG8520,lig3,Hmt-1,l(2)37Cb,Pink1,nmd,Mdr49,RecQ5,Tcp-1eta,grp,Marcal1,Mekk1,Rpt2,ValRS,CG31121,Dbp45A,pit,Slimp,didum,CG7627,SMC2,Vps4,beta-PheRS,CG3164,l(2)k01209,Ppat-Dpck,Dsor1,bma,CG4858,CG3021,CG8080,Atet,aPKC,GlyRS,aux,glu,Vha68-2	322	754	9284	1.45309	0.999997	0.438726	24.474	0.24474
GOTERM_MF_DIRECT	GO:0004725	Protein Tyrosine Phosphatase Activity	6	1.23711	0.0205831	mop,mtm,PTPMT1,Lar,CG13197,ttm50	322	46	9284	3.76073	0.999667	0.930683	25.0596	0.250596
GOTERM_BP_ALL	GO:0008593	Regulation Of Notch Signaling Pathway	10	2.06186	0.0163228	Myc,CRMP,EndoGI,lsn,Usp10,Vps4,Vps16A,Usp12-46,crb,ebi	365	118	10996	2.55305	1	0.694896	25.425	0.25425
GOTERM_BP_ALL	GO:0051641	Cellular Localization	43	8.86598	0.0165426	Mob4,Syngr,Vps8,Pink1,lsn,CG6766,ttm50,Vps16A,crb,Syt7,CRMP,cher,Vps53,Syt12,didum,Gtp-bp,CG11753,Srp14,GCC88,boca,Ppat-Dpck,CG32069,Lsd-1,spn-F,Aplip1,CG5745,CG9915,CG7382,sw,Sec13,CG18178,Tab2,Ranbp16,CG6404,Syx17,Nup98-96,Vps13B,Arl6,aPKC,aux,Pat1,Ccz1,CanB2	365	908	10996	1.42667	1	0.690369	25.7216	0.257216
GOTERM_BP_DIRECT	GO:0006367	Transcription Initiation From Rna Polymerase Ii Promoter	7	1.4433	0.0188586	Taf10,MED6,Taf10b,mrn,RpII15,MED8,CycC	365	64	10996	3.29503	1	0.997031	25.7314	0.257314
GOTERM_BP_ALL	GO:0010647	Positive Regulation Of Cell Communication	20	4.12371	0.0171584	slpr,grass,RagA-B,Myc,Mob4,Dsor1,Slmap,EndoGI,mop,cv-d,Listericin,Usp10,Mekk1,CRMP,Usp8,rictor,CG12213,Vps4,vn,ebi	365	338	10996	1.78261	1	0.694554	26.5462	0.265462
GOTERM_BP_ALL	GO:0023056	Positive Regulation Of Signaling	20	4.12371	0.0171584	slpr,grass,RagA-B,Myc,Mob4,Dsor1,Slmap,EndoGI,mop,cv-d,Listericin,Usp10,Mekk1,CRMP,Usp8,rictor,CG12213,Vps4,vn,ebi	365	338	10996	1.78261	1	0.694554	26.5462	0.265462
GOTERM_MF_ALL	GO:0032553	Ribonucleotide Binding	45	9.27835	0.0203827	slpr,RagA-B,CG8520,lig3,Hmt-1,l(2)37Cb,Pink1,nmd,Mdr49,RecQ5,grp,Tcp-1eta,Marcal1,Mekk1,Rpt2,RhoL,alphaTub84D,CG31121,ValRS,Dbp45A,pit,Slimp,CG7627,didum,SMC2,Vps4,beta-PheRS,Gtp-bp,CG3164,l(2)k01209,Ppat-Dpck,Dsor1,bma,CG4858,CG3021,CG8080,Atet,CG7488,Arl6,aPKC,GlyRS,aux,glu,Vha68-2,ebi	322	934	9284	1.38914	0.999999	0.456021	26.6079	0.266079
GOTERM_BP_ALL	GO:0043524	Negative Regulation Of Neuron Apoptotic Process	4	0.824742	0.0173246	psidin,Tip60,Pink1,ebi	365	17	10996	7.08848	1	0.689124	26.7673	0.267673
GOTERM_MF_ALL	GO:0004725	Protein Tyrosine Phosphatase Activity	6	1.23711	0.0205831	mop,mtm,PTPMT1,Lar,CG13197,ttm50	322	46	9284	3.76073	0.999999	0.44527	26.8332	0.268332
GOTERM_BP_DIRECT	GO:0045197	Establishment Or Maintenance Of Epithelial Cell Apical/Basal Polarity	4	0.824742	0.0202895	aPKC,Cont,Vps4,crb	365	18	10996	6.69467	1	0.990897	27.4059	0.274059
GOTERM_BP_ALL	GO:0006352	Dna-Templated Transcription, Initiation	10	2.06186	0.0180334	Rpt2,mtTFB2,Taf10,MED6,B52,Taf10b,mrn,RpII15,MED8,CycC	365	120	10996	2.5105	1	0.695058	27.7032	0.277032
GOTERM_BP_ALL	GO:0016042	Lipid Catabolic Process	10	2.06186	0.0180334	CG6753,Jheh1,Lsd-1,CG6295,GXIVsPLA2,CG4860,CG17192,CG7367,CG6638,CG9319	365	120	10996	2.5105	1	0.695058	27.7032	0.277032
GOTERM_BP_ALL	GO:0045197	Establishment Or Maintenance Of Epithelial Cell Apical/Basal Polarity	5	1.03093	0.0183463	aPKC,Cont,fj,Vps4,crb	365	31	10996	4.85904	1	0.692823	28.1128	0.281128
GOTERM_BP_ALL	GO:0022607	Cellular Component Assembly	56	11.5464	0.019298	Vps8,Set,LSm3,crb,Maf1,msl-1,Nf1,Cep97,rictor,Taf10b,vn,CSN8,CG15666,mop,TBCD,CG13623,Int6,B52,CG7382,Zasp66,CG7488,CG10306,aPKC,Pat1,Rcd5,Arpc2,slpr,Mob4,lsn,grp,Mekk1,Vps16A,Rpt2,mtm,CG12320,repo,didum,CG13319,if,Surf1,Bug22,CG4858,alpha-Est1,CG11583,CG6404,psidin,HipHop,Arl6,Cont,Taf10,MED6,Lar,Hsc20,Arpc3B,CanB2,eag	365	1263	10996	1.33575	1	0.694851	29.3451	0.293451
UP_KEYWORDS	UP_KEYWORDS	Transit Peptide	11	2.26804	0.0274593	mtTFB2,SdhA,T3dh,PTPMT1,AIF,mRpL32,Slimp,bonsai,Nmdmc,ttm50,CG2453	468	148	13921	2.21083	0.996771	0.682458	29.5788	0.295788
GOTERM_BP_ALL	GO:0044763	Single-Organism Cellular Process	224	46.1856	0.0212761	Ncc69,GCS2beta,Listericin,l(2)37Cb,Gabat,crb,Rat1,VhaPPA1-1,wds,Rrp42,beta-PheRS,Gtp-bp,CG34408,CSN8,CG32069,bsh,mop,EndoGI,CG4199,RpII15,Tab2,Slc45-1,CG4860,aPKC,glu,Vha68-2,slpr,Myc,Slmap,Mdr49,Ets21C,Nmdmc,CG11920,RhoL,Mp20,acj6,cher,repo,Syt12,if,Dsor1,CG5676,slow,CG11583,Syx17,Arl6,MED6,viaf,kek6,CanB2,CG6048,NT5E-2,nmd,CG8665,pdm3,CRMP,Eip55E,GXIVsPLA2,Cyp6g2,CG2453,CG15666,Pym,ninaB,beat-I…	365	6153	10996	1.09674	1	0.714694	31.8427	0.318427
GOTERM_BP_ALL	GO:0043547	Positive Regulation Of Gtpase Activity	7	1.4433	0.0231312	CG34408,Nf1,TBCD,CG5745,conu,Ccz1,Rlip	365	67	10996	3.1475	1	0.737211	34.1093	0.341093
GOTERM_BP_ALL	GO:0044085	Cellular Component Biogenesis	62	12.7835	0.023365	Vps8,Set,LSm3,crb,Maf1,msl-1,mtTFB2,Nf1,Cep97,Rrp42,rictor,Taf10b,vn,CSN8,CG15666,spn-F,mop,TBCD,CG13623,Int6,B52,CG7382,Zasp66,CG7488,CG10306,aPKC,Pat1,Rcd5,Arpc2,CG3817,slpr,Mob4,lsn,CG11920,grp,Mekk1,Vps16A,Rpt2,mtm,CG12320,repo,didum,CG13319,CG13096,if,Surf1,Bug22,CG4858,alpha-Est1,CG11583,CG6404,psidin,HipHop,Arl6,Cont,Taf10,MED6,Lar,Hsc20,Arpc3B,CanB2,eag	365	1438	10996	1.2989	1	0.733537	34.3898	0.343898
GOTERM_MF_ALL	GO:0004721	Phosphoprotein Phosphatase Activity	9	1.85567	0.0287471	CG15739,mop,mtm,PTPMT1,Lar,CG13197,MYPT-75D,ttm50,CanB2	322	105	9284	2.47134	1	0.547687	35.4784	0.354784
GOTERM_MF_ALL	GO:0016620	Oxidoreductase Activity, Acting On The Aldehyde Or Oxo Group Of Donors, Nad Or Nadp As Acceptor	5	1.03093	0.028749	CG12268,CG8306,CG31075,CG1441,CG8665	322	34	9284	4.24004	1	0.533696	35.4804	0.354804
GOTERM_MF_ALL	GO:0004003	Atp-Dependent Dna Helicase Activity	4	0.824742	0.0301835	EndoGI,RecQ5,mrn,Marcal1	322	20	9284	5.76646	1	0.537859	36.8971	0.368971
GOTERM_BP_ALL	GO:0043523	Regulation Of Neuron Apoptotic Process	4	0.824742	0.0270021	psidin,Tip60,Pink1,ebi	365	20	10996	6.02521	1	0.777005	38.6115	0.386115
GOTERM_BP_ALL	GO:0051402	Neuron Apoptotic Process	4	0.824742	0.0270021	psidin,Tip60,Pink1,ebi	365	20	10996	6.02521	1	0.777005	38.6115	0.386115
GOTERM_MF_DIRECT	GO:0016887	Atpase Activity	11	2.26804	0.0350804	Rpt2,CG3164,CG8520,CG31121,pit,nmd,glu,SMC2,Atet,Vps4,Tcp-1eta	322	150	9284	2.11437	0.999999	0.967843	39.0625	0.390625
GOTERM_BP_ALL	GO:0071702	Organic Substance Transport	36	7.42268	0.0275777	CG31547,Myc,Ncc69,Hmt-1,cv-d,Vps8,lsn,CG6766,ttm50,Vps16A,crb,CG8785,GXIVsPLA2,didum,CG30392,Gtp-bp,CG11753,Srp14,GCC88,boca,sut2,Lsd-1,CG9915,CG5745,CG7382,CG18178,Tab2,Sec13,Ranbp16,meigo,JhI-21,Syx17,Slc45-1,Nup98-96,Orct,Vps13B	365	758	10996	1.43079	1	0.777535	39.2556	0.392556
GOTERM_BP_DIRECT	GO:0007095	Mitotic G2 Dna Damage Checkpoint	7	1.4433	0.0316143	CSN8,Dsor1,wds,grp,RpII15,Rcd5,CycC	365	72	10996	2.92892	1	0.997238	39.4654	0.394654
GOTERM_BP_ALL	GO:0044802	Single-Organism Membrane Organization	14	2.8866	0.0293295	boca,Pink1,Vps16A,ttm50,pelo,Syt7,CG6404,Syx17,CLS,aPKC,Syt12,Gtp-bp,CG11753,Srp14	365	218	10996	1.9347	1	0.791773	41.177	0.41177
GOTERM_BP_ALL	GO:0009987	Cellular Process	296	61.0309	0.0300147	Ncc69,GCS2beta,Prosalpha6,Vps8,Listericin,Set,l(2)37Cb,Gabat,Marcal1,MED8,crb,CG4452,CG4467,mtTFB2,CG1847,Rat1,VhaPPA1-1,wds,CG15739,Rrp42,beta-PheRS,Gtp-bp,CG34408,CSN8,CG32069,bsh,mop,EndoGI,CG34025,CG4199,CG14322,RpII15,Tab2,CG32756,Slc45-1,CG4860,CG10306,l(2)37Cg,aPKC,FKBP59,glu,mrn,Vha68-2,slpr,Myc,Slmap,CG6495,Mdr49,Ets21C,Nmdmc,CG11920,RhoL,Mp20,acj6,Dbp45A,cher,repo,Syt12,if,Dsor1,CG5676,…	365	8454	10996	1.0548	1	0.793209	41.9129	0.419129
GOTERM_MF_ALL	GO:0008026	Atp-Dependent Helicase Activity	7	1.4433	0.0356371	Dbp45A,EndoGI,pit,l(2)37Cb,RecQ5,mrn,Marcal1	322	71	9284	2.84262	1	0.585744	42.0226	0.420226
GOTERM_MF_ALL	GO:0070035	Purine Ntp-Dependent Helicase Activity	7	1.4433	0.0356371	Dbp45A,EndoGI,pit,l(2)37Cb,RecQ5,mrn,Marcal1	322	71	9284	2.84262	1	0.585744	42.0226	0.420226
GOTERM_BP_ALL	GO:0051716	Cellular Response To Stimulus	86	17.732	0.0306655	CG13579,Tsp42En,cv-d,Prosbeta3,Listericin,Usp10,Marcal1,crb,CRMP,Cyp28a5,wds,PRAS40,Nf1,AstA,CG8993,Gbeta5,rictor,Cyp6g2,vn,CycC,CG34408,boca,grass,CSN8,Zpr1,ey,EndoGI,mop,Aplip1,ninaB,fj,RpII15,Tab2,Gadd45,CG32756,TotX,Nup98-96,vtd,aPKC,Tsp42Eg,Tsp42Ef,conu,mrn,Rcd5,slpr,Piezo,RagA-B,Mob4,lig3,Myc,Tip60,Slmap,Wnt6,lsn,CG11920,CG6766,grp,RecQ5,Vps16A,Mekk1,Rlip,Rpt2,RhoL,ValRS,FK506-bp1,CG4325,Vp…	365	2127	10996	1.21807	1	0.794215	42.6036	0.426036
GOTERM_BP_ALL	GO:0007095	Mitotic G2 Dna Damage Checkpoint	7	1.4433	0.0316143	CSN8,Dsor1,wds,grp,RpII15,Rcd5,CycC	365	72	10996	2.92892	1	0.798302	43.5969	0.435969
GOTERM_BP_ALL	GO:0031572	G2 Dna Damage Checkpoint	7	1.4433	0.0316143	CSN8,Dsor1,wds,grp,RpII15,Rcd5,CycC	365	72	10996	2.92892	1	0.798302	43.5969	0.435969
GOTERM_BP_ALL	GO:0043632	Modification-Dependent Macromolecule Catabolic Process	17	3.50515	0.032617	APC4,RYBP,Prosbeta3,Prosalpha6,CG34025,Pink1,Usp10,lsn,CG6766,Usp12-46,crb,Rpt2,wds,Usp8,Rrp42,Vps4,CG5961	365	291	10996	1.75994	1	0.802715	44.629	0.44629
UP_KEYWORDS	UP_KEYWORDS	Nucleotide-Binding	33	6.80412	0.0472231	slpr,lig3,NitFhit,NT5E-2,Hmt-1,l(2)37Cb,nmd,Mdr49,RecQ5,Tcp-1eta,grp,Marcal1,Rpt2,RhoL,alphaTub84D,ValRS,Dbp45A,pit,didum,CG7627,Vps4,beta-PheRS,Gtp-bp,CG3164,l(2)k01209,Dsor1,CG4858,CG3021,CG8080,Atet,Arl6,aPKC,Vha68-2	468	701	13921	1.4003	0.999953	0.810024	45.6246	0.456246
GOTERM_BP_ALL	GO:0030154	Cell Differentiation	101	20.8247	0.0336854	GCS2beta,l(2)37Cb,Tcp-1eta,CG6145,crb,Rat1,wds,Nf1,Rrp42,rictor,vn,Gtp-bp,CSN8,boca,CG32069,bsh,TBCD,EndoGI,mop,AIF,CG13623,RpII15,sw,CecA2,Tab2,Zasp66,aPKC,Arpc2,slpr,Myc,Syngr,CG11306,Ets21C,RhoL,Mp20,CG12007,CG6959,acj6,cher,repo,CG10365,Vps4,if,Lsd-1,Dsor1,PTPMT1,slow,CG14174,Mnt,CG11583,MED6,kek6,CanB2,Prosbeta3,CG15443,nmd,CG45057,pdm3,CG5569,RYBP,spn-F,ey,Int6,Aplip1,H15,beat-Ic,fj,pelo,Ri…	365	2562	10996	1.18764	1	0.80752	45.7089	0.457089
GOTERM_BP_ALL	GO:0044818	Mitotic G2/M Transition Checkpoint	7	1.4433	0.0355079	CSN8,Dsor1,wds,grp,RpII15,Rcd5,CycC	365	74	10996	2.84976	1	0.818875	47.5055	0.475055
GOTERM_BP_ALL	GO:0070997	Neuron Death	5	1.03093	0.0359723	psidin,Tip60,aux,Pink1,ebi	365	38	10996	3.96395	1	0.817679	47.9543	0.479543
GOTERM_MF_ALL	GO:0019783	Ubiquitin-Like Protein-Specific Protease Activity	6	1.23711	0.043508	CG4452,CSN8,Usp8,CG2224,Usp10,Usp12-46	322	56	9284	3.08917	1	0.64762	48.7382	0.487382
GOTERM_BP_ALL	GO:0006732	Coenzyme Metabolic Process	10	2.06186	0.0381586	CG12268,Ppat-Dpck,AhcyL1,CG8306,Nmdmc,CG8080,CG1441,CG8665,CG2453,CG6145	365	137	10996	2.19898	1	0.830913	50.0186	0.500186
GOTERM_BP_DIRECT	GO:0044719	Regulation Of Imaginal Disc-Derived Wing Size	4	0.824742	0.0435271	Myc,Wnt6,slow,fj	365	24	10996	5.021	1	0.998888	50.1107	0.501107
GOTERM_BP_ALL	GO:0030182	Neuron Differentiation	40	8.24742	0.0388222	Piezo,Mob4,Wnt6,Ets21C,CG45057,crb,CG6145,pdm3,CG6959,acj6,cher,rictor,didum,Vps4,if,Gtp-bp,CSN8,Bug22,bsh,spn-F,mop,TBCD,ey,EndoGI,Int6,Aplip1,slow,fj,beat-Ic,Mnt,sw,Tab2,meigo,CG31126,psidin,vtd,Usp8,GlyRS,Lar,ebi	365	884	10996	1.36317	1	0.83123	50.6298	0.506298
GOTERM_BP_ALL	GO:0042058	Regulation Of Epidermal Growth Factor Receptor Signaling Pathway	6	1.23711	0.0397577	mop,lsn,kek6,Vps4,vn,ebi	365	57	10996	3.17116	1	0.833635	51.4793	0.514793
GOTERM_BP_ALL	GO:1901184	Regulation Of Erbb Signaling Pathway	6	1.23711	0.0397577	mop,lsn,kek6,Vps4,vn,ebi	365	57	10996	3.17116	1	0.833635	51.4793	0.514793
GOTERM_BP_ALL	GO:0044839	Cell Cycle G2/M Phase Transition	8	1.64948	0.0397609	CSN8,Dsor1,wds,grp,RpII15,Rcd5,pelo,CycC	365	96	10996	2.5105	1	0.828855	51.4822	0.514822
GOTERM_BP_DIRECT	GO:0006470	Protein Dephosphorylation	8	1.64948	0.045731	CG15739,mop,mtm,PTPMT1,Lar,CG13197,ttm50,CanB2	365	99	10996	2.43443	1	0.997828	51.877	0.51877
UP_KEYWORDS	UP_KEYWORDS	Atp-Binding	27	5.56701	0.0564336	slpr,lig3,Hmt-1,l(2)37Cb,nmd,Mdr49,RecQ5,Tcp-1eta,grp,Marcal1,Rpt2,ValRS,Dbp45A,pit,didum,CG7627,Vps4,beta-PheRS,CG3164,l(2)k01209,Dsor1,CG4858,CG3021,CG8080,Atet,aPKC,Vha68-2	468	558	13921	1.43931	0.999994	0.819037	51.8863	0.518863
GOTERM_BP_ALL	GO:0065003	Macromolecular Complex Assembly	30	6.18557	0.0408683	Vps8,Set,Vps16A,Mekk1,LSm3,Maf1,Rpt2,msl-1,rictor,CG12320,Taf10b,CG13319,Surf1,CSN8,TBCD,Int6,B52,CG7382,CG11583,CG6404,CG7488,HipHop,CG10306,MED6,Taf10,Hsc20,Arpc3B,CanB2,Arpc2,eag	365	625	10996	1.44605	1	0.832552	52.47	0.5247
GOTERM_BP_ALL	GO:0048699	Generation Of Neurons	43	8.86598	0.0417759	Piezo,Myc,Mob4,Wnt6,Ets21C,CG45057,crb,CG6145,pdm3,CG6959,acj6,cher,rictor,didum,Vps4,if,Gtp-bp,CSN8,Bug22,bsh,spn-F,mop,EndoGI,TBCD,ey,Int6,Aplip1,slow,fj,beat-Ic,Mnt,sw,Tab2,meigo,CG31126,psidin,vtd,Usp8,aPKC,MED6,GlyRS,Lar,ebi	365	969	10996	1.33686	1	0.83462	53.2653	0.532653
GOTERM_BP_ALL	GO:0010972	Negative Regulation Of G2/M Transition Of Mitotic Cell Cycle	7	1.4433	0.0419049	CSN8,Dsor1,wds,grp,RpII15,Rcd5,CycC	365	77	10996	2.73873	1	0.830997	53.3774	0.533774
GOTERM_BP_ALL	GO:1902750	Negative Regulation Of Cell Cycle G2/M Phase Transition	7	1.4433	0.0419049	CSN8,Dsor1,wds,grp,RpII15,Rcd5,CycC	365	77	10996	2.73873	1	0.830997	53.3774	0.533774
GOTERM_BP_ALL	GO:0070727	Cellular Macromolecule Localization	26	5.36082	0.0422944	Vps8,lsn,CG6766,Vps16A,ttm50,crb,didum,Gtp-bp,CG11753,Srp14,GCC88,boca,Lsd-1,spn-F,CG5745,CG7382,sw,Tab2,Sec13,Ranbp16,CG6404,Syx17,Nup98-96,Vps13B,aPKC,Pat1	365	524	10996	1.4948	1	0.829315	53.7141	0.537141
GOTERM_BP_ALL	GO:0035088	Establishment Or Maintenance Of Apical/Basal Cell Polarity	5	1.03093	0.0423253	aPKC,Cont,fj,Vps4,crb	365	40	10996	3.76575	1	0.825047	53.7407	0.537407
GOTERM_BP_ALL	GO:0061245	Establishment Or Maintenance Of Bipolar Cell Polarity	5	1.03093	0.0423253	aPKC,Cont,fj,Vps4,crb	365	40	10996	3.76575	1	0.825047	53.7407	0.537407
GOTERM_BP_ALL	GO:1901214	Regulation Of Neuron Death	5	1.03093	0.0423253	psidin,Tip60,aux,Pink1,ebi	365	40	10996	3.76575	1	0.825047	53.7407	0.537407
GOTERM_BP_ALL	GO:0006508	Proteolysis	40	8.24742	0.0429811	CG12374,APC4,Jon65Aiv,betaTry,Prosbeta3,Prosalpha6,kappaTry,Pink1,CG2224,Usp10,lsn,CG6766,crb,Rpt2,CG4452,CG4467,Jon74E,wds,Vps4,Bace,alphaTry,CSN8,grass,RYBP,epsilonTry,RnrS,Kaz1-ORFB,CG34025,Usp12-46,Phae2,Usp8,viaf,Sp212,CG6154,Spn55B,DppIII,yip7,CG5961,CG6462,CG6048	365	891	10996	1.35246	1	0.825388	54.3021	0.543021
GOTERM_MF_ALL	GO:0048037	Cofactor Binding	12	2.47423	0.0509315	Eip55E,b,AhcyL1,Gld,CG4860,SdhA,CG10495,AIF,CG4199,CG6638,D2hgdh,Gabat	322	182	9284	1.90103	1	0.682305	54.4003	0.544003
GOTERM_BP_DIRECT	GO:0043547	Positive Regulation Of Gtpase Activity	5	1.03093	0.0492703	Nf1,TBCD,conu,Ccz1,Rlip	365	42	10996	3.58643	1	0.996947	54.5914	0.545914
GOTERM_MF_ALL	GO:0016875	Ligase Activity, Forming Carbon-Oxygen Bonds	5	1.03093	0.0521166	ValRS,mRpL39,GlyRS,Slimp,beta-PheRS	322	41	9284	3.51613	1	0.679342	55.2482	0.552482
GOTERM_MF_ALL	GO:0016876	Ligase Activity, Forming Aminoacyl-Trna And Related Compounds	5	1.03093	0.0521166	ValRS,mRpL39,GlyRS,Slimp,beta-PheRS	322	41	9284	3.51613	1	0.679342	55.2482	0.552482
GOTERM_BP_ALL	GO:0044238	Primary Metabolic Process	198	40.8247	0.0444167	Prosalpha6,GCS2beta,Vps8,l(2)37Cb,Gabat,Marcal1,crb,MED8,CG4452,mtTFB2,CG4467,Rat1,CG15739,wds,Rrp42,beta-PheRS,CSN8,bsh,mop,EndoGI,CG34025,CG14322,RpII15,CG32756,CG10306,CG4860,l(2)37Cg,aPKC,Sp212,glu,mrn,Vha68-2,slpr,Myc,Slmap,CG6495,Ets21C,Nmdmc,CG11920,Jon74E,acj6,Dbp45A,repo,CG11029,Dsor1,SCCRO4,MED6,viaf,Taf10,CG1792,CG6154,CanB2,CG6048,NitFhit,NT5E-2,LSm3,pdm3,Maf1,CRMP,Eip55E,GXIVsPLA2,Py…	365	5454	10996	1.09368	1	0.8312	55.5088	0.555088
GOTERM_BP_ALL	GO:0048731	System Development	102	21.0309	0.0449247	l(2)37Cb,Tcp-1eta,CG6145,crb,Rat1,VhaPPA1-1,wds,Nf1,Rrp42,rictor,vn,Gtp-bp,CSN8,boca,CG32069,bsh,nom,TBCD,mop,EndoGI,RpII15,MYPT-75D,sw,CecA2,Tab2,aPKC,FKBP59,glu,Vha68-2,slpr,Myc,Tip60,Syngr,CG11306,Ets21C,RhoL,CG12007,CG6959,acj6,cher,repo,CG10365,Vps4,if,Lsd-1,PTPMT1,slow,CG14174,Mnt,CG11583,MED6,Sobp,Prosbeta3,cv-d,nmd,CG45057,pdm3,CG31687,CG5569,CycC,spn-F,Zpr1,ey,Int6,Aplip1,H15,beat-Ic,fj,…	365	2622	10996	1.17195	1	0.830434	55.9286	0.559286
GOTERM_BP_ALL	GO:0030162	Regulation Of Proteolysis	9	1.85567	0.0474969	CSN8,RnrS,wds,Kaz1-ORFB,viaf,Spn55B,crb,ebi,Kaz-m1	365	121	10996	2.24078	1	0.843161	57.9971	0.579971
GOTERM_BP_ALL	GO:0048869	Cellular Developmental Process	104	21.4433	0.0475738	GCS2beta,l(2)37Cb,Tcp-1eta,CG6145,crb,Rat1,wds,Nf1,Rrp42,rictor,Slimp,vn,Gtp-bp,boca,CSN8,CG32069,bsh,TBCD,EndoGI,mop,AIF,CG13623,RpII15,sw,CecA2,Tab2,Zasp66,aPKC,Arpc2,slpr,Myc,Syngr,CG11306,Ets21C,RhoL,Mp20,CG12007,CG6959,acj6,cher,repo,CG10365,Vps4,if,Lsd-1,Dsor1,PTPMT1,slow,CG14174,Mnt,CG11583,Arl6,MED6,kek6,CanB2,Prosbeta3,CG15443,nmd,CG45057,pdm3,CG5569,RYBP,CG15666,spn-F,ey,Int6,Aplip1,H15…	365	2686	10996	1.16646	1	0.839616	58.0575	0.580575
GOTERM_BP_ALL	GO:0006520	Cellular Amino Acid Metabolic Process	10	2.06186	0.0479392	Eip55E,ValRS,mRpL39,GlyRS,Slimp,CG6638,Adi1,Gabat,CG3999,beta-PheRS	365	143	10996	2.10672	1	0.83792	58.3434	0.583434
UP_KEYWORDS	UP_KEYWORDS	Nadp	5	1.03093	0.0675817	CG12268,CG8306,CG8080,CG1441,CG8665	468	46	13921	3.23323	0.999999	0.835002	58.5753	0.585753
GOTERM_BP_ALL	GO:0044719	Regulation Of Imaginal Disc-Derived Wing Size	4	0.824742	0.0482881	Myc,Wnt6,slow,fj	365	25	10996	4.82016	1	0.83615	58.6147	0.586147
GOTERM_BP_ALL	GO:0051726	Regulation Of Cell Cycle	19	3.91753	0.0487633	CSN8,APC4,Myc,Dsor1,E2f2,Int6,RecQ5,CycY,grp,RpII15,Mnt,Gadd45,MED8,CG31687,wds,Cep97,Rcd5,ebi,CycC	365	356	10996	1.60785	1	0.835198	58.9814	0.589814
GOTERM_BP_ALL	GO:0006511	Ubiquitin-Dependent Protein Catabolic Process	16	3.29897	0.0492833	APC4,RYBP,Prosbeta3,Prosalpha6,CG34025,Pink1,Usp10,lsn,CG6766,Usp12-46,crb,Rpt2,wds,Usp8,Vps4,CG5961	365	283	10996	1.70324	1	0.834546	59.3793	0.593793
GOTERM_BP_ALL	GO:0010948	Negative Regulation Of Cell Cycle Process	9	1.85567	0.0494356	CSN8,Dsor1,E2f2,wds,Cep97,grp,RpII15,Rcd5,CycC	365	122	10996	2.22241	1	0.831636	59.4952	0.594952
GOTERM_BP_ALL	GO:0045930	Negative Regulation Of Mitotic Cell Cycle	9	1.85567	0.0494356	CSN8,Dsor1,E2f2,wds,RecQ5,grp,RpII15,Rcd5,CycC	365	122	10996	2.22241	1	0.831636	59.4952	0.594952
GOTERM_BP_ALL	GO:0006950	Response To Stress	54	11.134	0.0494707	Prosbeta3,Listericin,Usp10,Marcal1,wds,Nf1,Def,rictor,CG8993,CG7627,CycC,CSN8,grass,EndoGI,Aplip1,AIF,RpII15,CecA2,Gadd45,Tab2,CG32756,TotX,vtd,aPKC,mrn,Rcd5,slpr,RagA-B,Myc,lig3,Tip60,Pink1,Mdr49,Ets21C,grp,RecQ5,CG6766,CG11920,Mekk1,Vps16A,Rpt2,RhoL,mtm,Dsor1,mthl15,CG5027,NLaz,meigo,JhI-21,Syx17,psidin,HipHop,MED6,ebi	365	1281	10996	1.26995	1	0.828017	59.5219	0.595219
GOTERM_BP_DIRECT	GO:0022008	Neurogenesis	27	5.56701	0.0570303	Myc,Syngr,Prosbeta3,l(2)37Cb,CG11306,Tcp-1eta,CG12007,Rat1,ValRS,wds,Rrp42,CG5569,SMC2,CG10365,Surf1,Lsd-1,CG32069,RnrS,PTPMT1,H15,Atet,RpII15,CG14174,CG11583,Rint1,HipHop,CG3817	365	565	10996	1.43965	1	0.997479	60.0495	0.600495
GOTERM_BP_ALL	GO:1902580	Single-Organism Cellular Localization	21	4.3299	0.0508214	boca,Mob4,Syngr,Aplip1,Pink1,CG7382,sw,ttm50,Sec13,Tab2,Syt7,CG6404,Syx17,Nup98-96,aPKC,aux,Syt12,didum,Gtp-bp,Srp14,CG11753	365	407	10996	1.55441	1	0.832551	60.535	0.60535
UP_KEYWORDS	UP_KEYWORDS	Pyridoxal Phosphate	4	0.824742	0.0720041	Eip55E,b,Gabat,CG3999	468	29	13921	4.10286	1	0.753267	60.9829	0.609829
GOTERM_BP_ALL	GO:0048666	Neuron Development	35	7.21649	0.0517854	Piezo,Mob4,Ets21C,CG45057,crb,CG6145,pdm3,CG6959,acj6,cher,rictor,didum,Vps4,if,Gtp-bp,CSN8,Bug22,spn-F,mop,TBCD,EndoGI,Int6,Aplip1,slow,beat-Ic,Mnt,Tab2,meigo,CG31126,psidin,vtd,Usp8,GlyRS,Lar,ebi	365	770	10996	1.36936	1	0.834601	61.2434	0.612434
GOTERM_BP_ALL	GO:0006464	Cellular Protein Modification Process	57	11.7526	0.0519308	GCS2beta,CG13197,Usp10,CG6659,ttm50,CG4452,msl-1,wds,GlcAT-S,CG15739,Taf10b,CycC,CSN8,mop,Aplip1,CG34025,CG14322,fj,CycY,Gadd45,aPKC,egg,mrn,CG5961,APC4,slpr,CG9536,Mob4,Tip60,Slmap,CG2224,Pink1,grp,Mekk1,CG12007,mtm,FK506-bp1,CG4325,Bug22,bma,Dsor1,PTPMT1,CG10778,CG9915,SCCRO4,Atg10,Usp12-46,meigo,psidin,Usp8,aux,Lpt,Lar,CG15097,CG4433,CanB2,ebi	365	1367	10996	1.25617	1	0.831796	61.3492	0.613492
GOTERM_BP_ALL	GO:0036211	Protein Modification Process	57	11.7526	0.0519308	GCS2beta,CG13197,Usp10,CG6659,ttm50,CG4452,msl-1,wds,GlcAT-S,CG15739,Taf10b,CycC,CSN8,mop,Aplip1,CG34025,CG14322,fj,CycY,Gadd45,aPKC,egg,mrn,CG5961,APC4,slpr,CG9536,Mob4,Tip60,Slmap,CG2224,Pink1,grp,Mekk1,CG12007,mtm,FK506-bp1,CG4325,Bug22,bma,Dsor1,PTPMT1,CG10778,CG9915,SCCRO4,Atg10,Usp12-46,meigo,psidin,Usp8,aux,Lpt,Lar,CG15097,CG4433,CanB2,ebi	365	1367	10996	1.25617	1	0.831796	61.3492	0.613492
GOTERM_BP_ALL	GO:0019941	Modification-Dependent Protein Catabolic Process	16	3.29897	0.0521028	APC4,RYBP,Prosbeta3,Prosalpha6,CG34025,Pink1,Usp10,lsn,CG6766,Usp12-46,crb,Rpt2,wds,Usp8,Vps4,CG5961	365	285	10996	1.69129	1	0.829171	61.474	0.61474
GOTERM_BP_ALL	GO:0044770	Cell Cycle Phase Transition	11	2.26804	0.0525229	CSN8,APC4,CG31687,Dsor1,E2f2,wds,grp,RpII15,Rcd5,pelo,CycC	365	168	10996	1.97254	1	0.828045	61.7772	0.617772
GOTERM_BP_ALL	GO:0006418	Trna Aminoacylation For Protein Translation	5	1.03093	0.052964	ValRS,mRpL39,GlyRS,Slimp,beta-PheRS	365	43	10996	3.50303	1	0.827063	62.0932	0.620932
GOTERM_BP_ALL	GO:1902589	Single-Organism Organelle Organization	39	8.04124	0.0533539	APC4,Mob4,Pink1,nmd,RecQ5,Tcp-1eta,grp,ttm50,Vps16A,Syt7,CG31687,CLS,mtm,Cep97,cher,Syt12,Slimp,rictor,SMC2,Vps4,if,Bug22,CG15666,spn-F,CG5676,mop,TBCD,sw,Syx17,Zasp66,RpS23,vtd,Arl6,aPKC,glu,Rcd5,Arpc3B,Arpc2,CanB2	365	880	10996	1.33513	1	0.825799	62.3704	0.623704
GOTERM_BP_ALL	GO:0044270	Cellular Nitrogen Compound Catabolic Process	10	2.06186	0.0534013	Pym,b,AhcyL1,Rat1,NT5E-2,Zpr1,Rrp42,su(r),CG8665,pelo	365	146	10996	2.06343	1	0.822545	62.404	0.62404
GOTERM_BP_ALL	GO:0046700	Heterocycle Catabolic Process	10	2.06186	0.0534013	Pym,b,AhcyL1,Rat1,NT5E-2,Zpr1,Rrp42,su(r),CG8665,pelo	365	146	10996	2.06343	1	0.822545	62.404	0.62404
GOTERM_BP_ALL	GO:1901987	Regulation Of Cell Cycle Phase Transition	10	2.06186	0.0534013	CSN8,APC4,CG31687,Dsor1,E2f2,wds,grp,RpII15,Rcd5,CycC	365	146	10996	2.06343	1	0.822545	62.404	0.62404
GOTERM_BP_ALL	GO:1901990	Regulation Of Mitotic Cell Cycle Phase Transition	10	2.06186	0.0534013	CSN8,APC4,CG31687,Dsor1,E2f2,wds,grp,RpII15,Rcd5,CycC	365	146	10996	2.06343	1	0.822545	62.404	0.62404
GOTERM_BP_ALL	GO:0044265	Cellular Macromolecule Catabolic Process	21	4.3299	0.0537463	APC4,RYBP,Pym,Zpr1,Prosbeta3,Prosalpha6,CG34025,Pink1,Usp10,lsn,CG6766,pelo,Usp12-46,crb,Rpt2,Rat1,wds,Usp8,Rrp42,Vps4,CG5961	365	410	10996	1.54304	1	0.821066	62.6475	0.626475
GOTERM_BP_ALL	GO:0044773	Mitotic Dna Damage Checkpoint	7	1.4433	0.0540896	CSN8,Dsor1,wds,grp,RpII15,Rcd5,CycC	365	82	10996	2.57173	1	0.819601	62.8883	0.628883
GOTERM_BP_ALL	GO:1902582	Single-Organism Intracellular Transport	13	2.68041	0.0554113	boca,Mob4,Aplip1,Pink1,CG7382,ttm50,sw,Tab2,Sec13,Nup98-96,didum,Gtp-bp,Srp14	365	216	10996	1.81314	1	0.820407	63.8019	0.638019
GOTERM_BP_ALL	GO:0048584	Positive Regulation Of Response To Stimulus	21	4.3299	0.0560582	slpr,grass,RagA-B,Mob4,Dsor1,Slmap,EndoGI,mop,cv-d,Listericin,Usp10,Mekk1,Tab2,psidin,CRMP,Usp8,rictor,CG12213,Vps4,vn,ebi	365	412	10996	1.53555	1	0.82072	64.2413	0.642413
GOTERM_BP_ALL	GO:0044237	Cellular Metabolic Process	191	39.3814	0.05662	Ppox,mRpL39,Prosalpha6,GCS2beta,Vps8,l(2)37Cb,mRpL32,Gabat,Marcal1,crb,MED8,CG6145,CG4452,CG4467,msl-1,mtTFB2,Rat1,CLS,GlcAT-S,CG15739,wds,Nf1,CG10495,Rrp42,Slimp,rictor,Taf10b,beta-PheRS,boca,CSN8,nom,bsh,mop,EndoGI,CG13623,Kaz1-ORFB,AIF,CG34025,CG14322,RpII15,Gadd45,Tab2,CG32756,mRpL46,bru2,CG4860,CG10306,l(2)37Cg,aPKC,glu,mrn,Rcd5,Vha68-2,slpr,Myc,Tip60,Slmap,CG6495,CG6638,Ets21C,Nmdmc,CG11920…	365	5276	10996	1.09061	1	0.820553	64.6188	0.646188
GOTERM_BP_ALL	GO:0044774	Mitotic Dna Integrity Checkpoint	7	1.4433	0.0567586	CSN8,Dsor1,wds,grp,RpII15,Rcd5,CycC	365	83	10996	2.54075	1	0.818024	64.7113	0.647113
GOTERM_BP_ALL	GO:0051345	Positive Regulation Of Hydrolase Activity	8	1.64948	0.0593209	CG34408,RnrS,Nf1,TBCD,CG5745,conu,Ccz1,Rlip	365	105	10996	2.29532	1	0.828716	66.3816	0.663816
GOTERM_MF_ALL	GO:0042626	Atpase Activity, Coupled To Transmembrane Movement Of Substances	9	1.85567	0.070363	VhaPPA1-1,CG31121,Hmt-1,CG7382,CG7627,Mdr49,Atet,ttm50,Vha68-2	322	126	9284	2.05945	1	0.777636	66.5804	0.665804
GOTERM_MF_ALL	GO:0052689	Carboxylic Ester Hydrolase Activity	9	1.85567	0.070363	CG11029,CG6295,ValRS,GXIVsPLA2,CG17192,CG7367,alpha-Est1,beta-PheRS,kraken	322	126	9284	2.05945	1	0.777636	66.5804	0.665804
GOTERM_MF_ALL	GO:0030234	Enzyme Regulator Activity	18	3.71134	0.0712354	CG34408,EndoGI,TBCD,Kaz1-ORFB,CG5745,MYPT-75D,Rlip,Tep4,Nf1,Spn43Ad,CycJ,rictor,Spn55B,conu,mrn,CanB2,Kaz-m1,CycC	322	334	9284	1.55384	1	0.771906	67.0485	0.670485
GOTERM_BP_ALL	GO:0043039	Trna Aminoacylation	5	1.03093	0.06079	ValRS,mRpL39,GlyRS,Slimp,beta-PheRS	365	45	10996	3.34734	1	0.833153	67.3053	0.673053
GOTERM_MF_ALL	GO:0016820	Hydrolase Activity, Acting On Acid Anhydrides, Catalyzing Transmembrane Movement Of Substances	9	1.85567	0.0729586	VhaPPA1-1,CG31121,Hmt-1,CG7382,CG7627,Mdr49,Atet,ttm50,Vha68-2	322	127	9284	2.04323	1	0.7705	67.955	0.67955
GOTERM_BP_ALL	GO:0010389	Regulation Of G2/M Transition Of Mitotic Cell Cycle	7	1.4433	0.0623305	CSN8,Dsor1,wds,grp,RpII15,Rcd5,CycC	365	85	10996	2.48097	1	0.837748	68.2482	0.682482
GOTERM_BP_ALL	GO:1902749	Regulation Of Cell Cycle G2/M Phase Transition	7	1.4433	0.0623305	CSN8,Dsor1,wds,grp,RpII15,Rcd5,CycC	365	85	10996	2.48097	1	0.837748	68.2482	0.682482
GOTERM_BP_ALL	GO:0043085	Positive Regulation Of Catalytic Activity	11	2.26804	0.0635506	slpr,CG34408,RnrS,Nf1,TBCD,CG5745,SCCRO4,conu,Ccz1,Rlip,CycC	365	174	10996	1.90452	1	0.84062	68.9766	0.689766
GOTERM_BP_ALL	GO:0070646	Protein Modification By Small Protein Removal	6	1.23711	0.0635701	CG4452,CSN8,Usp8,CG2224,Usp10,Usp12-46	365	65	10996	2.78086	1	0.83773	68.9881	0.689881
GOTERM_BP_ALL	GO:0072527	Pyrimidine-Containing Compound Metabolic Process	4	0.824742	0.0640128	CRMP,l(2)k01209,b,su(r)	365	28	10996	4.30372	1	0.83688	69.2484	0.692484
GOTERM_BP_ALL	GO:1901988	Negative Regulation Of Cell Cycle Phase Transition	8	1.64948	0.0643485	CSN8,Dsor1,E2f2,wds,grp,RpII15,Rcd5,CycC	365	107	10996	2.25241	1	0.835534	69.4444	0.694444
GOTERM_BP_ALL	GO:1901991	Negative Regulation Of Mitotic Cell Cycle Phase Transition	8	1.64948	0.0643485	CSN8,Dsor1,E2f2,wds,grp,RpII15,Rcd5,CycC	365	107	10996	2.25241	1	0.835534	69.4444	0.694444
GOTERM_BP_ALL	GO:0034622	Cellular Macromolecular Complex Assembly	26	5.36082	0.0645061	Vps8,Set,LSm3,Maf1,Rpt2,msl-1,rictor,CG12320,Taf10b,CG13319,Surf1,CSN8,TBCD,Int6,B52,CG7382,CG11583,CG6404,CG7488,HipHop,CG10306,Taf10,MED6,Arpc3B,CanB2,Arpc2	365	548	10996	1.42934	1	0.833353	69.536	0.69536
GOTERM_BP_DIRECT	GO:0045746	Negative Regulation Of Notch Signaling Pathway	5	1.03093	0.0736072	Myc,Vps4,Vps16A,Usp12-46,crb	365	48	10996	3.13813	1	0.997099	69.7191	0.697191
GOTERM_BP_ALL	GO:0043038	Amino Acid Activation	5	1.03093	0.06492	ValRS,mRpL39,GlyRS,Slimp,beta-PheRS	365	46	10996	3.27457	1	0.832414	69.7754	0.697754
GOTERM_BP_ALL	GO:0000086	G2/M Transition Of Mitotic Cell Cycle	7	1.4433	0.0652336	CSN8,Dsor1,wds,grp,RpII15,Rcd5,CycC	365	86	10996	2.45212	1	0.831011	69.9556	0.699556
GOTERM_BP_ALL	GO:1901361	Organic Cyclic Compound Catabolic Process	10	2.06186	0.0655065	Pym,b,AhcyL1,Rat1,NT5E-2,Zpr1,Rrp42,su(r),CG8665,pelo	365	152	10996	1.98198	1	0.829431	70.1116	0.701116
GOTERM_MF_DIRECT	GO:0004497	Monooxygenase Activity	7	1.4433	0.0837257	Cyp4p3,Cyp28a5,Cyp311a1,ninaB,Cyp4ac1,Cyp6g2,Cyp305a1	322	88	9284	2.29348	1	0.996341	70.2644	0.702644
GOTERM_BP_ALL	GO:0043412	Macromolecule Modification	60	12.3711	0.0674881	GCS2beta,CG13197,Usp10,CG6659,ttm50,CG4452,msl-1,mtTFB2,wds,GlcAT-S,CG15739,Taf10b,CycC,CSN8,CG3021,mop,Aplip1,CG34025,CG14322,fj,CycY,Gadd45,aPKC,egg,mrn,CG5961,APC4,slpr,CG9536,Mob4,Tip60,Slmap,CG2224,Pink1,grp,Mekk1,CG12007,mtm,FK506-bp1,CG4325,CG13096,Bug22,bma,Dsor1,PTPMT1,CG9915,CG10778,SCCRO4,Atg10,Usp12-46,meigo,psidin,Usp8,aux,Lpt,Lar,CG15097,CG4433,CanB2,ebi	365	1475	10996	1.22547	1	0.835825	71.2214	0.712214
GOTERM_BP_ALL	GO:0033365	Protein Localization To Organelle	13	2.68041	0.0684633	GCC88,Lsd-1,Nup98-96,Vps13B,CG7382,lsn,sw,ttm50,Tab2,Sec13,Gtp-bp,Srp14,CG11753	365	224	10996	1.74839	1	0.837445	71.7532	0.717532
GOTERM_BP_ALL	GO:0006605	Protein Targeting	12	2.47423	0.0686118	boca,GCC88,Nup98-96,Vps13B,CG7382,lsn,ttm50,Tab2,Sec13,Gtp-bp,Srp14,CG11753	365	200	10996	1.80756	1	0.835355	71.8334	0.718334
UP_KEYWORDS	UP_KEYWORDS	Disulfide Bond	30	6.18557	0.096096	CG12374,Amy-d,Jon65Aiv,betaTry,Wnt6,CG6495,crb,Jon74E,Def,if,vn,alphaTry,nAChRalpha2,Kaz-m1,grass,epsilonTry,CG3021,slow,beat-Ic,Phae2,CG7589,Cont,Lar,Sp212,CG6154,kek6,yip7,Amy-p,CG6462,CG6048	468	670	13921	1.3319	1	0.823491	71.9859	0.719859
GOTERM_BP_ALL	GO:0045786	Negative Regulation Of Cell Cycle	10	2.06186	0.0698973	CSN8,Dsor1,E2f2,wds,Cep97,RecQ5,grp,RpII15,Rcd5,CycC	365	154	10996	1.95624	1	0.838321	72.5184	0.725184
GOTERM_MF_ALL	GO:0016903	Oxidoreductase Activity, Acting On The Aldehyde Or Oxo Group Of Donors	5	1.03093	0.0832864	CG12268,CG8306,CG31075,CG1441,CG8665	322	48	9284	3.00336	1	0.797737	72.9186	0.729186
GOTERM_MF_ALL	GO:0008233	Peptidase Activity	29	5.97938	0.0833111	CG12374,CG9536,Jon65Aiv,betaTry,Prosbeta3,Prosalpha6,kappaTry,CG2224,Usp10,CG4452,CG4467,Jon74E,Bace,alphaTry,Kaz-m1,CSN8,grass,epsilonTry,Kaz1-ORFB,Usp12-46,Phae2,Usp8,Sp212,CG6154,Spn55B,yip7,DppIII,CG6462,CG6048	322	617	9284	1.35516	1	0.789151	72.9296	0.729296
GOTERM_BP_ALL	GO:0045746	Negative Regulation Of Notch Signaling Pathway	5	1.03093	0.0736072	Myc,Vps4,Vps16A,Usp12-46,crb	365	48	10996	3.13813	1	0.851202	74.4081	0.744081
GOTERM_MF_ALL	GO:0043492	Atpase Activity, Coupled To Movement Of Substances	9	1.85567	0.0867994	VhaPPA1-1,CG31121,Hmt-1,CG7382,CG7627,Mdr49,Atet,ttm50,Vha68-2	322	132	9284	1.96584	1	0.794678	74.4364	0.744364
GOTERM_BP_ALL	GO:0072594	Establishment Of Protein Localization To Organelle	11	2.26804	0.0738043	GCC88,Nup98-96,Vps13B,CG7382,lsn,ttm50,Tab2,Sec13,Gtp-bp,Srp14,CG11753	365	179	10996	1.85132	1	0.84942	74.505	0.74505
GOTERM_BP_ALL	GO:0044087	Regulation Of Cellular Component Biogenesis	15	3.09278	0.0748691	Mob4,spn-F,TBCD,B52,Mekk1,Vps16A,Rpt2,psidin,Nf1,aPKC,Cep97,didum,if,Arpc2,Arpc3B	365	276	10996	1.63728	1	0.851104	75.0225	0.750225
GOTERM_BP_ALL	GO:0019233	Sensory Perception Of Pain	29	5.97938	0.0770004	Piezo,CG8520,l(2)37Cb,lsn,ttm50,kraken,CG1847,VhaPPA1-1,b,Gld,CG9548,pit,CG7778,CG13319,CG13096,Gtp-bp,l(2)k01209,CG31103,bma,mop,CG13623,Pep,alpha-Est1,Mnt,bcn92,mRpL46,kek6,yip7,Ccz1	365	639	10996	1.36722	1	0.856812	76.0286	0.760286
GOTERM_BP_ALL	GO:0000077	Dna Damage Checkpoint	7	1.4433	0.0776253	CSN8,Dsor1,wds,grp,RpII15,Rcd5,CycC	365	90	10996	2.34314	1	0.856703	76.3162	0.763162
GOTERM_BP_ALL	GO:1903047	Mitotic Cell Cycle Process	23	4.74227	0.0777433	CSN8,APC4,Mob4,Dsor1,E2f2,TBCD,B52,RecQ5,RpII15,Tcp-1eta,grp,pelo,alphaTub84D,CG31687,vtd,wds,cher,aPKC,CycJ,SMC2,glu,Rcd5,CycC	365	481	10996	1.44054	1	0.854705	76.3701	0.763701
GOTERM_BP_ALL	GO:0030705	Cytoskeleton-Dependent Intracellular Transport	5	1.03093	0.0781608	Mob4,Aplip1,Pink1,didum,sw	365	49	10996	3.07408	1	0.853841	76.5601	0.765601
GOTERM_MF_ALL	GO:0050662	Coenzyme Binding	9	1.85567	0.0927375	AhcyL1,Gld,CG4860,SdhA,CG10495,AIF,CG4199,CG6638,D2hgdh	322	134	9284	1.9365	1	0.808812	76.8228	0.768228
GOTERM_MF_ALL	GO:0019901	Protein Kinase Binding	5	1.03093	0.093554	Mob4,Aplip1,CycY,Mekk1,crb	322	50	9284	2.88323	1	0.80389	77.1342	0.771342
GOTERM_BP_ALL	GO:0006909	Phagocytosis	13	2.68041	0.0803108	psidin,Nup98-96,CG7589,CG10194,CG7367,Lpt,Int6,CG10778,CG5745,Pat1,Vps4,Mekk1,Mnt	365	230	10996	1.70278	1	0.856971	77.5158	0.775158
GOTERM_BP_ALL	GO:0009112	Nucleobase Metabolic Process	4	0.824742	0.0817796	CRMP,l(2)k01209,b,su(r)	365	31	10996	3.88723	1	0.859869	78.1473	0.781473
GOTERM_BP_ALL	GO:0051123	Rna Polymerase Ii Transcriptional Preinitiation Complex Assembly	4	0.824742	0.0817796	Rpt2,Taf10,MED6,Taf10b	365	31	10996	3.88723	1	0.859869	78.1473	0.781473
GOTERM_BP_DIRECT	GO:0003333	Amino Acid Transmembrane Transport	4	0.824742	0.0946719	CG31547,JhI-21,CG8785,Ncc69	365	33	10996	3.65164	1	0.998518	78.8609	0.788609
GOTERM_BP_ALL	GO:0043066	Negative Regulation Of Apoptotic Process	7	1.4433	0.0842862	RYBP,psidin,Tip60,E2f2,Pink1,vn,ebi	365	92	10996	2.2922	1	0.863934	79.1866	0.791866
GOTERM_BP_ALL	GO:0043087	Regulation Of Gtpase Activity	7	1.4433	0.0842862	CG34408,Nf1,TBCD,CG5745,conu,Ccz1,Rlip	365	92	10996	2.2922	1	0.863934	79.1866	0.791866
GOTERM_BP_DIRECT	GO:0016042	Lipid Catabolic Process	5	1.03093	0.0977277	CG6753,CG6295,GXIVsPLA2,CG17192,CG7367	365	53	10996	2.84208	1	0.998139	79.9487	0.799487
UP_KEYWORDS	UP_KEYWORDS	Serine Protease	9	1.85567	0.121564	grass,epsilonTry,Jon65Aiv,Jon74E,betaTry,yip7,alphaTry,CG6462,CG6048	468	147	13921	1.82117	1	0.831362	80.4542	0.804542
GOTERM_BP_ALL	GO:0031570	Dna Integrity Checkpoint	7	1.4433	0.0877318	CSN8,Dsor1,wds,grp,RpII15,Rcd5,CycC	365	93	10996	2.26755	1	0.872924	80.5393	0.805393
GOTERM_MF_DIRECT	GO:0015171	Amino Acid Transmembrane Transporter Activity	4	0.824742	0.111775	CG31547,JhI-21,CG8785,Ncc69	322	34	9284	3.39204	1	0.998525	80.6809	0.806809
GOTERM_BP_ALL	GO:0070897	Dna-Templated Transcriptional Preinitiation Complex Assembly	4	0.824742	0.0881257	Rpt2,Taf10,MED6,Taf10b	365	32	10996	3.76575	1	0.872012	80.6885	0.806885
GOTERM_MF_ALL	GO:0016788	Hydrolase Activity, Acting On Ester Bonds	24	4.94845	0.105571	CG11029,CG8366,CG6295,CG17192,NT5E-2,CG7367,EndoGI,PTPMT1,mop,CG13197,alpha-Est1,MYPT-75D,ttm50,pelo,kraken,CG6753,Rat1,CG15739,ValRS,GXIVsPLA2,mtm,Lar,beta-PheRS,CanB2	322	505	9284	1.37025	1	0.835752	81.2882	0.812882
UP_KEYWORDS	UP_KEYWORDS	Microsome	6	1.23711	0.125818	Cyp4p3,Cyp28a5,Cyp311a1,Cyp4ac1,Cyp6g2,Cyp305a1	468	79	13921	2.25917	1	0.822938	81.6135	0.816135
GOTERM_BP_ALL	GO:0051603	Proteolysis Involved In Cellular Protein Catabolic Process	16	3.29897	0.0910774	APC4,RYBP,Prosbeta3,Prosalpha6,CG34025,Pink1,Usp10,lsn,CG6766,Usp12-46,crb,Rpt2,wds,Usp8,Vps4,CG5961	365	310	10996	1.55489	1	0.878872	81.773	0.81773
GOTERM_BP_ALL	GO:0030163	Protein Catabolic Process	17	3.50515	0.0921269	APC4,RYBP,Prosbeta3,Prosalpha6,CG34025,Pink1,Usp10,lsn,CG6766,Usp12-46,crb,Rpt2,wds,Usp8,Bace,Vps4,CG5961	365	336	10996	1.52423	1	0.879891	82.1445	0.821445
GOTERM_BP_ALL	GO:0051336	Regulation Of Hydrolase Activity	11	2.26804	0.0922575	CG34408,RnrS,Nf1,EndoGI,TBCD,Kaz1-ORFB,viaf,CG5745,conu,Ccz1,Rlip	365	187	10996	1.77212	1	0.878235	82.1903	0.821903
GOTERM_BP_ALL	GO:0007173	Epidermal Growth Factor Receptor Signaling Pathway	6	1.23711	0.0938725	mop,lsn,kek6,Vps4,vn,ebi	365	73	10996	2.47611	1	0.880867	82.7467	0.827467
GOTERM_BP_ALL	GO:0044772	Mitotic Cell Cycle Phase Transition	10	2.06186	0.0945544	CSN8,APC4,CG31687,Dsor1,E2f2,wds,grp,RpII15,Rcd5,CycC	365	164	10996	1.83695	1	0.880808	82.9767	0.829767
GOTERM_BP_ALL	GO:0044257	Cellular Protein Catabolic Process	16	3.29897	0.0946466	APC4,RYBP,Prosbeta3,Prosalpha6,CG34025,Pink1,Usp10,lsn,CG6766,Usp12-46,crb,Rpt2,wds,Usp8,Vps4,CG5961	365	312	10996	1.54492	1	0.879088	83.0076	0.830076
UP_KEYWORDS	UP_KEYWORDS	Monooxygenase	7	1.4433	0.132328	Cyp4p3,Cyp28a5,Cyp311a1,ninaB,Cyp4ac1,Cyp6g2,Cyp305a1	468	103	13921	2.02155	1	0.820932	83.2654	0.832654
GOTERM_BP_DIRECT	GO:0040018	Positive Regulation Of Multicellular Organism Growth	5	1.03093	0.108288	Myc,Dsor1,Nf1,ey,CG11583	365	55	10996	2.73873	1	0.998596	83.318	0.83318
UP_KEYWORDS	UP_KEYWORDS	Nucleus	46	9.48454	0.132612	Myc,Tip60,E2f2,Prosbeta3,Prosalpha6,Lmx1a,CG1234,Ets21C,grp,Marcal1,MED8,pdm3,Maf1,Rpt2,msl-1,Rat1,wds,acj6,pit,repo,FK506-bp1,Taf10b,SMC2,CycC,CSN8,Bug22,Pym,bsh,ey,H15,Pep,B52,RpII15,sw,pelo,CG11583,Ranbp16,Rpb10,l(2)37Cg,U2af38,MED6,Taf10,egg,Adi1,glu,ebi	468	1134	13921	1.20662	1	0.803716	83.3345	0.833345
GOTERM_BP_ALL	GO:0016322	Neuron Remodeling	5	1.03093	0.0977277	vtd,spn-F,Usp8,mop,Vps4	365	53	10996	2.84208	1	0.88563	84.0094	0.840094
GOTERM_BP_ALL	GO:0060548	Negative Regulation Of Cell Death	8	1.64948	0.0997806	RYBP,psidin,Tip60,E2f2,aux,Pink1,vn,ebi	365	119	10996	2.02528	1	0.889134	84.6457	0.846457
GOTERM_BP_ALL	GO:0016049	Cell Growth	9	1.85567	0.102131	slpr,RagA-B,Myc,Nf1,ey,pit,Lar,Mnt,eag	365	143	10996	1.89604	1	0.893228	85.345	0.85345
UP_KEYWORDS	UP_KEYWORDS	Fad	5	1.03093	0.141688	Gld,CG4860,SdhA,AIF,CG6638	468	60	13921	2.47881	1	0.809201	85.4021	0.854021
GOTERM_BP_ALL	GO:0042981	Regulation Of Apoptotic Process	11	2.26804	0.102432	RYBP,psidin,Myc,Tip60,RnrS,E2f2,viaf,Pink1,lsn,vn,ebi	365	191	10996	1.73501	1	0.892164	85.4321	0.854321
GOTERM_MF_ALL	GO:0015399	Primary Active Transmembrane Transporter Activity	9	1.85567	0.125808	VhaPPA1-1,CG31121,Hmt-1,CG7382,CG7627,Mdr49,Atet,ttm50,Vha68-2	322	144	9284	1.80202	1	0.874813	86.7318	0.867318
GOTERM_MF_ALL	GO:0015405	P-P-Bond-Hydrolysis-Driven Transmembrane Transporter Activity	9	1.85567	0.125808	VhaPPA1-1,CG31121,Hmt-1,CG7382,CG7627,Mdr49,Atet,ttm50,Vha68-2	322	144	9284	1.80202	1	0.874813	86.7318	0.867318
GOTERM_BP_ALL	GO:0040018	Positive Regulation Of Multicellular Organism Growth	5	1.03093	0.108288	Myc,Dsor1,Nf1,ey,CG11583	365	55	10996	2.73873	1	0.902418	87.0367	0.870367
GOTERM_BP_DIRECT	GO:0008284	Positive Regulation Of Cell Proliferation	4	0.824742	0.12271	ey,conu,vn,crb	365	37	10996	3.25687	1	0.999143	87.0699	0.870699
GOTERM_BP_ALL	GO:0038127	Erbb Signaling Pathway	6	1.23711	0.111353	mop,lsn,kek6,Vps4,vn,ebi	365	77	10996	2.34748	1	0.907387	87.8082	0.878082
GOTERM_BP_ALL	GO:0055086	Nucleobase-Containing Small Molecule Metabolic Process	17	3.50515	0.113573	l(2)k01209,Ppat-Dpck,RnrS,AhcyL1,NT5E-2,AIF,Pink1,CG8080,su(r),CG6145,CRMP,b,CLS,Nf1,viaf,CG12065,Vha68-2	365	347	10996	1.47591	1	0.910364	88.3398	0.883398
GOTERM_BP_ALL	GO:0008284	Positive Regulation Of Cell Proliferation	5	1.03093	0.113754	aPKC,ey,conu,vn,crb	365	56	10996	2.68982	1	0.909153	88.3822	0.883822
GOTERM_BP_ALL	GO:0009108	Coenzyme Biosynthetic Process	5	1.03093	0.113754	Ppat-Dpck,Nmdmc,CG8080,CG2453,CG6145	365	56	10996	2.68982	1	0.909153	88.3822	0.883822
GOTERM_BP_ALL	GO:0042551	Neuron Maturation	5	1.03093	0.113754	vtd,spn-F,Usp8,mop,Vps4	365	56	10996	2.68982	1	0.909153	88.3822	0.883822
GOTERM_BP_ALL	GO:0022618	Ribonucleoprotein Complex Assembly	9	1.85567	0.11477	CG7488,CG10306,Vps8,Int6,rictor,B52,CG12320,LSm3,CG11583	365	147	10996	1.84445	1	0.909641	88.6175	0.886175
GOTERM_MF_ALL	GO:0003678	Dna Helicase Activity	4	0.824742	0.134859	EndoGI,RecQ5,mrn,Marcal1	322	37	9284	3.11701	1	0.882516	88.6522	0.886522
GOTERM_BP_ALL	GO:0007005	Mitochondrion Organization	15	3.09278	0.115141	CG5676,CG3021,mRpL39,mRpS25,mRpL32,Pink1,CG7382,mRpL43,ttm50,mRpL46,mtTFB2,CLS,Slimp,bonsai,Surf1	365	296	10996	1.52666	1	0.908827	88.7022	0.887022
GOTERM_BP_ALL	GO:0071214	Cellular Response To Abiotic Stimulus	6	1.23711	0.115953	Piezo,Dsor1,EndoGI,ninaB,Mekk1,ebi	365	78	10996	2.31739	1	0.908905	88.8856	0.888856
GOTERM_MF_ALL	GO:1901363	Heterocyclic Compound Binding	119	24.5361	0.137272	mRpL39,l(2)37Cb,Tcp-1eta,Marcal1,CG2162,mtTFB2,msl-1,Rat1,CG10495,Rrp42,Slimp,CG7627,beta-PheRS,Gtp-bp,bsh,nom,EndoGI,AIF,CG4199,RpII15,CG6689,CG8301,Cyp4p3,CG7488,bru2,CG4860,CG10306,l(2)37Cg,aPKC,FKBP59,glu,mrn,D2hgdh,Vha68-2,slpr,RagA-B,CG8520,Myc,Hmt-1,CG6638,Ets21C,Mdr49,CG11920,RhoL,CG9548,acj6,Dbp45A,Cyp311a1,repo,Vps4,CG13096,Srp14,CG3164,Dsor1,Mnt,CG18178,CG11583,Arl6,CG1792,CG4896,NitFh…	322	3135	9284	1.09443	1	0.881908	89.1184	0.891184
UP_KEYWORDS	UP_KEYWORDS	Transcription	20	4.12371	0.161974	Myc,Tip60,bsh,E2f2,ey,H15,RpII15,Maf1,pdm3,MED8,mtTFB2,Rat1,acj6,Rpb10,l(2)37Cg,Taf10,MED6,egg,Taf10b,CycC	468	442	13921	1.34596	1	0.837985	89.1991	0.891991
GOTERM_BP_ALL	GO:0043069	Negative Regulation Of Programmed Cell Death	7	1.4433	0.117991	RYBP,psidin,Tip60,E2f2,Pink1,vn,ebi	365	101	10996	2.08794	1	0.911392	89.3336	0.893336
GOTERM_BP_ALL	GO:0048522	Positive Regulation Of Cellular Process	47	9.69072	0.118088	slpr,RagA-B,Piezo,Mob4,Myc,Slmap,cv-d,Pink1,Listericin,Usp10,Mekk1,crb,Rpt2,CRMP,msl-1,wds,acj6,Nf1,cher,rictor,didum,Vps4,vn,CycC,Bug22,grass,Dsor1,RnrS,Lsd-1,spn-F,mop,ey,EndoGI,H15,SCCRO4,Tab2,psidin,Usp8,aPKC,Lpt,egg,CG12213,conu,Rcd5,Arpc3B,Arpc2,ebi	365	1167	10996	1.2133	1	0.910066	89.3543	0.893543
GOTERM_BP_ALL	GO:0048812	Neuron Projection Morphogenesis	26	5.36082	0.119023	Bug22,Piezo,Mob4,EndoGI,TBCD,Aplip1,Int6,beat-Ic,Ets21C,Mnt,CG45057,Tab2,CG31126,pdm3,CG6145,meigo,crb,psidin,CG6959,acj6,cher,GlyRS,Lar,rictor,if,Gtp-bp	365	588	10996	1.3321	1	0.910378	89.5538	0.895538
GOTERM_BP_ALL	GO:0009057	Macromolecule Catabolic Process	22	4.53608	0.120553	APC4,RYBP,Pym,Zpr1,Prosbeta3,Prosalpha6,CG34025,Pink1,Usp10,lsn,CG6766,pelo,Usp12-46,crb,Rpt2,Rat1,wds,Usp8,Rrp42,Bace,Vps4,CG5961	365	483	10996	1.3722	1	0.91182	89.8726	0.898726
GOTERM_BP_ALL	GO:0030030	Cell Projection Organization	33	6.80412	0.120681	Piezo,Mob4,Ets21C,CG45057,crb,CG6145,pdm3,CG6959,acj6,mtm,cher,rictor,if,vn,Gtp-bp,Bug22,CG15666,TBCD,EndoGI,Int6,Aplip1,fj,beat-Ic,Mnt,Tab2,meigo,CG31126,psidin,Arl6,aPKC,GlyRS,Lar,Arpc2	365	780	10996	1.27456	1	0.910585	89.8987	0.898987
GOTERM_BP_ALL	GO:0048518	Positive Regulation Of Biological Process	53	10.9278	0.12089	cv-d,Listericin,Usp10,crb,msl-1,CRMP,wds,Nf1,rictor,vn,CycC,grass,spn-F,mop,EndoGI,ey,H15,Tab2,Nup98-96,vtd,aPKC,egg,conu,Rcd5,Arpc2,slpr,RagA-B,Piezo,Myc,Mob4,Slmap,Pink1,Mekk1,Rpt2,RhoL,acj6,cher,repo,didum,Vps4,Bug22,RnrS,Lsd-1,Dsor1,SCCRO4,CG11583,psidin,Usp8,Lpt,CG12213,Adi1,Arpc3B,ebi	365	1339	10996	1.19244	1	0.908027	89.9416	0.899416
UP_KEYWORDS	UP_KEYWORDS	Mitochondrion Inner Membrane	6	1.23711	0.167613	CLS,SdhA,PTPMT1,ttm50,Surf1,CG2453	468	87	13921	2.05143	1	0.83464	90.0796	0.900796
GOTERM_BP_DIRECT	GO:0016579	Protein Deubiquitination	4	0.824742	0.137734	Usp8,CG2224,Usp10,Usp12-46	365	39	10996	3.08985	1	0.999217	90.1285	0.901285
GOTERM_BP_ALL	GO:0007093	Mitotic Cell Cycle Checkpoint	7	1.4433	0.1221	CSN8,Dsor1,wds,grp,RpII15,Rcd5,CycC	365	102	10996	2.06747	1	0.90888	90.1855	0.901855
GOTERM_BP_ALL	GO:0009966	Regulation Of Signal Transduction	31	6.39175	0.123335	slpr,RagA-B,Mob4,Myc,Slmap,cv-d,Listericin,Usp10,lsn,Vps16A,Mekk1,Rlip,crb,CRMP,PRAS40,Nf1,rictor,Vps4,vn,grass,CG34408,Dsor1,mop,EndoGI,ey,Aplip1,Usp12-46,Usp8,CG12213,kek6,ebi	365	727	10996	1.2846	1	0.909765	90.4288	0.904288
GOTERM_MF_ALL	GO:0060589	Nucleoside-Triphosphatase Regulator Activity	7	1.4433	0.146007	CG34408,Nf1,TBCD,CG5745,mrn,conu,Rlip	322	103	9284	1.95948	1	0.893109	90.6609	0.906609
GOTERM_MF_ALL	GO:0008047	Enzyme Activator Activity	8	1.64948	0.146065	CG34408,Nf1,TBCD,CG5745,rictor,mrn,conu,Rlip	322	126	9284	1.83062	1	0.888226	90.6706	0.906706
GOTERM_BP_ALL	GO:0044093	Positive Regulation Of Molecular Function	11	2.26804	0.124596	slpr,CG34408,RnrS,Nf1,TBCD,CG5745,SCCRO4,conu,Ccz1,Rlip,CycC	365	199	10996	1.66526	1	0.91068	90.6712	0.906712
GOTERM_MF_ALL	GO:0019900	Kinase Binding	5	1.03093	0.146418	Mob4,Aplip1,CycY,Mekk1,crb	322	59	9284	2.44342	1	0.883873	90.7284	0.907284
GOTERM_BP_DIRECT	GO:0019233	Sensory Perception Of Pain	26	5.36082	0.142665	CG8520,l(2)37Cb,lsn,ttm50,kraken,CG1847,VhaPPA1-1,b,Gld,CG9548,pit,CG7778,CG13319,CG13096,Gtp-bp,l(2)k01209,CG31103,mop,CG13623,Pep,alpha-Est1,bcn92,mRpL46,kek6,yip7,Ccz1	365	602	10996	1.30112	1	0.999139	90.9746	0.909746
GOTERM_MF_DIRECT	GO:0004843	Thiol-Dependent Ubiquitin-Specific Protease Activity	4	0.824742	0.159415	Usp8,CG2224,Usp10,Usp12-46	322	40	9284	2.88323	1	0.999765	91.0069	0.910069
GOTERM_BP_ALL	GO:0006399	Trna Metabolic Process	8	1.64948	0.128299	ValRS,mRpL39,CG3021,CG10495,Rrp42,GlyRS,Slimp,beta-PheRS	365	127	10996	1.8977	1	0.915928	91.3502	0.913502
GOTERM_MF_ALL	GO:0008094	Dna-Dependent Atpase Activity	4	0.824742	0.151081	EndoGI,RecQ5,mrn,Marcal1	322	39	9284	2.95716	1	0.887397	91.4607	0.914607
GOTERM_BP_ALL	GO:0032990	Cell Part Morphogenesis	29	5.97938	0.130494	Piezo,Mob4,Ets21C,CG45057,pdm3,CG6145,crb,CG6959,acj6,cher,Slimp,rictor,if,Gtp-bp,Bug22,CG15666,TBCD,EndoGI,Int6,Aplip1,beat-Ic,Mnt,Tab2,CG31126,meigo,psidin,Arl6,GlyRS,Lar	365	678	10996	1.28858	1	0.91833	91.7302	0.917302
GOTERM_BP_ALL	GO:0051493	Regulation Of Cytoskeleton Organization	8	1.64948	0.132127	spn-F,TBCD,cher,Cep97,rictor,if,Arpc3B,Arpc2	365	128	10996	1.88288	1	0.919721	92.0027	0.920027
GOTERM_MF_ALL	GO:0004386	Helicase Activity	7	1.4433	0.155585	Dbp45A,EndoGI,pit,l(2)37Cb,RecQ5,mrn,Marcal1	322	105	9284	1.92215	1	0.890459	92.1166	0.921166
UP_KEYWORDS	UP_KEYWORDS	Iron	10	2.06186	0.18521	Cyp4p3,Cyp28a5,RnrS,CG4858,Cyp311a1,ninaB,Cyp4ac1,Cyp6g2,Adi1,Cyp305a1	468	189	13921	1.57385	1	0.853085	92.4202	0.924202
GOTERM_MF_ALL	GO:0004812	Aminoacyl-Trna Ligase Activity	4	0.824742	0.159415	ValRS,GlyRS,Slimp,beta-PheRS	322	40	9284	2.88323	1	0.892263	92.637	0.92637
GOTERM_MF_ALL	GO:0004843	Thiol-Dependent Ubiquitin-Specific Protease Activity	4	0.824742	0.159415	Usp8,CG2224,Usp10,Usp12-46	322	40	9284	2.88323	1	0.892263	92.637	0.92637
GOTERM_MF_ALL	GO:0097159	Organic Cyclic Compound Binding	119	24.5361	0.160516	mRpL39,l(2)37Cb,Tcp-1eta,Marcal1,CG2162,mtTFB2,msl-1,Rat1,CG10495,Rrp42,Slimp,CG7627,beta-PheRS,Gtp-bp,bsh,nom,EndoGI,AIF,CG4199,RpII15,CG6689,CG8301,Cyp4p3,CG7488,bru2,CG4860,CG10306,l(2)37Cg,aPKC,FKBP59,glu,mrn,D2hgdh,Vha68-2,slpr,RagA-B,CG8520,Myc,Hmt-1,CG6638,Ets21C,Mdr49,CG11920,RhoL,CG9548,acj6,Dbp45A,Cyp311a1,repo,Vps4,CG13096,Srp14,CG3164,Dsor1,Mnt,CG18178,CG11583,Arl6,CG1792,CG4896,NitFh…	322	3159	9284	1.08612	1	0.889563	92.7806	0.927806
GOTERM_BP_ALL	GO:0006915	Apoptotic Process	12	2.47423	0.137374	RYBP,psidin,Tip60,RnrS,E2f2,Orct,AIF,viaf,Pink1,Mekk1,vn,ebi	365	229	10996	1.57866	1	0.926702	92.8222	0.928222
GOTERM_BP_ALL	GO:0003333	Amino Acid Transmembrane Transport	4	0.824742	0.137734	CG31547,JhI-21,CG8785,Ncc69	365	39	10996	3.08985	1	0.926008	92.8753	0.928753
GOTERM_BP_DIRECT	GO:0006909	Phagocytosis	11	2.26804	0.155753	Nup98-96,CG7589,CG10194,CG7367,Int6,Lpt,CG5745,CG10778,Pat1,Vps4,Mnt	365	209	10996	1.58558	1	0.999385	92.903	0.92903
GOTERM_BP_ALL	GO:0070925	Organelle Assembly	16	3.29897	0.140522	Bug22,CG15666,Mob4,mop,lsn,grp,CG11583,LSm3,CG7488,Zasp66,Arl6,Cep97,rictor,if,Rcd5,CanB2	365	333	10996	1.4475	1	0.928906	93.2749	0.932749
GOTERM_BP_ALL	GO:0031401	Positive Regulation Of Protein Modification Process	9	1.85567	0.142437	slpr,Mob4,Dsor1,Slmap,Lpt,SCCRO4,Mekk1,ebi,CycC	365	155	10996	1.74925	1	0.93045	93.5371	0.935371
GOTERM_BP_DIRECT	GO:0032543	Mitochondrial Translation	6	1.23711	0.161172	mRpL46,mRpL39,mRpS25,mRpL32,mRpL43,bonsai	365	87	10996	2.07766	1	0.999342	93.5823	0.935823
GOTERM_BP_ALL	GO:0010564	Regulation Of Cell Cycle Process	11	2.26804	0.142854	CSN8,APC4,CG31687,Dsor1,E2f2,wds,Cep97,grp,RpII15,Rcd5,CycC	365	205	10996	1.61652	1	0.929865	93.5929	0.935929
GOTERM_BP_DIRECT	GO:0045747	Positive Regulation Of Notch Signaling Pathway	4	0.824742	0.16135	CRMP,EndoGI,Usp10,ebi	365	42	10996	2.86915	1	0.999102	93.6036	0.936036
GOTERM_MF_ALL	GO:0036459	Thiol-Dependent Ubiquitinyl Hydrolase Activity	4	0.824742	0.167886	Usp8,CG2224,Usp10,Usp12-46	322	41	9284	2.81291	1	0.896922	93.6762	0.936762
GOTERM_MF_ALL	GO:0101005	Ubiquitinyl Hydrolase Activity	4	0.824742	0.167886	Usp8,CG2224,Usp10,Usp12-46	322	41	9284	2.81291	1	0.896922	93.6762	0.936762
GOTERM_BP_ALL	GO:0042325	Regulation Of Phosphorylation	12	2.47423	0.144723	slpr,Mob4,Dsor1,Slmap,Aplip1,rictor,Pink1,CycY,Mekk1,crb,ebi,CycC	365	231	10996	1.56499	1	0.931308	93.8375	0.938375
GOTERM_MF_DIRECT	GO:0005096	Gtpase Activator Activity	6	1.23711	0.182291	CG34408,Nf1,TBCD,CG5745,conu,Rlip	322	87	9284	1.98843	1	0.999818	93.8665	0.938665
GOTERM_BP_ALL	GO:0050684	Regulation Of Mrna Processing	6	1.23711	0.145372	CG4896,Dbp45A,U2af38,CG9915,Pep,B52	365	84	10996	2.15186	1	0.931053	93.9203	0.939203
GOTERM_BP_ALL	GO:1903825	Organic Acid Transmembrane Transport	4	0.824742	0.14547	CG31547,JhI-21,CG8785,Ncc69	365	40	10996	3.0126	1	0.930041	93.9327	0.939327
GOTERM_BP_ALL	GO:1905039	Carboxylic Acid Transmembrane Transport	4	0.824742	0.14547	CG31547,JhI-21,CG8785,Ncc69	365	40	10996	3.0126	1	0.930041	93.9327	0.939327
UP_KEYWORDS	UP_KEYWORDS	Flavoprotein	5	1.03093	0.200849	Gld,CG4860,SdhA,AIF,CG6638	468	69	13921	2.15549	1	0.865756	94.0619	0.940619
GOTERM_MF_DIRECT	GO:0042626	Atpase Activity, Coupled To Transmembrane Movement Of Substances	4	0.824742	0.185204	CG31121,Hmt-1,CG7627,Mdr49	322	43	9284	2.68207	1	0.999624	94.1627	0.941627
GOTERM_BP_ALL	GO:0071826	Ribonucleoprotein Complex Subunit Organization	9	1.85567	0.149831	CG7488,CG10306,Vps8,Int6,rictor,B52,CG12320,LSm3,CG11583	365	157	10996	1.72697	1	0.934752	94.4616	0.944616
GOTERM_MF_ALL	GO:0022804	Active Transmembrane Transporter Activity	14	2.8866	0.175278	CG31547,Ncc69,Hmt-1,CG7382,Mdr49,Atet,ttm50,JhI-21,CG7720,VhaPPA1-1,CG31121,CG7627,Vha68-2,CG8177	322	281	9284	1.43648	1	0.903676	94.4695	0.944695
GOTERM_MF_DIRECT	GO:0005509	Calcium Ion Binding	11	2.26804	0.191104	RhoL,Amy-d,CG44422,GXIVsPLA2,CG5027,slow,Syt12,CanB2,Amy-p,crb,Syt7	322	210	9284	1.51026	1	0.999403	94.7225	0.947225
GOTERM_MF_DIRECT	GO:0003779	Actin Binding	7	1.4433	0.191156	Mp20,cher,didum,CG15097,Vps16A,Arpc3B,Arpc2	322	112	9284	1.80202	1	0.998893	94.7272	0.947272
GOTERM_BP_DIRECT	GO:0048812	Neuron Projection Morphogenesis	7	1.4433	0.171677	Mob4,Int6,Aplip1,Mnt,CG45057,CG31126,CG6145	365	113	10996	1.86621	1	0.999251	94.7294	0.947294
GOTERM_BP_ALL	GO:1901565	Organonitrogen Compound Catabolic Process	9	1.85567	0.153597	CG4467,b,AhcyL1,CG6638,CG10365,Gabat,CG3999,su(r),CG8665	365	158	10996	1.71604	1	0.938402	94.883	0.94883
GOTERM_MF_ALL	GO:0019899	Enzyme Binding	16	3.29897	0.17971	CG9590,GCC88,Mob4,Vps8,Aplip1,CG5745,SCCRO4,CycY,MYPT-75D,Mekk1,Maf1,Rlip,crb,Ranbp16,msl-1,Zasp66	322	333	9284	1.38534	1	0.905888	94.8995	0.948995
GOTERM_BP_ALL	GO:0019538	Protein Metabolic Process	106	21.8557	0.153883	mRpL39,Prosalpha6,GCS2beta,mRpL32,crb,CG4452,msl-1,CG4467,wds,GlcAT-S,CG15739,Slimp,Taf10b,beta-PheRS,CSN8,grass,mop,Kaz1-ORFB,CG13623,CG34025,CG14322,Gadd45,mRpL46,bru2,CG10306,aPKC,Sp212,mrn,slpr,Tip60,Slmap,kappaTry,CG6766,CG12007,Jon74E,mtm,Bace,Vps4,CG13096,alphaTry,Kaz-m1,Dsor1,PTPMT1,SCCRO4,Usp12-46,viaf,CG6154,DppIII,CanB2,CG6048,Jon65Aiv,Prosbeta3,CG13197,mRpL43,Usp10,CG6659,ttm50,bonsai…	365	2902	10996	1.1004	1	0.937703	94.9137	0.949137
GOTERM_BP_ALL	GO:0044801	Single-Organism Membrane Fusion	5	1.03093	0.155174	Syx17,Syt12,Pink1,Vps16A,Syt7	365	63	10996	2.39095	1	0.937191	95.0503	0.950503
GOTERM_BP_ALL	GO:0000278	Mitotic Cell Cycle	24	4.94845	0.155285	CSN8,APC4,Mob4,Dsor1,E2f2,TBCD,B52,RecQ5,RpII15,Tcp-1eta,grp,pelo,alphaTub84D,CG31687,vtd,wds,mtm,cher,aPKC,CycJ,SMC2,glu,Rcd5,CycC	365	553	10996	1.30746	1	0.936285	95.0619	0.950619
GOTERM_BP_ALL	GO:0007166	Cell Surface Receptor Signaling Pathway	30	6.18557	0.155491	Myc,Tsp42En,cv-d,Wnt6,Listericin,Usp10,lsn,Vps16A,crb,CRMP,PRAS40,Vps4,vn,if,grass,boca,mthl15,EndoGI,mop,fj,Tab2,Sec13,Usp12-46,Nup98-96,Usp8,aux,Tsp42Eg,Tsp42Ef,kek6,ebi	365	719	10996	1.257	1	0.935495	95.0834	0.950834
GOTERM_MF_ALL	GO:0005096	Gtpase Activator Activity	6	1.23711	0.182291	CG34408,Nf1,TBCD,CG5745,conu,Rlip	322	87	9284	1.98843	1	0.905529	95.1353	0.951353
GOTERM_BP_DIRECT	GO:0007067	Mitotic Nuclear Division	8	1.64948	0.17778	vtd,cher,CycJ,B52,glu,SMC2,RpII15,pelo	365	139	10996	1.73387	1	0.999238	95.3046	0.953046
GOTERM_BP_ALL	GO:0045184	Establishment Of Protein Localization	21	4.3299	0.158114	boca,GCC88,Vps8,CG5745,CG7382,lsn,CG6766,Vps16A,ttm50,Sec13,Tab2,crb,Ranbp16,CG6404,Syx17,Nup98-96,Vps13B,didum,Gtp-bp,Srp14,CG11753	365	474	10996	1.3347	1	0.937653	95.3486	0.953486
GOTERM_BP_ALL	GO:0048858	Cell Projection Morphogenesis	28	5.7732	0.159654	Bug22,Piezo,CG15666,Mob4,EndoGI,TBCD,Aplip1,Int6,beat-Ic,Ets21C,Mnt,CG45057,Tab2,CG31126,pdm3,CG6145,meigo,crb,psidin,CG6959,acj6,Arl6,cher,GlyRS,Lar,rictor,if,Gtp-bp	365	666	10996	1.26656	1	0.938465	95.4979	0.954979
GOTERM_BP_DIRECT	GO:0006366	Transcription From Rna Polymerase Ii Promoter	5	1.03093	0.181032	Rpb10,MED6,mrn,RpII15,MED8	365	67	10996	2.24821	1	0.999127	95.5865	0.955865
GOTERM_MF_ALL	GO:0008234	Cysteine-Type Peptidase Activity	6	1.23711	0.188228	CG4452,CSN8,Usp8,CG2224,Usp10,Usp12-46	322	88	9284	1.96584	1	0.909596	95.6398	0.956398
GOTERM_BP_ALL	GO:0016054	Organic Acid Catabolic Process	6	1.23711	0.161172	AhcyL1,CG4860,CG6638,CG9319,Gabat,CG3999	365	87	10996	2.07766	1	0.939236	95.6407	0.956407
GOTERM_BP_ALL	GO:0048284	Organelle Fusion	6	1.23711	0.161172	Syx17,Syt12,Pink1,Vps4,Vps16A,Syt7	365	87	10996	2.07766	1	0.939236	95.6407	0.956407
GOTERM_BP_ALL	GO:0045747	Positive Regulation Of Notch Signaling Pathway	4	0.824742	0.16135	CRMP,EndoGI,Usp10,ebi	365	42	10996	2.86915	1	0.938451	95.6571	0.956571
GOTERM_BP_ALL	GO:0007254	Jnk Cascade	5	1.03093	0.161503	slpr,Aplip1,Mekk1,Gadd45,ebi	365	64	10996	2.3536	1	0.937637	95.6712	0.956712
GOTERM_BP_ALL	GO:0044242	Cellular Lipid Catabolic Process	5	1.03093	0.161503	Jheh1,Lsd-1,CG4860,CG6638,CG9319	365	64	10996	2.3536	1	0.937637	95.6712	0.956712
GOTERM_MF_ALL	GO:0005509	Calcium Ion Binding	11	2.26804	0.191104	RhoL,Amy-d,CG44422,GXIVsPLA2,CG5027,slow,Syt12,CanB2,Amy-p,crb,Syt7	322	210	9284	1.51026	1	0.909611	95.8661	0.958661
GOTERM_BP_ALL	GO:0043161	Proteasome-Mediated Ubiquitin-Dependent Protein Catabolic Process	10	2.06186	0.164265	Rpt2,RYBP,APC4,wds,Prosbeta3,Prosalpha6,CG34025,CG6766,CG5961,crb	365	186	10996	1.61968	1	0.939831	95.9185	0.959185
GOTERM_MF_DIRECT	GO:0016705	Oxidoreductase Activity, Acting On Paired Donors, With Incorporation Or Reduction Of Molecular Oxygen	6	1.23711	0.206445	Cyp4p3,Cyp28a5,Cyp311a1,Cyp4ac1,Cyp6g2,Cyp305a1	322	91	9284	1.90103	1	0.998269	95.9534	0.959534
GOTERM_BP_ALL	GO:0009314	Response To Radiation	11	2.26804	0.165555	b,Dsor1,ValRS,EndoGI,ninaB,FKBP59,RecQ5,mrn,grp,Surf1,ebi	365	212	10996	1.56314	1	0.940316	96.0294	0.960294
GOTERM_BP_ALL	GO:0051640	Organelle Localization	13	2.68041	0.166976	Syngr,Aplip1,Pink1,sw,Syt7,crb,Syx17,CRMP,Nup98-96,aPKC,aux,Syt12,didum	365	264	10996	1.48348	1	0.940937	96.1481	0.961481
GOTERM_BP_DIRECT	GO:0006979	Response To Oxidative Stress	6	1.23711	0.188941	TotX,Nf1,Pink1,Mekk1,NLaz,ebi	365	92	10996	1.96474	1	0.999185	96.2074	0.962074
GOTERM_BP_ALL	GO:0010970	Establishment Of Localization By Movement Along Microtubule	5	1.03093	0.167925	Mob4,Aplip1,Pink1,didum,sw	365	65	10996	2.31739	1	0.941035	96.2256	0.962256
GOTERM_BP_ALL	GO:0090150	Establishment Of Protein Localization To Membrane	5	1.03093	0.167925	CG6404,boca,Gtp-bp,Srp14,CG11753	365	65	10996	2.31739	1	0.941035	96.2256	0.962256
GOTERM_BP_ALL	GO:0006470	Protein Dephosphorylation	8	1.64948	0.169019	CG15739,mop,mtm,PTPMT1,Lar,CG13197,ttm50,CanB2	365	137	10996	1.75918	1	0.94129	96.3131	0.963131
GOTERM_MF_ALL	GO:0070011	Peptidase Activity, Acting On L-Amino Acid Peptides	26	5.36082	0.199384	CG12374,CG9536,Jon65Aiv,betaTry,Prosbeta3,Prosalpha6,kappaTry,CG2224,Usp10,CG4452,CG4467,Jon74E,Bace,alphaTry,grass,CSN8,epsilonTry,Usp12-46,Phae2,Usp8,Sp212,CG6154,yip7,DppIII,CG6462,CG6048	322	603	9284	1.24318	1	0.916166	96.4581	0.964581
GOTERM_BP_ALL	GO:0008104	Protein Localization	27	5.56701	0.171039	Vps8,lsn,CG6766,Vps16A,ttm50,crb,cher,didum,if,Gtp-bp,CG11753,Srp14,GCC88,boca,Lsd-1,spn-F,CG5745,CG7382,sw,Tab2,Sec13,Ranbp16,CG6404,Syx17,Nup98-96,Vps13B,aPKC	365	645	10996	1.26109	1	0.941614	96.4697	0.964697
GOTERM_BP_ALL	GO:0015031	Protein Transport	20	4.12371	0.171688	boca,GCC88,Vps8,CG5745,CG7382,lsn,CG6766,Vps16A,ttm50,Sec13,Tab2,crb,Ranbp16,Syx17,Nup98-96,Vps13B,didum,Gtp-bp,Srp14,CG11753	365	453	10996	1.33007	1	0.94139	96.5186	0.965186
GOTERM_BP_ALL	GO:0051094	Positive Regulation Of Developmental Process	11	2.26804	0.17196	Piezo,Myc,Dsor1,spn-F,Nf1,aPKC,ey,Pink1,didum,CG11583,ebi	365	214	10996	1.54853	1	0.940767	96.5389	0.965389
GOTERM_BP_DIRECT	GO:0009617	Response To Bacterium	4	0.824742	0.194529	TotX,Sp212,Def,CecA2	365	46	10996	2.61965	1	0.999162	96.5958	0.965958
GOTERM_MF_ALL	GO:0004497	Monooxygenase Activity	7	1.4433	0.201854	Cyp4p3,Cyp28a5,Cyp311a1,ninaB,Cyp4ac1,Cyp6g2,Cyp305a1	322	114	9284	1.7704	1	0.915654	96.6188	0.966188
GOTERM_BP_ALL	GO:0000165	Mapk Cascade	8	1.64948	0.173376	slpr,Mob4,Dsor1,Slmap,Aplip1,Mekk1,Gadd45,ebi	365	138	10996	1.74644	1	0.941364	96.6429	0.966429
GOTERM_BP_ALL	GO:0023014	Signal Transduction By Protein Phosphorylation	8	1.64948	0.173376	slpr,Mob4,Dsor1,Slmap,Aplip1,Mekk1,Gadd45,ebi	365	138	10996	1.74644	1	0.941364	96.6429	0.966429
GOTERM_BP_ALL	GO:0043170	Macromolecule Metabolic Process	168	34.6392	0.174671	CG43673,Muc68D,mRpL39,Prosalpha6,GCS2beta,Vps8,l(2)37Cb,mRpL32,Marcal1,crb,MED8,CG4452,CG4467,msl-1,mtTFB2,Rat1,GlcAT-S,CG15739,wds,CG10495,Rrp42,Slimp,Taf10b,beta-PheRS,boca,grass,CSN8,nom,bsh,mop,EndoGI,CG13623,Kaz1-ORFB,CG34025,CG14322,RpII15,Gadd45,CG32756,mRpL46,bru2,CG10306,l(2)37Cg,aPKC,Sp212,mrn,Rcd5,slpr,Myc,Tip60,Slmap,kappaTry,Ets21C,CG11920,CG6766,CG12007,Jon74E,CG9548,acj6,Dbp45A,mtm…	365	4767	10996	1.06171	1	0.941826	96.7354	0.967354
GOTERM_BP_ALL	GO:0050790	Regulation Of Catalytic Activity	15	3.09278	0.175582	slpr,CG34408,RnrS,EndoGI,TBCD,Kaz1-ORFB,CG5745,SCCRO4,CycY,Rlip,Nf1,viaf,conu,Ccz1,CycC	365	320	10996	1.41216	1	0.941883	96.7991	0.967991
GOTERM_BP_ALL	GO:0000075	Cell Cycle Checkpoint	7	1.4433	0.176552	CSN8,Dsor1,wds,grp,RpII15,Rcd5,CycC	365	114	10996	1.84984	1	0.942002	96.8656	0.968656
GOTERM_BP_ALL	GO:0043254	Regulation Of Protein Complex Assembly	6	1.23711	0.17763	Rpt2,TBCD,B52,Vps16A,Arpc3B,Arpc2	365	90	10996	2.0084	1	0.942231	96.9379	0.969379
GOTERM_BP_ALL	GO:0072657	Protein Localization To Membrane	6	1.23711	0.17763	CG6404,boca,aPKC,Gtp-bp,Srp14,CG11753	365	90	10996	2.0084	1	0.942231	96.9379	0.969379
GOTERM_BP_ALL	GO:0015849	Organic Acid Transport	4	0.824742	0.177724	CG31547,JhI-21,CG8785,Ncc69	365	44	10996	2.73873	1	0.941449	96.9441	0.969441
GOTERM_BP_ALL	GO:0006109	Regulation Of Carbohydrate Metabolic Process	10	2.06186	0.179053	Myc,mtTFB2,CG9548,ey,U2af38,CG6495,repo,glu,Gabat,Mnt	365	190	10996	1.58558	1	0.941067	97.031	0.97031
GOTERM_BP_ALL	GO:0010498	Proteasomal Protein Catabolic Process	10	2.06186	0.179053	Rpt2,RYBP,APC4,wds,Prosbeta3,Prosalpha6,CG34025,CG6766,CG5961,crb	365	190	10996	1.58558	1	0.941067	97.031	0.97031
GOTERM_MF_DIRECT	GO:0016491	Oxidoreductase Activity	10	2.06186	0.224683	CG14997,Cyp28a5,RnrS,T3dh,AIF,CG4199,Cyp6g2,CG10561,Adi1,CG3609	322	193	9284	1.4939	1	0.998544	97.0689	0.970689
GOTERM_BP_ALL	GO:0006629	Lipid Metabolic Process	20	4.12371	0.18175	Jheh1,CG11029,Lsd-1,CG6295,CG17192,CG7367,PTPMT1,CG10778,ninaB,CG6638,CG6753,CLS,GlcAT-S,GXIVsPLA2,CG4860,CG8306,AstA,CG9319,CG7724,CG4433	365	457	10996	1.31843	1	0.942937	97.2002	0.972002
GOTERM_BP_ALL	GO:0000902	Cell Morphogenesis	34	7.01031	0.182136	slpr,Piezo,Mob4,Ets21C,CG45057,crb,CG6145,pdm3,RhoL,Mp20,CG12007,CG6959,acj6,cher,rictor,if,Gtp-bp,Bug22,CG15666,TBCD,EndoGI,Int6,Aplip1,beat-Ic,Mnt,Tab2,meigo,CG31126,psidin,Arl6,aPKC,GlyRS,Lar,Arpc2	365	846	10996	1.21074	1	0.942471	97.2236	0.972236
GOTERM_MF_ALL	GO:0030695	Gtpase Regulator Activity	6	1.23711	0.212644	CG34408,Nf1,TBCD,CG5745,conu,Rlip	322	92	9284	1.88037	1	0.924263	97.244	0.97244
GOTERM_MF_ALL	GO:0044877	Macromolecular Complex Binding	16	3.29897	0.213388	Pym,CG1234,sw,Syx17,msl-1,CG7488,vtd,eIF-2alpha,CG10306,cher,Lpt,didum,SMC2,glu,Gtp-bp,ebi	322	346	9284	1.33329	1	0.921935	97.2829	0.972829
GOTERM_BP_ALL	GO:0007154	Cell Communication	77	15.8763	0.184608	CG13579,Tsp42En,GCS2beta,cv-d,Listericin,CG15443,Usp10,crb,pdm3,CRMP,PRAS40,Nf1,AstA,rictor,Gbeta5,vn,CG34408,boca,grass,ey,EndoGI,mop,CG13623,Aplip1,ninaB,fj,Tab2,Gadd45,Nup98-96,aPKC,Tsp42Eg,Tsp42Ef,conu,Arpc2,slpr,RagA-B,Mob4,Myc,Tip60,Syngr,Slmap,Wnt6,Pink1,lsn,CG11920,Vps16A,Mekk1,Syt7,Rlip,RhoL,ValRS,Syt12,FK506-bp1,CG4325,Vps4,if,nAChRalpha2,CG13827,Dsor1,mthl15,alpha-Est1,Usp12-46,Sec13,S…	365	2082	10996	1.11417	1	0.944062	97.3694	0.973694
GOTERM_BP_ALL	GO:0044700	Single Organism Signaling	73	15.0515	0.185129	CG13579,Tsp42En,GCS2beta,cv-d,Listericin,CG15443,Usp10,crb,CRMP,PRAS40,Nf1,AstA,rictor,Gbeta5,vn,CG34408,boca,grass,EndoGI,mop,ey,CG13623,Aplip1,ninaB,fj,Tab2,Gadd45,Nup98-96,aPKC,Tsp42Eg,Tsp42Ef,conu,Arpc2,slpr,RagA-B,Myc,Mob4,Tip60,Syngr,Slmap,Wnt6,Pink1,lsn,Vps16A,Mekk1,Syt7,Rlip,RhoL,ValRS,Syt12,FK506-bp1,CG4325,Vps4,if,nAChRalpha2,CG13827,Dsor1,mthl15,Usp12-46,Sec13,Syx17,mAChR-A,Usp8,Arl6,a…	365	1966	10996	1.11862	1	0.943736	97.3992	0.973992
GOTERM_BP_ALL	GO:0043297	Apical Junction Assembly	4	0.824742	0.186076	aPKC,Cont,TBCD,crb	365	45	10996	2.67787	1	0.943825	97.4526	0.974526
GOTERM_BP_ALL	GO:0031175	Neuron Projection Development	26	5.36082	0.186367	Bug22,Piezo,Mob4,EndoGI,TBCD,Aplip1,Int6,beat-Ic,Ets21C,Mnt,CG45057,Tab2,CG31126,pdm3,CG6145,meigo,crb,psidin,CG6959,acj6,cher,GlyRS,Lar,rictor,if,Gtp-bp	365	624	10996	1.25525	1	0.943281	97.4688	0.974688
GOTERM_BP_DIRECT	GO:0016322	Neuron Remodeling	4	0.824742	0.211705	vtd,Usp8,mop,Vps4	365	48	10996	2.5105	1	0.999459	97.5692	0.975692
GOTERM_BP_ALL	GO:1903311	Regulation Of Mrna Metabolic Process	6	1.23711	0.188941	CG4896,Dbp45A,U2af38,CG9915,Pep,B52	365	92	10996	1.96474	1	0.944922	97.6078	0.976078
GOTERM_BP_ALL	GO:0010562	Positive Regulation Of Phosphorus Metabolic Process	8	1.64948	0.191274	slpr,Mob4,Dsor1,Nf1,Slmap,Mekk1,crb,CycC	365	142	10996	1.69724	1	0.946289	97.7275	0.977275
GOTERM_BP_ALL	GO:0045937	Positive Regulation Of Phosphate Metabolic Process	8	1.64948	0.191274	slpr,Mob4,Dsor1,Nf1,Slmap,Mekk1,crb,CycC	365	142	10996	1.69724	1	0.946289	97.7275	0.977275
GOTERM_MF_DIRECT	GO:0004721	Phosphoprotein Phosphatase Activity	4	0.824742	0.239543	CG15739,MYPT-75D,ttm50,CanB2	322	49	9284	2.35366	1	0.99714	97.7589	0.977589
GOTERM_BP_ALL	GO:0043067	Regulation Of Programmed Cell Death	11	2.26804	0.192084	RYBP,psidin,Myc,Tip60,RnrS,E2f2,viaf,Pink1,lsn,vn,ebi	365	219	10996	1.51318	1	0.94624	97.7677	0.977677
GOTERM_MF_DIRECT	GO:0003700	Transcription Factor Activity, Sequence-Specific Dna Binding	13	2.68041	0.239964	Myc,bsh,nom,E2f2,acj6,ey,H15,CG1792,Ets21C,mrn,Mnt,Atf6,pdm3	322	275	9284	1.36298	1	0.996151	97.7761	0.977761
GOTERM_BP_ALL	GO:0006897	Endocytosis	16	3.29897	0.195182	CG7367,Int6,CG5745,CG10778,Mekk1,Mnt,Rlip,psidin,Nup98-96,CG7589,CG10194,aux,Lpt,repo,Pat1,Vps4	365	354	10996	1.36163	1	0.947473	97.9155	0.979155
GOTERM_MF_ALL	GO:0016791	Phosphatase Activity	10	2.06186	0.229041	CG15739,NT5E-2,mop,mtm,PTPMT1,Lar,CG13197,MYPT-75D,ttm50,CanB2	322	194	9284	1.4862	1	0.934208	97.991	0.97991
GOTERM_BP_ALL	GO:0006996	Organelle Organization	81	16.701	0.19842	mRpL39,Set,mRpL32,mRpL43,nmd,Tcp-1eta,ttm50,Marcal1,LSm3,crb,mtTFB2,CG31687,msl-1,CLS,wds,Cep97,rictor,Slimp,Taf10b,bonsai,CG15666,spn-F,CG3021,TBCD,EndoGI,mop,B52,CG7382,RpII15,sw,pelo,Rint1,Zasp66,CG7488,mRpL46,Nup98-96,vtd,aPKC,CycJ,egg,glu,Rcd5,Vha68-2,Arpc2,APC4,Mob4,Tip60,mRpS25,Pink1,lsn,grp,RecQ5,Vps16A,Mekk1,Syt7,mtm,cher,Syt12,FK506-bp1,didum,dsb,SMC2,Vps4,if,Surf1,Bug22,CG13827,Lsd-1,C…	365	2210	10996	1.10417	1	0.949529	98.0601	0.980601
GOTERM_MF_ALL	GO:0098772	Molecular Function Regulator	19	3.91753	0.232082	CG34408,EndoGI,TBCD,Kaz1-ORFB,CG5745,MYPT-75D,Rlip,Tep4,Nf1,Spn43Ad,CycJ,rictor,Spn55B,Ccz1,conu,mrn,CanB2,Kaz-m1,CycC	322	430	9284	1.27399	1	0.934174	98.1068	0.981068
UP_KEYWORDS	UP_KEYWORDS	Homeobox	6	1.23711	0.270377	bsh,acj6,ey,Lmx1a,repo,pdm3	468	104	13921	1.7161	1	0.925539	98.113	0.98113
GOTERM_BP_ALL	GO:0051130	Positive Regulation Of Cellular Component Organization	12	2.47423	0.199972	Rpt2,psidin,Piezo,aPKC,cher,Lpt,egg,Pink1,didum,Arpc3B,Arpc2,ebi	365	248	10996	1.45771	1	0.950101	98.1259	0.981259
GOTERM_BP_ALL	GO:0035264	Multicellular Organism Growth	5	1.03093	0.201296	Myc,Dsor1,Nf1,ey,CG11583	365	70	10996	2.15186	1	0.949747	98.1805	0.981805
GOTERM_BP_ALL	GO:0061025	Membrane Fusion	5	1.03093	0.201296	Syx17,Syt12,Pink1,Vps16A,Syt7	365	70	10996	2.15186	1	0.949747	98.1805	0.981805
GOTERM_BP_ALL	GO:0048583	Regulation Of Response To Stimulus	37	7.62887	0.201513	slpr,RagA-B,Mob4,Myc,Slmap,cv-d,Listericin,Usp10,lsn,Vps16A,Mekk1,crb,Rlip,CRMP,PRAS40,Nf1,rictor,CG4325,Vps4,vn,grass,CG34408,RYBP,Dsor1,mop,ey,EndoGI,Aplip1,Usp12-46,Tab2,psidin,Usp8,MED6,Lar,CG12213,kek6,ebi	365	941	10996	1.18455	1	0.949199	98.1893	0.981893
GOTERM_MF_ALL	GO:0003779	Actin Binding	7	1.4433	0.235175	Mp20,cher,didum,CG15097,Vps16A,Arpc3B,Arpc2	322	120	9284	1.68188	1	0.934198	98.2182	0.982182
GOTERM_BP_ALL	GO:0019222	Regulation Of Metabolic Process	74	15.2577	0.202847	CG4896,mRpL39,cv-d,Lmx1a,Gabat,Marcal1,Maf1,MED8,crb,pdm3,mtTFB2,msl-1,Rat1,wds,Nf1,AstA,rictor,Taf10b,CycC,CSN8,nom,bsh,ey,EndoGI,H15,Kaz1-ORFB,Aplip1,Int6,Pep,B52,CycY,Tab2,Atf6,Nup98-96,vtd,CG10306,bru2,U2af38,CycJ,Spn55B,egg,glu,mrn,Rcd5,slpr,Myc,Mob4,Tip60,E2f2,Slmap,CG6495,Pink1,Ets21C,Mekk1,Rpt2,CG9548,acj6,Dbp45A,repo,CG4325,Kaz-m1,RnrS,Lsd-1,Dsor1,CG9915,SCCRO4,Mnt,Sec13,viaf,Taf10,MED6,…	365	2009	10996	1.10967	1	0.949589	98.2424	0.982424
GOTERM_BP_ALL	GO:0050896	Response To Stimulus	115	23.7113	0.202888	CG13579,Tsp42En,Listericin,Marcal1,kraken,crb,wds,Nf1,Gbeta5,rictor,CG7627,vn,CG34408,boca,CSN8,grass,EndoGI,mop,AIF,RpII15,CecA2,Tab2,Gadd45,CG32756,aPKC,Sp212,Tsp42Eg,FKBP59,Tsp42Ef,conu,mrn,Rcd5,slpr,RagA-B,Myc,Tip60,Slmap,Hmt-1,Ets21C,Mdr49,CG11920,CG6766,RhoL,acj6,cher,mtm,Vps4,if,nAChRalpha2,Dsor1,mthl15,Mnt,Usp12-46,JhI-21,Syx17,Arl6,MED6,kek6,ZnT41F,Prosbeta3,cv-d,Usp10,pdm3,CRMP,Cyp28a5,…	365	3215	10996	1.0776	1	0.948897	98.244	0.98244
GOTERM_BP_ALL	GO:0016579	Protein Deubiquitination	4	0.824742	0.203074	Usp8,CG2224,Usp10,Usp12-46	365	47	10996	2.56392	1	0.948326	98.2513	0.982513
GOTERM_BP_ALL	GO:0034968	Histone Lysine Methylation	4	0.824742	0.203074	wds,Lpt,CG9915,egg	365	47	10996	2.56392	1	0.948326	98.2513	0.982513
GOTERM_MF_ALL	GO:0016298	Lipase Activity	5	1.03093	0.237751	CG11029,CG6295,GXIVsPLA2,CG17192,CG7367	322	72	9284	2.00224	1	0.933783	98.3062	0.983062
GOTERM_BP_ALL	GO:0007067	Mitotic Nuclear Division	13	2.68041	0.204812	APC4,Mob4,TBCD,B52,RpII15,RecQ5,pelo,CG31687,vtd,cher,CycJ,SMC2,glu	365	276	10996	1.41898	1	0.949061	98.318	0.98318
UP_KEYWORDS	UP_KEYWORDS	Endoplasmic Reticulum	9	1.85567	0.277247	Cyp4p3,boca,Cyp28a5,Cyp311a1,Cyp4ac1,Cyp6g2,Cyp305a1,Gtp-bp,meigo	468	184	13921	1.45495	1	0.923657	98.3249	0.983249
GOTERM_BP_DIRECT	GO:0006030	Chitin Metabolic Process	6	1.23711	0.23039	CG43673,Muc68D,CG34324,CG14247,CG34220,obst-E	365	99	10996	1.82582	1	0.999666	98.3291	0.983291
GOTERM_MF_ALL	GO:0000149	Snare Binding	4	0.824742	0.239543	Syx17,Syt12,Vps16A,Syt7	322	49	9284	2.35366	1	0.932705	98.3651	0.983651
GOTERM_BP_ALL	GO:0022613	Ribonucleoprotein Complex Biogenesis	14	2.8866	0.206315	Vps8,Int6,B52,CG11920,CG11583,LSm3,CG7488,mtTFB2,CG10306,Rrp42,CG12320,rictor,CG13096,CG3817	365	303	10996	1.39196	1	0.949589	98.3738	0.983738
GOTERM_BP_ALL	GO:0071705	Nitrogen Compound Transport	11	2.26804	0.20734	CG31547,JhI-21,CG8785,Myc,Nup98-96,Ncc69,Hmt-1,CG9915,CG18178,Ranbp16,meigo	365	224	10996	1.4794	1	0.949012	98.4109	0.984109
GOTERM_BP_DIRECT	GO:0010906	Regulation Of Glucose Metabolic Process	9	1.85567	0.232967	Myc,mtTFB2,CG9548,ey,U2af38,CG6495,repo,glu,Mnt	365	177	10996	1.53183	1	0.999609	98.4144	0.984144
GOTERM_BP_ALL	GO:0023052	Signaling	74	15.2577	0.208109	CG13579,Tsp42En,GCS2beta,cv-d,Listericin,CG15443,Usp10,crb,CRMP,PRAS40,Nf1,AstA,rictor,Gbeta5,vn,CG34408,boca,grass,ey,EndoGI,mop,CG13623,Aplip1,ninaB,fj,Tab2,Gadd45,Nup98-96,aPKC,Tsp42Eg,Tsp42Ef,conu,Arpc2,slpr,RagA-B,Myc,Mob4,Tip60,Syngr,Slmap,Wnt6,Pink1,lsn,Vps16A,Mekk1,Syt7,Rlip,RhoL,ValRS,Syt12,FK506-bp1,CG4325,Vps4,if,nAChRalpha2,CG13827,Dsor1,mthl15,alpha-Est1,Usp12-46,Sec13,Syx17,mAChR-A,…	365	2013	10996	1.10746	1	0.948938	98.4381	0.984381
GOTERM_MF_ALL	GO:0016772	Transferase Activity, Transferring Phosphorus-Containing Groups	22	4.53608	0.243358	slpr,l(2)k01209,Ppat-Dpck,Dsor1,bma,l(2)37Cb,Pink1,fj,CG8080,grp,RpII15,Mekk1,Cct2,CG6145,CLS,Rpb10,aPKC,l(2)37Cg,aux,pit,l(1)1Bi,eag	322	513	9284	1.23647	1	0.933395	98.4841	0.984841
GOTERM_BP_ALL	GO:0019439	Aromatic Compound Catabolic Process	8	1.64948	0.209884	Pym,AhcyL1,Rat1,NT5E-2,Zpr1,Rrp42,CG8665,pelo	365	146	10996	1.65074	1	0.949683	98.4994	0.984994
GOTERM_MF_DIRECT	GO:0004252	Serine-Type Endopeptidase Activity	13	2.68041	0.262953	grass,epsilonTry,CG9536,Jon65Aiv,betaTry,kappaTry,Phae2,Jon74E,Sp212,yip7,alphaTry,CG6462,CG6048	322	280	9284	1.33864	1	0.997186	98.5476	0.985476
GOTERM_BP_ALL	GO:0040007	Growth	20	4.12371	0.211431	slpr,RagA-B,Myc,Mob4,Dsor1,ey,fj,CycY,Mnt,CG11583,crb,Nf1,pit,Lar,rictor,repo,Vps4,Vha68-2,eag,ebi	365	469	10996	1.28469	1	0.950232	98.5509	0.985509
GOTERM_BP_ALL	GO:0007346	Regulation Of Mitotic Cell Cycle	11	2.26804	0.212682	CSN8,APC4,CG31687,Dsor1,E2f2,wds,RecQ5,grp,RpII15,Rcd5,CycC	365	225	10996	1.47283	1	0.95054	98.5913	0.985913
GOTERM_MF_ALL	GO:0001104	Rna Polymerase Ii Transcription Cofactor Activity	4	0.824742	0.248861	MED6,ebi,MED8,CycC	322	50	9284	2.30658	1	0.935477	98.6415	0.986415
GOTERM_MF_ALL	GO:0015103	Inorganic Anion Transmembrane Transporter Activity	4	0.824742	0.248861	CG31547,CG7589,Ncc69,CG8177	322	50	9284	2.30658	1	0.935477	98.6415	0.986415
GOTERM_BP_ALL	GO:0042327	Positive Regulation Of Phosphorylation	7	1.4433	0.217448	slpr,Mob4,Dsor1,Slmap,Mekk1,crb,CycC	365	122	10996	1.72854	1	0.953526	98.7358	0.987358
GOTERM_MF_ALL	GO:0008092	Cytoskeletal Protein Binding	14	2.8866	0.253532	TBCD,Aplip1,CG14687,Vps16A,crb,Mp20,alphaTub84D,Zasp66,cher,aPKC,didum,CG15097,Arpc3B,Arpc2	322	304	9284	1.3278	1	0.936808	98.763	0.98763
GOTERM_MF_ALL	GO:0017171	Serine Hydrolase Activity	14	2.8866	0.253532	grass,epsilonTry,CG9536,Jon65Aiv,betaTry,kappaTry,kraken,Phae2,Jon74E,Sp212,yip7,alphaTry,CG6462,CG6048	322	304	9284	1.3278	1	0.936808	98.763	0.98763
GOTERM_BP_ALL	GO:0033044	Regulation Of Chromosome Organization	8	1.64948	0.219434	APC4,CG31687,msl-1,Lpt,CG9915,egg,Mekk1,ebi	365	148	10996	1.62843	1	0.954342	98.7918	0.987918
GOTERM_BP_DIRECT	GO:0007291	Sperm Individualization	4	0.824742	0.246942	Bug22,aux,didum,sw	365	52	10996	2.31739	1	0.999705	98.8104	0.988104
GOTERM_BP_ALL	GO:0055085	Transmembrane Transport	22	4.53608	0.220551	CG31547,sut2,CG31103,Ncc69,Hmt-1,CG7382,Mdr49,Atet,ttm50,Zip48C,meigo,CG8785,JhI-21,CG7720,Slc45-1,VhaPPA1-1,Orct,CG7627,ZnT41F,Vha68-2,CG8177,eag	365	528	10996	1.25525	1	0.954515	98.8223	0.988223
GOTERM_BP_ALL	GO:0010941	Regulation Of Cell Death	12	2.47423	0.221439	RYBP,psidin,Myc,Tip60,RnrS,E2f2,aux,viaf,Pink1,lsn,vn,ebi	365	254	10996	1.42328	1	0.954521	98.846	0.98846
GOTERM_BP_ALL	GO:0051403	Stress-Activated Mapk Cascade	5	1.03093	0.222197	slpr,Aplip1,Mekk1,Gadd45,ebi	365	73	10996	2.06343	1	0.954436	98.8658	0.988658
GOTERM_BP_ALL	GO:0043933	Macromolecular Complex Subunit Organization	40	8.24742	0.222701	Tip60,Vps8,Set,Vps16A,Mekk1,LSm3,Maf1,Rpt2,msl-1,wds,CG12320,rictor,FK506-bp1,Taf10b,CG13319,Surf1,CSN8,Pym,TBCD,Int6,CG9915,B52,CG7382,CG11583,CG6404,CG7488,CG10306,HipHop,Lpt,MED6,Taf10,aux,egg,Hsc20,mrn,Arpc3B,Arpc2,CanB2,eag,ebi	365	1039	10996	1.15981	1	0.954168	98.8789	0.988789
GOTERM_BP_ALL	GO:1902531	Regulation Of Intracellular Signal Transduction	15	3.09278	0.223798	slpr,CG34408,RagA-B,Mob4,Dsor1,Slmap,Aplip1,Mekk1,Rlip,crb,PRAS40,Nf1,rictor,CG12213,ebi	365	336	10996	1.34491	1	0.954329	98.9067	0.989067
GOTERM_MF_ALL	GO:0004252	Serine-Type Endopeptidase Activity	13	2.68041	0.262953	grass,epsilonTry,CG9536,Jon65Aiv,betaTry,kappaTry,Phae2,Jon74E,Sp212,yip7,alphaTry,CG6462,CG6048	322	280	9284	1.33864	1	0.941695	98.9779	0.989779
GOTERM_BP_DIRECT	GO:0007474	Imaginal Disc-Derived Wing Vein Specification	4	0.824742	0.255895	cv-d,Lpt,fj,vn	365	53	10996	2.27366	1	0.999729	99.0131	0.990131
GOTERM_BP_ALL	GO:0007165	Signal Transduction	59	12.1649	0.228899	CG13579,Tsp42En,cv-d,Listericin,Usp10,crb,CRMP,PRAS40,Nf1,AstA,rictor,Gbeta5,vn,CG34408,grass,boca,EndoGI,mop,ey,Aplip1,ninaB,fj,Gadd45,Tab2,Nup98-96,aPKC,Tsp42Eg,Tsp42Ef,conu,slpr,RagA-B,Myc,Mob4,Slmap,Wnt6,lsn,Mekk1,Vps16A,Rlip,RhoL,ValRS,FK506-bp1,CG4325,Vps4,if,nAChRalpha2,Dsor1,mthl15,Usp12-46,Sec13,mAChR-A,Usp8,Arl6,aux,Lpt,CG12213,kek6,ebi,eag	365	1594	10996	1.11508	1	0.957258	99.028	0.99028
GOTERM_BP_ALL	GO:0018022	Peptidyl-Lysine Methylation	4	0.824742	0.229195	wds,Lpt,CG9915,egg	365	50	10996	2.41008	1	0.956862	99.0346	0.990346
UP_KEYWORDS	UP_KEYWORDS	Actin-Binding	4	0.824742	0.308297	cher,didum,Arpc3B,Arpc2	468	58	13921	2.05143	1	0.933585	99.0365	0.990365
GOTERM_MF_ALL	GO:0015171	Amino Acid Transmembrane Transporter Activity	4	0.824742	0.267652	CG31547,JhI-21,CG8785,Ncc69	322	52	9284	2.21787	1	0.94287	99.0715	0.990715
GOTERM_BP_ALL	GO:0065009	Regulation Of Molecular Function	16	3.29897	0.231764	slpr,CG34408,RnrS,EndoGI,TBCD,Kaz1-ORFB,CG5745,SCCRO4,fj,CycY,Rlip,Nf1,viaf,conu,Ccz1,CycC	365	368	10996	1.30983	1	0.957983	99.0904	0.990904
GOTERM_MF_DIRECT	GO:0003682	Chromatin Binding	7	1.4433	0.287949	msl-1,vtd,Lpt,CG1234,glu,SMC2,ebi	322	129	9284	1.56454	1	0.998023	99.1	0.991
GOTERM_BP_ALL	GO:0043408	Regulation Of Mapk Cascade	7	1.4433	0.233557	slpr,Mob4,Dsor1,Slmap,Aplip1,Mekk1,ebi	365	125	10996	1.68706	1	0.958572	99.1275	0.991275
GOTERM_BP_ALL	GO:0001558	Regulation Of Cell Growth	5	1.03093	0.236435	RagA-B,Myc,ey,Lar,Mnt	365	75	10996	2.0084	1	0.959837	99.1841	0.991841
GOTERM_BP_ALL	GO:0040014	Regulation Of Multicellular Organism Growth	5	1.03093	0.236435	Myc,Dsor1,Nf1,ey,CG11583	365	75	10996	2.0084	1	0.959837	99.1841	0.991841
GOTERM_BP_ALL	GO:0043410	Positive Regulation Of Mapk Cascade	5	1.03093	0.236435	slpr,Mob4,Dsor1,Slmap,Mekk1	365	75	10996	2.0084	1	0.959837	99.1841	0.991841
UP_KEYWORDS	UP_KEYWORDS	Protein Biosynthesis	5	1.03093	0.318807	eIF-2alpha,ValRS,CG10306,Int6,beta-PheRS	468	85	13921	1.74975	1	0.928366	99.2055	0.992055
GOTERM_BP_ALL	GO:0018205	Peptidyl-Lysine Modification	8	1.64948	0.238984	CG4452,msl-1,Tip60,wds,Lpt,CG9915,egg,Taf10b	365	152	10996	1.58558	1	0.960858	99.2313	0.992313
GOTERM_BP_ALL	GO:0006979	Response To Oxidative Stress	7	1.4433	0.239008	TotX,Nf1,CG8993,Pink1,Mekk1,NLaz,ebi	365	126	10996	1.67367	1	0.960323	99.2317	0.992317
GOTERM_BP_DIRECT	GO:0008360	Regulation Of Cell Shape	6	1.23711	0.267789	Mp20,RhoL,CG12007,Lar,if,Arpc2	365	105	10996	1.72149	1	0.999777	99.2328	0.992328
GOTERM_BP_ALL	GO:0002376	Immune System Process	20	4.12371	0.24073	grass,RYBP,Dsor1,mop,Listericin,Mekk1,CecA2,Tab2,RhoL,psidin,TotX,Nup98-96,Ostgamma,cher,aPKC,MED6,GlyRS,Def,CG4325,if	365	478	10996	1.2605	1	0.960827	99.2621	0.992621
GOTERM_BP_ALL	GO:0044699	Single-Organism Process	262	54.0206	0.241413	Ncc69,GCS2beta,Prosalpha6,Listericin,l(2)37Cb,Gabat,CG3609,crb,Rat1,VhaPPA1-1,wds,Rrp42,CG8399,beta-PheRS,Gtp-bp,CG34408,CSN8,CG14997,CG32069,bsh,mop,EndoGI,CG4199,RpII15,Tab2,Slc45-1,CG7589,CG4860,aPKC,FKBP59,glu,D2hgdh,Vha68-2,slpr,Myc,Slmap,Mdr49,Ets21C,Nmdmc,CG11920,RhoL,Mp20,dbr,acj6,cher,Cyp311a1,repo,Syt12,if,CG11029,Dsor1,CG5676,slow,CG11583,Syx17,CG10194,Arl6,viaf,MED6,kek6,CanB2,CG6048,…	365	7686	10996	1.02693	1	0.960698	99.2739	0.992739
GOTERM_BP_ALL	GO:0032543	Mitochondrial Translation	6	1.23711	0.242691	mRpL46,mRpL39,mRpS25,mRpL32,mRpL43,bonsai	365	101	10996	1.78966	1	0.960928	99.2954	0.992954
GOTERM_BP_DIRECT	GO:0006886	Intracellular Protein Transport	6	1.23711	0.274154	Syx17,Vps8,CG5745,didum,Vps16A,Ranbp16	365	106	10996	1.70525	1	0.999774	99.3306	0.993306
GOTERM_BP_ALL	GO:0006906	Vesicle Fusion	4	0.824742	0.246942	Syx17,Syt12,Vps16A,Syt7	365	52	10996	2.31739	1	0.962376	99.3626	0.993626
GOTERM_BP_ALL	GO:0007291	Sperm Individualization	4	0.824742	0.246942	Bug22,aux,didum,sw	365	52	10996	2.31739	1	0.962376	99.3626	0.993626
GOTERM_BP_ALL	GO:0032270	Positive Regulation Of Cellular Protein Metabolic Process	11	2.26804	0.248044	slpr,Mob4,Dsor1,RnrS,wds,Slmap,Lpt,SCCRO4,Mekk1,ebi,CycC	365	234	10996	1.41618	1	0.962491	99.3791	0.993791
GOTERM_MF_ALL	GO:0005506	Iron Ion Binding	8	1.64948	0.289322	Cyp4p3,Cyp28a5,Cyp311a1,CG13623,Cyp4ac1,Cyp6g2,Adi1,Cyp305a1	322	155	9284	1.48812	1	0.954797	99.4087	0.994087
GOTERM_BP_ALL	GO:0031098	Stress-Activated Protein Kinase Signaling Cascade	5	1.03093	0.250883	slpr,Aplip1,Mekk1,Gadd45,ebi	365	77	10996	1.95624	1	0.963587	99.4196	0.994196
GOTERM_BP_ALL	GO:0046395	Carboxylic Acid Catabolic Process	5	1.03093	0.250883	CG4860,CG6638,CG9319,Gabat,CG3999	365	77	10996	1.95624	1	0.963587	99.4196	0.994196
GOTERM_BP_ALL	GO:0010646	Regulation Of Cell Communication	33	6.80412	0.251444	slpr,RagA-B,Mob4,Myc,Tip60,Slmap,cv-d,Listericin,Usp10,lsn,Vps16A,Mekk1,crb,Rlip,CRMP,PRAS40,Nf1,rictor,Vps4,vn,grass,CG34408,Dsor1,mop,ey,EndoGI,Aplip1,alpha-Est1,Usp12-46,Usp8,CG12213,kek6,ebi	365	853	10996	1.16549	1	0.963395	99.4273	0.994273
GOTERM_MF_DIRECT	GO:0003924	Gtpase Activity	7	1.4433	0.312187	RhoL,RagA-B,CG7488,alphaTub84D,Arl6,RecQ5,Gtp-bp	322	133	9284	1.51749	1	0.998569	99.4433	0.994433
GOTERM_BP_DIRECT	GO:0050830	Defense Response To Gram-Positive Bacterium	4	0.824742	0.282994	grass,Def,Listericin,CecA2	365	56	10996	2.15186	1	0.999791	99.4473	0.994473
GOTERM_BP_ALL	GO:0033036	Macromolecule Localization	33	6.80412	0.254717	cv-d,Vps8,lsn,CG6766,ttm50,Vps16A,crb,GXIVsPLA2,cher,didum,CG30392,if,Gtp-bp,CG11753,Srp14,GCC88,boca,Lsd-1,spn-F,CG9915,CG5745,CG7382,sw,CG18178,Tab2,Sec13,Ranbp16,Syx17,CG6404,Nup98-96,Vps13B,aPKC,Pat1	365	854	10996	1.16412	1	0.964694	99.4703	0.994703
GOTERM_BP_ALL	GO:0007043	Cell-Cell Junction Assembly	4	0.824742	0.255895	aPKC,Cont,TBCD,crb	365	53	10996	2.27366	1	0.964838	99.485	0.99485
GOTERM_BP_ALL	GO:0007474	Imaginal Disc-Derived Wing Vein Specification	4	0.824742	0.255895	cv-d,Lpt,fj,vn	365	53	10996	2.27366	1	0.964838	99.485	0.99485
GOTERM_BP_ALL	GO:0010906	Regulation Of Glucose Metabolic Process	9	1.85567	0.255947	Myc,mtTFB2,CG9548,ey,U2af38,CG6495,repo,glu,Mnt	365	182	10996	1.48975	1	0.964378	99.4857	0.994857
GOTERM_BP_ALL	GO:0046483	Heterocycle Metabolic Process	91	18.7629	0.256917	CG4896,NitFhit,mRpL39,Ppox,NT5E-2,cv-d,Lmx1a,Vps8,l(2)37Cb,CG8665,Marcal1,LSm3,CG6145,Maf1,pdm3,MED8,mtTFB2,msl-1,CRMP,Rat1,CLS,Nf1,Rrp42,CG10495,pit,Slimp,Taf10b,beta-PheRS,CycC,Pym,bsh,nom,Zpr1,CG3021,ey,EndoGI,H15,AIF,Pep,B52,RpII15,Atf6,pelo,CG32756,vtd,l(2)37Cg,U2af38,egg,mrn,Rcd5,Vha68-2,CG3817,lig3,Myc,Tip60,AhcyL1,E2f2,Pink1,Ets21C,Nmdmc,CG11920,RecQ5,su(r),Rpt2,b,CG9548,ValRS,acj6,Dbp45A…	365	2549	10996	1.07551	1	0.964413	99.4975	0.994975
GOTERM_BP_ALL	GO:0048024	Regulation Of Mrna Splicing, Via Spliceosome	5	1.03093	0.258177	CG4896,Dbp45A,U2af38,Pep,B52	365	78	10996	1.93116	1	0.964604	99.5124	0.995124
GOTERM_BP_ALL	GO:0012501	Programmed Cell Death	16	3.29897	0.2583	RYBP,Myc,Tip60,RnrS,E2f2,AIF,Pink1,lsn,Mekk1,CecA2,psidin,Orct,aPKC,viaf,vn,ebi	365	374	10996	1.28881	1	0.964187	99.5139	0.995139
GOTERM_BP_ALL	GO:0023051	Regulation Of Signaling	33	6.80412	0.260167	slpr,RagA-B,Mob4,Myc,Tip60,Slmap,cv-d,Listericin,Usp10,lsn,Vps16A,Mekk1,crb,Rlip,CRMP,PRAS40,Nf1,rictor,Vps4,vn,grass,CG34408,Dsor1,mop,ey,EndoGI,Aplip1,alpha-Est1,Usp12-46,Usp8,CG12213,kek6,ebi	365	856	10996	1.1614	1	0.964701	99.5352	0.995352
GOTERM_BP_ALL	GO:0034655	Nucleobase-Containing Compound Catabolic Process	7	1.4433	0.261182	Pym,AhcyL1,Rat1,NT5E-2,Zpr1,Rrp42,pelo	365	130	10996	1.62217	1	0.964761	99.5465	0.995465
UP_KEYWORDS	UP_KEYWORDS	Heme	6	1.23711	0.349451	Cyp4p3,Cyp28a5,Cyp311a1,Cyp4ac1,Cyp6g2,Cyp305a1	468	116	13921	1.53857	1	0.937196	99.555	0.99555
GOTERM_BP_ALL	GO:0032989	Cellular Component Morphogenesis	37	7.62887	0.263533	slpr,Piezo,Mob4,Ets21C,CG45057,crb,CG6145,pdm3,RhoL,Mp20,CG12007,CG6959,acj6,cher,Slimp,rictor,if,Gtp-bp,Bug22,CG15666,TBCD,EndoGI,Int6,Aplip1,beat-Ic,Mnt,Tab2,meigo,CG31126,psidin,Zasp66,Arl6,aPKC,GlyRS,Lar,Arpc2,CanB2	365	972	10996	1.14677	1	0.965516	99.5715	0.995715
GOTERM_BP_ALL	GO:0019220	Regulation Of Phosphate Metabolic Process	13	2.68041	0.26447	slpr,Mob4,Dsor1,Slmap,Aplip1,Pink1,CycY,Mekk1,crb,Nf1,rictor,CycC,ebi	365	293	10996	1.33665	1	0.965533	99.5811	0.995811
GOTERM_BP_ALL	GO:0051174	Regulation Of Phosphorus Metabolic Process	13	2.68041	0.26447	slpr,Mob4,Dsor1,Slmap,Aplip1,Pink1,CycY,Mekk1,crb,Nf1,rictor,CycC,ebi	365	293	10996	1.33665	1	0.965533	99.5811	0.995811
GOTERM_BP_ALL	GO:0006725	Cellular Aromatic Compound Metabolic Process	93	19.1753	0.264874	CG4896,NitFhit,mRpL39,Ppox,NT5E-2,cv-d,Lmx1a,Vps8,l(2)37Cb,CG8665,Marcal1,LSm3,CG6145,Maf1,pdm3,MED8,mtTFB2,msl-1,CRMP,Rat1,CLS,Nf1,Rrp42,CG10495,pit,Slimp,Taf10b,beta-PheRS,CycC,Pym,bsh,nom,Zpr1,CG3021,ey,EndoGI,H15,AIF,Pep,B52,RpII15,Atf6,pelo,CG32756,vtd,l(2)37Cg,aPKC,U2af38,egg,mrn,Rcd5,Vha68-2,CG3817,lig3,Myc,Tip60,AhcyL1,E2f2,Pink1,Ets21C,Nmdmc,CG11920,RecQ5,su(r),Rpt2,RhoL,b,CG9548,ValRS,a…	365	2614	10996	1.07181	1	0.965276	99.5852	0.995852
GOTERM_BP_ALL	GO:0046328	Regulation Of Jnk Cascade	4	0.824742	0.264892	slpr,Aplip1,Mekk1,ebi	365	54	10996	2.23156	1	0.96482	99.5854	0.995854
GOTERM_BP_ALL	GO:0031323	Regulation Of Cellular Metabolic Process	68	14.0206	0.265194	CG4896,mRpL39,cv-d,Lmx1a,Gabat,Marcal1,Maf1,MED8,crb,pdm3,mtTFB2,msl-1,Rat1,wds,Nf1,AstA,rictor,Taf10b,CycC,CSN8,nom,bsh,EndoGI,ey,H15,Kaz1-ORFB,Aplip1,Int6,Pep,B52,CycY,Tab2,Atf6,CG10306,bru2,U2af38,Spn55B,egg,glu,mrn,Rcd5,slpr,Myc,Mob4,Tip60,E2f2,Slmap,CG6495,Pink1,Ets21C,Mekk1,Rpt2,CG9548,acj6,Dbp45A,repo,CG4325,RnrS,Lsd-1,Dsor1,CG9915,SCCRO4,Mnt,Taf10,MED6,Lpt,CG1792,ebi	365	1877	10996	1.09141	1	0.964509	99.5884	0.995884
GOTERM_BP_ALL	GO:0010675	Regulation Of Cellular Carbohydrate Metabolic Process	9	1.85567	0.270064	Myc,mtTFB2,CG9548,ey,U2af38,CG6495,repo,glu,Mnt	365	185	10996	1.46559	1	0.966529	99.6344	0.996344
GOTERM_MF_ALL	GO:0003924	Gtpase Activity	7	1.4433	0.312187	RhoL,RagA-B,CG7488,alphaTub84D,Arl6,RecQ5,Gtp-bp	322	133	9284	1.51749	1	0.963299	99.6382	0.996382
GOTERM_BP_ALL	GO:0008360	Regulation Of Cell Shape	7	1.4433	0.272467	slpr,Mp20,RhoL,CG12007,Lar,if,Arpc2	365	132	10996	1.59759	1	0.967262	99.6553	0.996553
GOTERM_BP_ALL	GO:0045927	Positive Regulation Of Growth	7	1.4433	0.272467	RagA-B,Myc,Dsor1,Nf1,ey,CG11583,ebi	365	132	10996	1.59759	1	0.967262	99.6553	0.996553
GOTERM_BP_ALL	GO:0048468	Cell Development	64	13.1959	0.273792	nmd,CG45057,CG6145,crb,pdm3,Nf1,rictor,vn,Gtp-bp,RYBP,boca,CSN8,spn-F,mop,EndoGI,TBCD,H15,Aplip1,AIF,Int6,beat-Ic,sw,CecA2,Tab2,pelo,CG31126,Zasp66,vtd,aPKC,CycJ,egg,Pat1,slpr,Piezo,Myc,Mob4,E2f2,Pink1,lsn,Ets21C,RhoL,CG6959,acj6,cher,repo,didum,Vps4,if,Bug22,Dsor1,Ppat-Dpck,slow,Mnt,meigo,psidin,Usp8,Cont,aux,MED6,GlyRS,Lar,CanB2,ebi,eag	365	1765	10996	1.09239	1	0.967463	99.6663	0.996663
GOTERM_BP_ALL	GO:0090174	Organelle Membrane Fusion	4	0.824742	0.273927	Syx17,Syt12,Vps16A,Syt7	365	55	10996	2.19098	1	0.967092	99.6674	0.996674
GOTERM_MF_ALL	GO:0001071	Nucleic Acid Binding Transcription Factor Activity	16	3.29897	0.319038	Myc,nom,bsh,E2f2,ey,H15,Ets21C,Mnt,Atf6,pdm3,acj6,Taf10,CG1792,repo,Taf10b,mrn	322	376	9284	1.22691	1	0.964911	99.6887	0.996887
GOTERM_MF_ALL	GO:0003700	Transcription Factor Activity, Sequence-Specific Dna Binding	16	3.29897	0.319038	Myc,nom,bsh,E2f2,ey,H15,Ets21C,Mnt,Atf6,pdm3,acj6,Taf10,CG1792,repo,Taf10b,mrn	322	376	9284	1.22691	1	0.964911	99.6887	0.996887
GOTERM_BP_ALL	GO:0008219	Cell Death	17	3.50515	0.27676	RYBP,Myc,Tip60,RnrS,E2f2,AIF,Pink1,lsn,Mekk1,CecA2,psidin,Orct,aPKC,aux,viaf,vn,ebi	365	406	10996	1.26143	1	0.96801	99.6898	0.996898
GOTERM_BP_ALL	GO:0009165	Nucleotide Biosynthetic Process	7	1.4433	0.278154	l(2)k01209,Ppat-Dpck,CLS,RnrS,Nf1,CG8080,CG6145	365	133	10996	1.58558	1	0.968237	99.7003	0.997003
GOTERM_BP_ALL	GO:1902275	Regulation Of Chromatin Organization	6	1.23711	0.28055	msl-1,Lpt,CG9915,egg,Mekk1,ebi	365	107	10996	1.68931	1	0.968922	99.7175	0.997175
UP_KEYWORDS	UP_KEYWORDS	Innate Immunity	4	0.824742	0.372962	psidin,TotX,Def,CecA2	468	65	13921	1.83051	1	0.945722	99.7201	0.997201
GOTERM_BP_ALL	GO:0032872	Regulation Of Stress-Activated Mapk Cascade	4	0.824742	0.282994	slpr,Aplip1,Mekk1,ebi	365	56	10996	2.15186	1	0.969611	99.7342	0.997342
GOTERM_BP_ALL	GO:0034329	Cell Junction Assembly	4	0.824742	0.282994	aPKC,Cont,TBCD,crb	365	56	10996	2.15186	1	0.969611	99.7342	0.997342
GOTERM_BP_ALL	GO:0050830	Defense Response To Gram-Positive Bacterium	4	0.824742	0.282994	grass,Def,Listericin,CecA2	365	56	10996	2.15186	1	0.969611	99.7342	0.997342
GOTERM_BP_ALL	GO:0070302	Regulation Of Stress-Activated Protein Kinase Signaling Cascade	4	0.824742	0.282994	slpr,Aplip1,Mekk1,ebi	365	56	10996	2.15186	1	0.969611	99.7342	0.997342
GOTERM_BP_ALL	GO:0048589	Developmental Growth	16	3.29897	0.283823	slpr,Mob4,Myc,Dsor1,ey,fj,CycY,CG11583,crb,Nf1,Lar,repo,rictor,Vha68-2,eag,ebi	365	381	10996	1.26514	1	0.969574	99.7396	0.997396
GOTERM_BP_ALL	GO:0006139	Nucleobase-Containing Compound Metabolic Process	88	18.1443	0.28607	CG4896,NitFhit,mRpL39,NT5E-2,cv-d,Lmx1a,Vps8,l(2)37Cb,Marcal1,LSm3,CG6145,Maf1,pdm3,MED8,mtTFB2,msl-1,CRMP,Rat1,CLS,Nf1,Rrp42,CG10495,pit,Slimp,Taf10b,beta-PheRS,CycC,Pym,bsh,nom,Zpr1,CG3021,ey,EndoGI,H15,AIF,Pep,B52,RpII15,Atf6,pelo,CG32756,vtd,l(2)37Cg,U2af38,egg,mrn,Rcd5,Vha68-2,CG3817,lig3,Myc,Tip60,AhcyL1,E2f2,Pink1,Ets21C,CG11920,RecQ5,su(r),Rpt2,b,CG9548,ValRS,acj6,Dbp45A,l(1)1Bi,repo,CG12…	365	2481	10996	1.06856	1	0.970161	99.7538	0.997538
GOTERM_MF_ALL	GO:0051020	Gtpase Binding	6	1.23711	0.331826	GCC88,CG9590,Vps8,CG5745,Ranbp16,Rlip	322	110	9284	1.57267	1	0.968903	99.7659	0.997659
GOTERM_BP_ALL	GO:0051246	Regulation Of Protein Metabolic Process	24	4.94845	0.288447	CSN8,slpr,Mob4,Dsor1,RnrS,mRpL39,Slmap,Aplip1,Kaz1-ORFB,Int6,CG9915,SCCRO4,CycY,Mekk1,crb,wds,bru2,CG10306,Lpt,viaf,Spn55B,CycC,Kaz-m1,ebi	365	610	10996	1.18529	1	0.97079	99.768	0.99768
GOTERM_MF_DIRECT	GO:0003677	Dna Binding	22	4.53608	0.355464	RYBP,Myc,lig3,nom,bsh,CG8366,E2f2,ey,H15,AIF,Pep,CG9915,RecQ5,CG15514,pdm3,msl-1,Rpb10,l(2)37Cg,hng1,l(1)1Bi,CG1792,glu	322	555	9284	1.1429	1	0.999129	99.774	0.99774
GOTERM_BP_ALL	GO:1901293	Nucleoside Phosphate Biosynthetic Process	7	1.4433	0.289608	l(2)k01209,Ppat-Dpck,CLS,RnrS,Nf1,CG8080,CG6145	365	135	10996	1.56209	1	0.970894	99.7747	0.997747
GOTERM_BP_ALL	GO:1902533	Positive Regulation Of Intracellular Signal Transduction	8	1.64948	0.290058	slpr,RagA-B,Mob4,Dsor1,Slmap,rictor,CG12213,Mekk1	365	162	10996	1.48771	1	0.970696	99.7772	0.997772
GOTERM_MF_ALL	GO:0001076	Transcription Factor Activity, Rna Polymerase Ii Transcription Factor Binding	4	0.824742	0.334307	MED6,ebi,MED8,CycC	322	59	9284	1.95473	1	0.968535	99.7786	0.997786
GOTERM_BP_ALL	GO:0044711	Single-Organism Biosynthetic Process	22	4.53608	0.29335	l(2)k01209,Ppat-Dpck,RnrS,Ppox,PTPMT1,CG10778,ninaB,CG8080,su(r),CG6145,CRMP,Eip55E,b,CLS,GlcAT-S,Nf1,AstA,viaf,Adi1,CG7724,CG4433,CG2453	365	554	10996	1.19634	1	0.97169	99.7949	0.997949
GOTERM_BP_ALL	GO:0044089	Positive Regulation Of Cellular Component Biogenesis	6	1.23711	0.293428	Rpt2,psidin,aPKC,didum,Arpc3B,Arpc2	365	109	10996	1.65831	1	0.971343	99.7953	0.997953
GOTERM_BP_ALL	GO:0048639	Positive Regulation Of Developmental Growth	6	1.23711	0.293428	Myc,Dsor1,Nf1,ey,CG11583,ebi	365	109	10996	1.65831	1	0.971343	99.7953	0.997953
GOTERM_BP_ALL	GO:0051247	Positive Regulation Of Protein Metabolic Process	11	2.26804	0.293705	slpr,Mob4,Dsor1,RnrS,wds,Slmap,Lpt,SCCRO4,Mekk1,ebi,CycC	365	245	10996	1.3526	1	0.971078	99.7967	0.997967
GOTERM_BP_DIRECT	GO:0016311	Dephosphorylation	4	0.824742	0.328594	CG15739,NT5E-2,mtm,PTPMT1	365	61	10996	1.97548	1	0.999933	99.802	0.99802
GOTERM_BP_ALL	GO:0048667	Cell Morphogenesis Involved In Neuron Differentiation	20	4.12371	0.296734	Bug22,Piezo,EndoGI,TBCD,beat-Ic,Ets21C,Mnt,Tab2,pdm3,meigo,crb,psidin,CG6959,acj6,cher,GlyRS,Lar,rictor,if,Gtp-bp	365	499	10996	1.20746	1	0.971947	99.8117	0.998117
GOTERM_BP_ALL	GO:1901360	Organic Cyclic Compound Metabolic Process	94	19.3814	0.29762	CG4896,NitFhit,mRpL39,Ppox,NT5E-2,cv-d,Lmx1a,Vps8,l(2)37Cb,CG8665,Marcal1,LSm3,CG6145,Maf1,pdm3,MED8,mtTFB2,msl-1,CRMP,Rat1,CLS,Nf1,Rrp42,CG10495,pit,Slimp,Taf10b,beta-PheRS,CycC,Pym,bsh,nom,Zpr1,CG3021,ey,EndoGI,H15,AIF,Pep,B52,RpII15,Atf6,pelo,CG32756,vtd,l(2)37Cg,aPKC,U2af38,egg,mrn,Rcd5,Vha68-2,CG3817,lig3,Myc,Tip60,AhcyL1,E2f2,Pink1,Ets21C,Nmdmc,CG11920,RecQ5,su(r),Rpt2,RhoL,b,CG9548,ValRS,a…	365	2667	10996	1.06181	1	0.971935	99.8159	0.998159
GOTERM_BP_ALL	GO:0006259	Dna Metabolic Process	14	2.8866	0.297969	Myc,lig3,RnrS,E2f2,EndoGI,RecQ5,RpII15,Marcal1,CG32756,vtd,Rat1,HipHop,egg,mrn	365	331	10996	1.27421	1	0.971705	99.8175	0.998175
GOTERM_BP_ALL	GO:0044267	Cellular Protein Metabolic Process	86	17.732	0.298194	mRpL39,GCS2beta,Prosalpha6,Prosbeta3,mRpL32,mRpL43,CG13197,Usp10,CG6659,ttm50,crb,CG4452,msl-1,wds,CG15739,GlcAT-S,Slimp,Taf10b,bonsai,beta-PheRS,CycC,RYBP,CSN8,Pym,mop,Int6,Aplip1,Kaz1-ORFB,CG34025,CG14322,ninaB,fj,CycY,Gadd45,mRpL46,eIF-2alpha,CG10306,bru2,aPKC,Spn55B,egg,mrn,CG5961,APC4,slpr,Mob4,CG9536,Tip60,Slmap,mRpS25,CG2224,Pink1,lsn,CG6766,grp,Mekk1,Rpt2,CG12007,ValRS,mtm,FK506-bp1,CG432…	365	2430	10996	1.06619	1	0.971426	99.8186	0.998186
GOTERM_BP_ALL	GO:0016571	Histone Methylation	4	0.824742	0.301197	wds,Lpt,CG9915,egg	365	58	10996	2.07766	1	0.972268	99.8319	0.998319
GOTERM_BP_ALL	GO:0050877	Neurological System Process	42	8.65979	0.302575	Piezo,CG8520,l(2)37Cb,dpr3,lsn,ttm50,pdm3,kraken,dbr,CRMP,CG1847,CG9548,VhaPPA1-1,b,Gld,acj6,Nf1,cher,pit,CG7778,CG13319,vn,if,CG13096,Gtp-bp,l(2)k01209,bma,CG31103,mop,CG13623,Pep,alpha-Est1,Mnt,bcn92,mRpL46,aPKC,FKBP59,kek6,Ccz1,yip7,eag,ebi	365	1135	10996	1.1148	1	0.972452	99.8377	0.998377
GOTERM_BP_ALL	GO:0007600	Sensory Perception	36	7.42268	0.303393	Piezo,CG8520,l(2)37Cb,dpr3,lsn,ttm50,pdm3,kraken,CG1847,CG9548,VhaPPA1-1,b,Gld,acj6,pit,CG7778,CG13319,CG13096,if,Gtp-bp,l(2)k01209,CG31103,bma,mop,CG13623,Pep,alpha-Est1,Mnt,bcn92,mRpL46,FKBP59,kek6,Ccz1,yip7,eag,ebi	365	962	10996	1.12738	1	0.972414	99.8411	0.998411
GOTERM_BP_ALL	GO:0006486	Protein Glycosylation	6	1.23711	0.306406	CG9536,GlcAT-S,GCS2beta,CG10778,CG6659,meigo	365	111	10996	1.62843	1	0.973227	99.8529	0.998529
GOTERM_BP_ALL	GO:0043413	Macromolecule Glycosylation	6	1.23711	0.306406	CG9536,GlcAT-S,GCS2beta,CG10778,CG6659,meigo	365	111	10996	1.62843	1	0.973227	99.8529	0.998529
GOTERM_BP_ALL	GO:0043207	Response To External Biotic Stimulus	15	3.09278	0.306967	CSN8,grass,mop,AIF,Listericin,Ets21C,CecA2,Tab2,Tep4,JhI-21,TotX,MED6,Sp212,Def,CG4325	365	361	10996	1.25177	1	0.973092	99.855	0.99855
GOTERM_BP_ALL	GO:0051707	Response To Other Organism	15	3.09278	0.306967	CSN8,grass,mop,AIF,Listericin,Ets21C,CecA2,Tab2,Tep4,JhI-21,TotX,MED6,Sp212,Def,CG4325	365	361	10996	1.25177	1	0.973092	99.855	0.99855
GOTERM_MF_ALL	GO:0043168	Anion Binding	5	1.03093	0.354557	Eip55E,b,Nmdmc,Gabat,CG3999	322	87	9284	1.65703	1	0.974664	99.8608	0.998608
GOTERM_BP_DIRECT	GO:0006355	Regulation Of Transcription, Dna-Templated	16	3.29897	0.343681	Myc,nom,bsh,Tip60,ey,Lmx1a,Ets21C,Mnt,Atf6,pdm3,mtTFB2,Rat1,Taf10,CG1792,repo,Taf10b	365	401	10996	1.20204	1	0.99995	99.8612	0.998612
GOTERM_MF_ALL	GO:0008236	Serine-Type Peptidase Activity	13	2.68041	0.356029	grass,epsilonTry,CG9536,Jon65Aiv,betaTry,kappaTry,Phae2,Jon74E,Sp212,yip7,alphaTry,CG6462,CG6048	322	303	9284	1.23703	1	0.973999	99.8655	0.998655
UP_KEYWORDS	UP_KEYWORDS	Helicase	4	0.824742	0.409455	Dbp45A,pit,RecQ5,Marcal1	468	69	13921	1.72439	1	0.954954	99.8685	0.998685
GOTERM_BP_ALL	GO:0070085	Glycosylation	6	1.23711	0.312927	CG9536,GlcAT-S,GCS2beta,CG10778,CG6659,meigo	365	112	10996	1.61389	1	0.974293	99.8757	0.998757
GOTERM_BP_ALL	GO:0016071	Mrna Metabolic Process	16	3.29897	0.314164	Bug22,CG4896,Pym,Vps8,Pep,CG9915,B52,l(2)37Cb,LSm3,pelo,Rat1,CG9548,Dbp45A,Rrp42,U2af38,CG12320	365	390	10996	1.23594	1	0.974409	99.8796	0.998796
GOTERM_BP_ALL	GO:0080090	Regulation Of Primary Metabolic Process	67	13.8144	0.314466	CG4896,mRpL39,cv-d,Lmx1a,Gabat,Marcal1,Maf1,MED8,crb,pdm3,mtTFB2,msl-1,Rat1,wds,Nf1,AstA,Taf10b,CycC,CSN8,nom,bsh,EndoGI,ey,H15,Kaz1-ORFB,Aplip1,Int6,Pep,B52,CycY,Atf6,CG10306,bru2,U2af38,Spn55B,egg,glu,mrn,Rcd5,slpr,Myc,Mob4,Tip60,E2f2,Slmap,CG6495,Pink1,Ets21C,Mekk1,Rpt2,CG9548,acj6,Dbp45A,repo,Kaz-m1,RnrS,Lsd-1,Dsor1,CG9915,SCCRO4,Mnt,viaf,Taf10,MED6,Lpt,CG1792,ebi	365	1878	10996	1.07478	1	0.974186	99.8806	0.998806
GOTERM_MF_ALL	GO:0000988	Transcription Factor Activity, Protein Binding	8	1.64948	0.3621	mtTFB2,acj6,Lpt,MED6,mrn,ebi,MED8,CycC	322	168	9284	1.37297	1	0.974859	99.8833	0.998833
GOTERM_BP_ALL	GO:0009893	Positive Regulation Of Metabolic Process	26	5.36082	0.315501	slpr,Mob4,Myc,Dsor1,RnrS,Lsd-1,Slmap,ey,H15,SCCRO4,Mekk1,Tab2,crb,Rpt2,msl-1,Nup98-96,vtd,wds,acj6,Nf1,Lpt,egg,repo,Rcd5,CycC,ebi	365	677	10996	1.15698	1	0.97423	99.8837	0.998837
GOTERM_BP_ALL	GO:0030097	Hemopoiesis	5	1.03093	0.317733	RhoL,Nup98-96,cher,GlyRS,if	365	86	10996	1.75151	1	0.974704	99.8903	0.998903
UP_KEYWORDS	UP_KEYWORDS	Immunity	4	0.824742	0.418483	psidin,TotX,Def,CecA2	468	70	13921	1.69976	1	0.951114	99.8917	0.998917
GOTERM_BP_ALL	GO:0006796	Phosphate-Containing Compound Metabolic Process	39	8.04124	0.318691	slpr,Mob4,Slmap,NT5E-2,Pink1,CG13197,grp,ttm50,Mekk1,CG6145,crb,CLS,CG15739,GXIVsPLA2,Nf1,mtm,rictor,CycC,l(2)k01209,Ppat-Dpck,Dsor1,RnrS,bma,mop,PTPMT1,AIF,Aplip1,fj,CycY,CG8080,Gadd45,aPKC,aux,Lar,mrn,Vha68-2,CanB2,CG4433,ebi	365	1057	10996	1.11156	1	0.974719	99.893	0.99893
GOTERM_BP_ALL	GO:0043623	Cellular Protein Complex Assembly	10	2.06186	0.321315	CG6404,CSN8,TBCD,CG7382,CG13319,CanB2,Arpc3B,Arpc2,Surf1,Maf1	365	224	10996	1.34491	1	0.975001	99.9001	0.999001
GOTERM_BP_ALL	GO:0040008	Regulation Of Growth	14	2.8866	0.321509	RagA-B,Myc,Mob4,Dsor1,Nf1,mop,ey,Lar,bonsai,Vps4,Mnt,CG11583,ebi,crb	365	335	10996	1.259	1	0.974748	99.9007	0.999007
GOTERM_MF_ALL	GO:0008509	Anion Transmembrane Transporter Activity	5	1.03093	0.370395	CG31547,CG31103,CG7589,Ncc69,CG8177	322	89	9284	1.61979	1	0.976373	99.9042	0.999042
UP_KEYWORDS	UP_KEYWORDS	Transcription Regulation	16	3.29897	0.425323	Myc,bsh,Tip60,E2f2,ey,H15,MED8,Maf1,mtTFB2,Rat1,acj6,Taf10,MED6,egg,Taf10b,CycC	468	416	13921	1.14407	1	0.950361	99.9067	0.999067
GOTERM_BP_ALL	GO:0009607	Response To Biotic Stimulus	15	3.09278	0.32403	CSN8,grass,mop,AIF,Listericin,Ets21C,CecA2,Tab2,Tep4,JhI-21,TotX,MED6,Sp212,Def,CG4325	365	365	10996	1.23806	1	0.97531	99.907	0.99907
UP_KEYWORDS	UP_KEYWORDS	Repressor	5	1.03093	0.425746	E2f2,acj6,egg,Maf1,CycC	468	99	13921	1.50231	1	0.946596	99.9075	0.999075
GOTERM_BP_ALL	GO:0071822	Protein Complex Subunit Organization	20	4.12371	0.327367	CSN8,Pym,Tip60,TBCD,B52,Set,CG7382,Vps16A,Maf1,CG6404,Rpt2,HipHop,aux,Hsc20,CG13319,Arpc3B,Arpc2,CanB2,Surf1,eag	365	510	10996	1.18141	1	0.975826	99.9149	0.999149
GOTERM_BP_DIRECT	GO:0006351	Transcription, Dna-Templated	15	3.09278	0.364129	Myc,Tip60,bsh,E2f2,ey,H15,CG9915,RpII15,pdm3,Maf1,acj6,l(2)37Cg,MED6,l(1)1Bi,egg	365	376	10996	1.20184	1	0.999969	99.9154	0.999154
GOTERM_BP_ALL	GO:0016311	Dephosphorylation	9	1.85567	0.32844	CG15739,NT5E-2,mop,mtm,PTPMT1,Lar,CG13197,ttm50,CanB2	365	197	10996	1.37632	1	0.97588	99.9173	0.999173
GOTERM_BP_DIRECT	GO:0055085	Transmembrane Transport	12	2.47423	0.365396	CG7720,sut2,Slc45-1,CG31103,Orct,CG7627,Mdr49,Atet,ZnT41F,eag,Zip48C,meigo	365	290	10996	1.24659	1	0.999951	99.918	0.99918
GOTERM_BP_ALL	GO:0022603	Regulation Of Anatomical Structure Morphogenesis	13	2.68041	0.330342	slpr,Mp20,RhoL,CG12007,Piezo,CG31687,aPKC,Lar,Pink1,fj,Mnt,if,Arpc2	365	310	10996	1.26335	1	0.976209	99.9213	0.999213
GOTERM_BP_ALL	GO:0006793	Phosphorus Metabolic Process	39	8.04124	0.331501	slpr,Mob4,Slmap,NT5E-2,Pink1,CG13197,grp,ttm50,Mekk1,CG6145,crb,CLS,CG15739,GXIVsPLA2,Nf1,mtm,rictor,CycC,l(2)k01209,Ppat-Dpck,Dsor1,RnrS,bma,mop,PTPMT1,AIF,Aplip1,fj,CycY,CG8080,Gadd45,aPKC,aux,Lar,mrn,Vha68-2,CanB2,CG4433,ebi	365	1064	10996	1.10424	1	0.976291	99.9237	0.999237
GOTERM_MF_DIRECT	GO:0005506	Iron Ion Binding	7	1.4433	0.405055	Cyp4p3,Cyp28a5,Cyp311a1,Cyp4ac1,Cyp6g2,Adi1,Cyp305a1	322	148	9284	1.36369	1	0.999664	99.9255	0.999255
GOTERM_BP_ALL	GO:0042461	Photoreceptor Cell Development	6	1.23711	0.332592	CSN8,Lar,didum,Vps4,crb,ebi	365	115	10996	1.57179	1	0.976349	99.9259	0.999259
GOTERM_BP_ALL	GO:0043484	Regulation Of Rna Splicing	5	1.03093	0.332835	CG4896,Dbp45A,U2af38,Pep,B52	365	88	10996	1.71171	1	0.97613	99.9264	0.999264
GOTERM_BP_ALL	GO:1901605	Alpha-Amino Acid Metabolic Process	5	1.03093	0.332835	Eip55E,AhcyL1,Adi1,Gabat,CG3999	365	88	10996	1.71171	1	0.97613	99.9264	0.999264
GOTERM_BP_ALL	GO:0051240	Positive Regulation Of Multicellular Organismal Process	10	2.06186	0.33324	Piezo,Myc,Dsor1,spn-F,Nf1,aPKC,ey,didum,CG11583,ebi	365	226	10996	1.33301	1	0.975963	99.9272	0.999272
GOTERM_MF_DIRECT	GO:0005525	Gtp Binding	8	1.64948	0.407699	RhoL,RagA-B,CG7488,alphaTub84D,Arl6,RecQ5,Gtp-bp,ebi	322	176	9284	1.31056	1	0.999572	99.93	0.9993
GOTERM_BP_ALL	GO:0048813	Dendrite Morphogenesis	10	2.06186	0.337009	Bug22,Piezo,acj6,TBCD,GlyRS,rictor,Ets21C,Mnt,Tab2,meigo	365	227	10996	1.32714	1	0.976894	99.9342	0.999342
GOTERM_BP_ALL	GO:0021700	Developmental Maturation	11	2.26804	0.338487	vtd,spn-F,Usp8,mop,aPKC,Cont,dsb,didum,Pat1,lsn,Vps4	365	255	10996	1.29955	1	0.977075	99.9368	0.999368
GOTERM_BP_ALL	GO:0009628	Response To Abiotic Stimulus	19	3.91753	0.339978	slpr,Piezo,bma,Dsor1,EndoGI,ninaB,Mdr49,RecQ5,grp,Mekk1,Mnt,TotX,b,ValRS,Nf1,FKBP59,mrn,Surf1,ebi	365	485	10996	1.18019	1	0.977257	99.9393	0.999393
GOTERM_BP_ALL	GO:0010720	Positive Regulation Of Cell Development	5	1.03093	0.3404	Piezo,Myc,spn-F,aPKC,didum	365	89	10996	1.69247	1	0.977104	99.9399	0.999399
GOTERM_BP_DIRECT	GO:0007155	Cell Adhesion	5	1.03093	0.37825	Mp20,RhoL,CG12007,Lar,if	365	94	10996	1.60245	1	0.99996	99.9404	0.999404
GOTERM_MF_ALL	GO:0005488	Binding	205	42.268	0.391881	CG43673,Muc68D,Vps8,l(2)37Cb,Gabat,Marcal1,crb,CG2162,CG4467,mtTFB2,Rat1,Rrp42,beta-PheRS,Gtp-bp,bsh,EndoGI,CG4199,CG14322,RpII15,Tab2,CG10306,CG4860,l(2)37Cg,aPKC,FKBP59,glu,D2hgdh,mrn,Vha68-2,slpr,Myc,Ets21C,Mdr49,Nmdmc,CG11920,RhoL,dbr,Mp20,acj6,Dbp45A,Cyp311a1,cher,repo,Syt12,if,obst-E,CG3164,Dsor1,slow,SCCRO4,CG11583,Syx17,Arl6,MED6,CG1792,CG6154,Hsc20,CG34220,CanB2,NitFhit,NT5E-2,nmd,LSm3,C…	322	5817	9284	1.01609	1	0.980411	99.9431	0.999431
GOTERM_MF_ALL	GO:0003712	Transcription Cofactor Activity	7	1.4433	0.392615	mtTFB2,acj6,Lpt,MED6,ebi,MED8,CycC	322	146	9284	1.38237	1	0.978779	99.9441	0.999441
GOTERM_MF_ALL	GO:0042578	Phosphoric Ester Hydrolase Activity	10	2.06186	0.394016	CG15739,NT5E-2,mop,mtm,PTPMT1,Lar,CG13197,MYPT-75D,ttm50,CanB2	322	229	9284	1.25905	1	0.978228	99.946	0.99946
GOTERM_BP_ALL	GO:0035556	Intracellular Signal Transduction	24	4.94845	0.345231	slpr,CG34408,RagA-B,Mob4,Dsor1,Slmap,Aplip1,Usp10,Mekk1,Gadd45,Rlip,crb,RhoL,CRMP,PRAS40,Nf1,Arl6,aPKC,rictor,CG12213,CG4325,vn,eag,ebi	365	633	10996	1.14222	1	0.978033	99.9473	0.999473
GOTERM_BP_DIRECT	GO:0042742	Defense Response To Bacterium	4	0.824742	0.383202	CSN8,Def,Ets21C,CecA2	365	67	10996	1.79857	1	0.999958	99.9474	0.999474
GOTERM_BP_ALL	GO:0000070	Mitotic Sister Chromatid Segregation	6	1.23711	0.345766	APC4,CG31687,vtd,glu,SMC2,RecQ5	365	117	10996	1.54492	1	0.977919	99.9481	0.999481
GOTERM_BP_ALL	GO:0002252	Immune Effector Process	6	1.23711	0.345766	RhoL,Ostgamma,aPKC,Listericin,CG4325,Tab2	365	117	10996	1.54492	1	0.977919	99.9481	0.999481
GOTERM_BP_ALL	GO:0007049	Cell Cycle	35	7.21649	0.345978	APC4,Mob4,Myc,E2f2,RecQ5,Tcp-1eta,grp,crb,CG31687,alphaTub84D,wds,mtm,Cep97,cher,SMC2,CycC,CSN8,Dsor1,mop,TBCD,B52,RpII15,CycY,sw,pelo,Rint1,RpS23,vtd,aPKC,CycJ,egg,glu,Rcd5,CanB2,ebi	365	953	10996	1.10641	1	0.977707	99.9484	0.999484
GOTERM_BP_ALL	GO:0032268	Regulation Of Cellular Protein Metabolic Process	22	4.53608	0.346303	CSN8,slpr,Mob4,Dsor1,RnrS,mRpL39,Slmap,Aplip1,Kaz1-ORFB,Int6,CG9915,SCCRO4,CycY,Mekk1,crb,wds,bru2,CG10306,Lpt,Spn55B,ebi,CycC	365	573	10996	1.15667	1	0.977529	99.9488	0.999488
GOTERM_BP_ALL	GO:1901137	Carbohydrate Derivative Biosynthetic Process	13	2.68041	0.346361	CG9536,l(2)k01209,Ppat-Dpck,CLS,RnrS,GlcAT-S,Nf1,GCS2beta,viaf,CG10778,CG6659,CG4433,meigo	365	314	10996	1.24726	1	0.977268	99.9489	0.999489
GOTERM_MF_ALL	GO:0016874	Ligase Activity	8	1.64948	0.396289	CSN8,lig3,ValRS,mRpL39,GlyRS,Slimp,Nmdmc,beta-PheRS	322	174	9284	1.32562	1	0.977918	99.949	0.99949
GOTERM_MF_DIRECT	GO:0008061	Chitin Binding	6	1.23711	0.421561	CG43673,Muc68D,CG34324,CG14247,CG34220,obst-E	322	123	9284	1.40645	1	0.999593	99.9496	0.999496
GOTERM_BP_DIRECT	GO:0009267	Cellular Response To Starvation	5	1.03093	0.385806	Syx17,RagA-B,rictor,CG11920,Vps16A	365	95	10996	1.58558	1	0.999951	99.9508	0.999508
GOTERM_BP_ALL	GO:0050793	Regulation Of Developmental Process	27	5.56701	0.348085	slpr,Piezo,Myc,Mob4,Dsor1,spn-F,ey,Pink1,fj,grp,Mnt,CG11583,crb,RhoL,Mp20,CG12007,CG31687,Nf1,aPKC,cher,MED6,Lar,rictor,didum,if,Arpc2,ebi	365	719	10996	1.1313	1	0.977244	99.9513	0.999513
GOTERM_BP_ALL	GO:0001934	Positive Regulation Of Protein Phosphorylation	6	1.23711	0.352366	slpr,Mob4,Dsor1,Slmap,Mekk1,CycC	365	118	10996	1.53183	1	0.978265	99.9567	0.999567
GOTERM_BP_ALL	GO:0034660	Ncrna Metabolic Process	13	2.68041	0.353556	CG3021,mRpL39,CG11920,mtTFB2,ValRS,CG10495,Rrp42,GlyRS,Slimp,CG13096,beta-PheRS,CG3817,CycC	365	316	10996	1.23936	1	0.97835	99.9581	0.999581
GOTERM_BP_ALL	GO:0022402	Cell Cycle Process	31	6.39175	0.355455	APC4,Mob4,Myc,E2f2,RecQ5,Tcp-1eta,grp,crb,CG31687,alphaTub84D,wds,Cep97,cher,SMC2,CycC,CSN8,Dsor1,TBCD,mop,B52,RpII15,sw,pelo,Rint1,RpS23,vtd,aPKC,CycJ,glu,Rcd5,CanB2	365	842	10996	1.10915	1	0.97864	99.9602	0.999602
GOTERM_BP_ALL	GO:0006473	Protein Acetylation	5	1.03093	0.355544	psidin,msl-1,Tip60,wds,Taf10b	365	91	10996	1.65528	1	0.978403	99.9603	0.999603
GOTERM_BP_ALL	GO:0045595	Regulation Of Cell Differentiation	14	2.8866	0.35561	Mp20,Piezo,Myc,spn-F,cher,aPKC,H15,MED6,Lar,rictor,didum,SMC2,Mnt,vn	365	345	10996	1.22251	1	0.978158	99.9604	0.999604
GOTERM_BP_ALL	GO:0009620	Response To Fungus	4	0.824742	0.355972	JhI-21,AIF,Sp212,Tep4	365	64	10996	1.88288	1	0.978	99.9608	0.999608
GOTERM_BP_ALL	GO:0006082	Organic Acid Metabolic Process	16	3.29897	0.356775	AhcyL1,mRpL39,CG6638,Gabat,CG3999,Eip55E,b,ValRS,CG4860,SdhA,GlyRS,CG31075,Slimp,Adi1,CG9319,beta-PheRS	365	403	10996	1.19607	1	0.977972	99.9616	0.999616
GOTERM_MF_ALL	GO:0005525	Gtp Binding	8	1.64948	0.407699	RhoL,RagA-B,CG7488,alphaTub84D,Arl6,RecQ5,Gtp-bp,ebi	322	176	9284	1.31056	1	0.980033	99.9617	0.999617
GOTERM_MF_DIRECT	GO:0004672	Protein Kinase Activity	7	1.4433	0.436052	slpr,bma,Dsor1,aux,Pink1,fj,grp	322	153	9284	1.31912	1	0.99962	99.9646	0.999646
GOTERM_BP_DIRECT	GO:0046331	Lateral Inhibition	9	1.85567	0.398637	CG13827,GCS2beta,MED6,CG13623,CG12065,CG15443,kek6,Tab2,Arpc2	365	211	10996	1.285	1	0.99996	99.9646	0.999646
GOTERM_BP_ALL	GO:0005975	Carbohydrate Metabolic Process	19	3.91753	0.364126	Myc,CG9536,Amy-d,GCS2beta,ey,CG6495,CG10778,CG6659,Nmdmc,Mnt,meigo,mtTFB2,Gld,CG9548,GlcAT-S,U2af38,repo,glu,Amy-p	365	491	10996	1.16577	1	0.979809	99.9687	0.999687
GOTERM_BP_ALL	GO:0071478	Cellular Response To Radiation	4	0.824742	0.365071	Dsor1,EndoGI,ninaB,ebi	365	65	10996	1.85391	1	0.97982	99.9696	0.999696
GOTERM_BP_ALL	GO:0044282	Small Molecule Catabolic Process	6	1.23711	0.365584	AhcyL1,CG4860,CG6638,CG9319,Gabat,CG3999	365	120	10996	1.5063	1	0.979713	99.97	0.9997
GOTERM_BP_ALL	GO:0019725	Cellular Homeostasis	10	2.06186	0.366061	Syx17,VhaPPA1-1,CG5027,Hmt-1,AIF,CG4199,CG8993,Vha68-2,CG8177,ebi	365	233	10996	1.29296	1	0.979597	99.9704	0.999704
GOTERM_BP_ALL	GO:0043436	Oxoacid Metabolic Process	14	2.8866	0.367221	mRpL39,CG6638,Gabat,CG3999,Eip55E,b,ValRS,CG4860,GlyRS,CG31075,Slimp,Adi1,CG9319,beta-PheRS	365	351	10996	1.20161	1	0.979668	99.9713	0.999713
GOTERM_MF_ALL	GO:0005215	Transporter Activity	33	6.80412	0.420198	CG31547,Piezo,Ncc69,Hmt-1,cv-d,Mdr49,ttm50,CG8785,VhaPPA1-1,CG31121,CG5850,CG7627,CG30392,nAChRalpha2,CG8177,Surf1,sut2,CG31103,CG7382,Atet,Zip48C,Ranbp16,meigo,JhI-21,CG42376,CG7720,Slc45-1,Nup98-96,CG7589,Orct,ZnT41F,Vha68-2,eag	322	881	9284	1.07998	1	0.982204	99.9722	0.999722
GOTERM_BP_ALL	GO:0016570	Histone Modification	9	1.85567	0.368344	msl-1,Tip60,wds,Lpt,CG9915,egg,Taf10b,FK506-bp1,ebi	365	205	10996	1.32261	1	0.97973	99.9722	0.999722
GOTERM_MF_ALL	GO:0008061	Chitin Binding	6	1.23711	0.421561	CG43673,Muc68D,CG34324,CG14247,CG34220,obst-E	322	123	9284	1.40645	1	0.981733	99.9732	0.999732
UP_KEYWORDS	UP_KEYWORDS	Transferase	38	7.83505	0.480625	slpr,Tip60,l(2)37Cb,Pink1,CG11306,Gabat,CG6659,grp,CG8665,Mekk1,Cct2,CG6145,CG12007,mtTFB2,CLS,GlcAT-S,wds,l(1)1Bi,pit,CG10365,CG2453,l(2)k01209,Ppat-Dpck,Dsor1,CG3021,Tina-1,CG10778,fj,RpII15,CG8080,GstE8,CG34348,Ostgamma,l(2)37Cg,aPKC,CycJ,egg,eag	468	1081	13921	1.04564	1	0.965745	99.9739	0.999739
GOTERM_BP_ALL	GO:0019752	Carboxylic Acid Metabolic Process	14	2.8866	0.371942	mRpL39,CG6638,Gabat,CG3999,Eip55E,b,ValRS,CG4860,GlyRS,CG31075,Slimp,Adi1,CG9319,beta-PheRS	365	350	10996	1.20504	1	0.980452	99.9749	0.999749
GOTERM_BP_ALL	GO:0098722	Asymmetric Stem Cell Division	4	0.824742	0.374149	aPKC,TBCD,egg,pelo	365	66	10996	1.82582	1	0.980793	99.9765	0.999765
GOTERM_BP_ALL	GO:0048878	Chemical Homeostasis	10	2.06186	0.375988	Myc,VhaPPA1-1,Ppat-Dpck,CG4860,Hmt-1,CG6638,ZnT41F,NLaz,Vha68-2,CG8177	365	235	10996	1.28196	1	0.981033	99.9777	0.999777
GOTERM_BP_ALL	GO:0044255	Cellular Lipid Metabolic Process	13	2.68041	0.378454	Jheh1,CLS,Lsd-1,GlcAT-S,GXIVsPLA2,CG4860,AstA,PTPMT1,CG10778,ninaB,CG6638,CG9319,CG4433	365	322	10996	1.21627	1	0.981429	99.9792	0.999792
GOTERM_BP_DIRECT	GO:0006511	Ubiquitin-Dependent Protein Catabolic Process	4	0.824742	0.419075	Usp8,Prosalpha6,Usp10,Usp12-46	365	71	10996	1.69724	1	0.999975	99.9794	0.999794
GOTERM_BP_ALL	GO:0009581	Detection Of External Stimulus	6	1.23711	0.37881	Piezo,bma,ValRS,ninaB,FKBP59,Mnt	365	122	10996	1.48161	1	0.981291	99.9794	0.999794
GOTERM_BP_ALL	GO:0009582	Detection Of Abiotic Stimulus	6	1.23711	0.37881	Piezo,bma,ValRS,ninaB,FKBP59,Mnt	365	122	10996	1.48161	1	0.981291	99.9794	0.999794
GOTERM_BP_ALL	GO:0071496	Cellular Response To External Stimulus	6	1.23711	0.37881	Syx17,Piezo,RagA-B,rictor,CG11920,Vps16A	365	122	10996	1.48161	1	0.981291	99.9794	0.999794
GOTERM_BP_ALL	GO:0031399	Regulation Of Protein Modification Process	13	2.68041	0.380773	CSN8,slpr,Mob4,Dsor1,Slmap,Lpt,Aplip1,CG9915,SCCRO4,CycY,Mekk1,ebi,CycC	365	323	10996	1.2125	1	0.981557	99.9805	0.999805
GOTERM_MF_ALL	GO:0019001	Guanyl Nucleotide Binding	8	1.64948	0.436164	RhoL,RagA-B,CG7488,alphaTub84D,Arl6,RecQ5,Gtp-bp,ebi	322	181	9284	1.27436	1	0.984157	99.9817	0.999817
GOTERM_MF_ALL	GO:0032561	Guanyl Ribonucleotide Binding	8	1.64948	0.436164	RhoL,RagA-B,CG7488,alphaTub84D,Arl6,RecQ5,Gtp-bp,ebi	322	181	9284	1.27436	1	0.984157	99.9817	0.999817
GOTERM_BP_ALL	GO:0016079	Synaptic Vesicle Exocytosis	4	0.824742	0.383202	Syx17,Syngr,Syt12,Syt7	365	67	10996	1.79857	1	0.981932	99.9818	0.999818
GOTERM_BP_ALL	GO:0017156	Calcium Ion Regulated Exocytosis	4	0.824742	0.383202	Syx17,Syngr,Syt12,Syt7	365	67	10996	1.79857	1	0.981932	99.9818	0.999818
GOTERM_BP_ALL	GO:0009605	Response To External Stimulus	37	7.62887	0.384275	RagA-B,Piezo,Myc,Listericin,Ets21C,CG11920,Vps16A,pdm3,ValRS,acj6,cher,Def,rictor,CG4325,if,Surf1,CSN8,grass,bma,mop,EndoGI,AIF,ninaB,beat-Ic,CecA2,Mnt,Tab2,Tep4,meigo,JhI-21,Syx17,psidin,TotX,MED6,Lar,Sp212,FKBP59	365	1027	10996	1.08536	1	0.981973	99.9824	0.999824
UP_KEYWORDS	UP_KEYWORDS	Ribosomal Protein	7	1.4433	0.496665	RpS23,mRpL46,mRpL39,mRpS25,mRpL32,mRpL43,bonsai	468	168	13921	1.23941	1	0.962702	99.9824	0.999824
GOTERM_BP_ALL	GO:0009101	Glycoprotein Biosynthetic Process	6	1.23711	0.385421	CG9536,GlcAT-S,GCS2beta,CG10778,CG6659,meigo	365	123	10996	1.46956	1	0.982032	99.983	0.99983
GOTERM_BP_ALL	GO:0045597	Positive Regulation Of Cell Differentiation	5	1.03093	0.385806	Piezo,Myc,spn-F,aPKC,didum	365	95	10996	1.58558	1	0.981908	99.9832	0.999832
GOTERM_BP_ALL	GO:1901135	Carbohydrate Derivative Metabolic Process	24	4.94845	0.389213	CG9536,l(2)k01209,CG43673,Ppat-Dpck,AhcyL1,RnrS,Muc68D,GCS2beta,AIF,CG10778,Pink1,CG14247,CG6659,meigo,CLS,GlcAT-S,Nf1,viaf,CG34324,CG12065,CG34220,Vha68-2,CG4433,obst-E	365	646	10996	1.11923	1	0.982506	99.9847	0.999847
GOTERM_BP_ALL	GO:0006461	Protein Complex Assembly	17	3.50515	0.391208	CSN8,TBCD,B52,Set,CG7382,Vps16A,Maf1,CG6404,Rpt2,HipHop,Hsc20,CG13319,Arpc2,CanB2,Arpc3B,Surf1,eag	365	442	10996	1.15869	1	0.982761	99.9856	0.999856
GOTERM_BP_ALL	GO:0070271	Protein Complex Biogenesis	17	3.50515	0.391208	CSN8,TBCD,B52,Set,CG7382,Vps16A,Maf1,CG6404,Rpt2,HipHop,Hsc20,CG13319,Arpc2,CanB2,Arpc3B,Surf1,eag	365	442	10996	1.15869	1	0.982761	99.9856	0.999856
GOTERM_BP_ALL	GO:0048489	Synaptic Vesicle Transport	6	1.23711	0.392029	Syx17,Syngr,aux,Aplip1,Syt12,Syt7	365	124	10996	1.45771	1	0.982743	99.986	0.99986
GOTERM_BP_ALL	GO:0051056	Regulation Of Small Gtpase Mediated Signal Transduction	6	1.23711	0.392029	CG34408,Mob4,Dsor1,Nf1,Slmap,Rlip	365	124	10996	1.45771	1	0.982743	99.986	0.99986
GOTERM_BP_ALL	GO:0097480	Establishment Of Synaptic Vesicle Localization	6	1.23711	0.392029	Syx17,Syngr,aux,Aplip1,Syt12,Syt7	365	124	10996	1.45771	1	0.982743	99.986	0.99986
GOTERM_BP_ALL	GO:0022604	Regulation Of Cell Morphogenesis	9	1.85567	0.393528	slpr,Mp20,RhoL,CG12007,Piezo,Lar,Mnt,if,Arpc2	365	210	10996	1.29112	1	0.982673	99.9866	0.999866
GOTERM_BP_ALL	GO:0048523	Negative Regulation Of Cellular Process	44	9.07216	0.393735	Mob4,Myc,Tip60,E2f2,Pink1,lsn,RecQ5,grp,Vps16A,Mekk1,crb,Maf1,msl-1,wds,PRAS40,Nf1,AstA,Cep97,cher,FK506-bp1,Vps4,vn,CycC,CSN8,RYBP,Dsor1,TBCD,EndoGI,Kaz1-ORFB,SCCRO4,RpII15,Mnt,Usp12-46,psidin,bru2,MED6,aux,Lar,egg,Spn55B,kek6,CG44774,Rcd5,ebi	365	1239	10996	1.06985	1	0.982513	99.9866	0.999866
GOTERM_MF_ALL	GO:0004866	Endopeptidase Inhibitor Activity	5	1.03093	0.448739	Spn43Ad,Kaz1-ORFB,Spn55B,Tep4,Kaz-m1	322	99	9284	1.45618	1	0.985918	99.987	0.99987
GOTERM_BP_ALL	GO:0000904	Cell Morphogenesis Involved In Differentiation	21	4.3299	0.394717	Bug22,Piezo,EndoGI,TBCD,beat-Ic,Ets21C,Mnt,Tab2,pdm3,meigo,crb,psidin,CG6959,acj6,cher,aPKC,GlyRS,Lar,rictor,if,Gtp-bp	365	559	10996	1.13175	1	0.982534	99.987	0.99987
GOTERM_BP_DIRECT	GO:0000381	Regulation Of Alternative Mrna Splicing, Via Spliceosome	4	0.824742	0.436758	CG4896,Dbp45A,U2af38,B52	365	73	10996	1.65074	1	0.999978	99.9873	0.999873
GOTERM_MF_ALL	GO:0004175	Endopeptidase Activity	17	3.50515	0.45243	grass,epsilonTry,CG9536,Jon65Aiv,betaTry,Prosbeta3,Prosalpha6,kappaTry,CG4452,Phae2,Jon74E,Sp212,Bace,yip7,alphaTry,CG6048,CG6462	322	436	9284	1.1242	1	0.985963	99.9882	0.999882
GOTERM_BP_ALL	GO:0001932	Regulation Of Protein Phosphorylation	9	1.85567	0.398637	slpr,Mob4,Dsor1,Slmap,Aplip1,CycY,Mekk1,ebi,CycC	365	211	10996	1.285	1	0.983224	99.9884	0.999884
GOTERM_BP_ALL	GO:0046331	Lateral Inhibition	9	1.85567	0.398637	CG13827,GCS2beta,MED6,CG13623,CG12065,CG15443,kek6,Tab2,Arpc2	365	211	10996	1.285	1	0.983224	99.9884	0.999884
GOTERM_BP_ALL	GO:0048469	Cell Maturation	9	1.85567	0.398637	vtd,spn-F,Usp8,mop,aPKC,didum,Pat1,lsn,Vps4	365	211	10996	1.285	1	0.983224	99.9884	0.999884
GOTERM_MF_ALL	GO:0000989	Transcription Factor Activity, Transcription Factor Binding	7	1.4433	0.454521	mtTFB2,acj6,Lpt,MED6,ebi,MED8,CycC	322	156	9284	1.29376	1	0.98572	99.9889	0.999889
GOTERM_MF_DIRECT	GO:0020037	Heme Binding	6	1.23711	0.48259	Cyp4p3,Cyp28a5,Cyp311a1,Cyp4ac1,Cyp6g2,Cyp305a1	322	132	9284	1.31056	1	0.999841	99.9893	0.999893
GOTERM_BP_ALL	GO:0045055	Regulated Exocytosis	4	0.824742	0.401213	Syx17,Syngr,Syt12,Syt7	365	69	10996	1.74644	1	0.983597	99.9893	0.999893
GOTERM_BP_ALL	GO:0050769	Positive Regulation Of Neurogenesis	4	0.824742	0.401213	Piezo,Myc,spn-F,aPKC	365	69	10996	1.74644	1	0.983597	99.9893	0.999893
GOTERM_BP_ALL	GO:0006955	Immune Response	13	2.68041	0.402195	grass,RYBP,mop,Mekk1,CecA2,Tab2,RhoL,psidin,TotX,aPKC,MED6,Def,CG4325	365	328	10996	1.19402	1	0.983616	99.9896	0.999896
UP_KEYWORDS	UP_KEYWORDS	Metal-Binding	35	7.21649	0.51746	CG4896,CG12374,Mob4,Amy-d,Tip60,Lmx1a,Cyp4ac1,Cyp28a5,Rat1,GlcAT-S,Cyp311a1,Cyp6g2,grass,RYBP,RnrS,CG44422,CG4858,Pep,ninaB,RpII15,Cyp305a1,pelo,Tab2,CG4622,Cyp4p3,Rpb10,aPKC,Lpt,U2af38,egg,CG6154,Adi1,DppIII,CanB2,Amy-p	468	1008	13921	1.03284	1	0.967012	99.9897	0.999897
GOTERM_BP_ALL	GO:0045168	Cell-Cell Signaling Involved In Cell Fate Commitment	9	1.85567	0.403028	CG13827,GCS2beta,MED6,CG13623,CG12065,CG15443,kek6,Tab2,Arpc2	365	212	10996	1.27894	1	0.983602	99.9899	0.999899
GOTERM_BP_ALL	GO:0090407	Organophosphate Biosynthetic Process	9	1.85567	0.403028	l(2)k01209,Ppat-Dpck,CLS,RnrS,Nf1,PTPMT1,CG8080,CG4433,CG6145	365	212	10996	1.27894	1	0.983602	99.9899	0.999899
GOTERM_BP_ALL	GO:0070647	Protein Modification By Small Protein Conjugation Or Removal	14	2.8866	0.403652	CSN8,APC4,CG34025,SCCRO4,CG14322,Pink1,CG2224,Usp10,Usp12-46,CG4452,Usp8,CG4325,CG15097,CG5961	365	358	10996	1.17811	1	0.983542	99.99	0.9999
GOTERM_BP_ALL	GO:0006030	Chitin Metabolic Process	6	1.23711	0.405228	CG43673,Muc68D,CG34324,CG14247,CG34220,obst-E	365	126	10996	1.43457	1	0.983692	99.9905	0.999905
GOTERM_BP_ALL	GO:0009100	Glycoprotein Metabolic Process	6	1.23711	0.405228	CG9536,GlcAT-S,GCS2beta,CG10778,CG6659,meigo	365	126	10996	1.43457	1	0.983692	99.9905	0.999905
GOTERM_BP_ALL	GO:0019730	Antimicrobial Humoral Response	5	1.03093	0.408393	mop,Def,CG4325,CecA2,Tab2	365	98	10996	1.53704	1	0.983988	99.9914	0.999914
GOTERM_BP_ALL	GO:0008610	Lipid Biosynthetic Process	8	1.64948	0.408611	CLS,GlcAT-S,AstA,PTPMT1,CG10778,ninaB,CG7724,CG4433	365	184	10996	1.30983	1	0.983844	99.9914	0.999914
GOTERM_MF_ALL	GO:0061135	Endopeptidase Regulator Activity	5	1.03093	0.464086	Spn43Ad,Kaz1-ORFB,Spn55B,Tep4,Kaz-m1	322	101	9284	1.42734	1	0.98681	99.9915	0.999915
GOTERM_BP_ALL	GO:0044260	Cellular Macromolecule Metabolic Process	139	28.6598	0.409285	mRpL39,Prosalpha6,GCS2beta,Vps8,l(2)37Cb,mRpL32,Marcal1,crb,MED8,CG4452,msl-1,mtTFB2,Rat1,GlcAT-S,CG15739,wds,CG10495,Rrp42,Slimp,Taf10b,beta-PheRS,boca,CSN8,bsh,nom,EndoGI,mop,Kaz1-ORFB,CG34025,CG14322,RpII15,Gadd45,CG32756,mRpL46,bru2,CG10306,l(2)37Cg,aPKC,mrn,Rcd5,slpr,Myc,Tip60,Slmap,Ets21C,CG11920,CG6766,CG12007,CG9548,acj6,Dbp45A,mtm,CG12320,repo,Vps4,CG13096,Dsor1,PTPMT1,SCCRO4,Mnt,Usp12-4…	365	4092	10996	1.02334	1	0.983798	99.9916	0.999916
GOTERM_BP_DIRECT	GO:0045087	Innate Immune Response	5	1.03093	0.453001	grass,psidin,TotX,Def,CecA2	365	104	10996	1.44837	1	0.999984	99.9919	0.999919
GOTERM_MF_ALL	GO:0022857	Transmembrane Transporter Activity	27	5.56701	0.466375	CG31547,Piezo,Ncc69,Hmt-1,Mdr49,ttm50,CG8785,VhaPPA1-1,CG31121,CG7627,nAChRalpha2,CG8177,sut2,CG31103,CG7382,Atet,meigo,Zip48C,JhI-21,CG42376,CG7720,Slc45-1,CG7589,Orct,ZnT41F,Vha68-2,eag	322	733	9284	1.06204	1	0.98662	99.992	0.99992
GOTERM_BP_ALL	GO:0097479	Synaptic Vesicle Localization	6	1.23711	0.411816	Syx17,Syngr,aux,Aplip1,Syt12,Syt7	365	127	10996	1.42328	1	0.984147	99.9922	0.999922
GOTERM_BP_ALL	GO:0003008	System Process	43	8.86598	0.412872	Piezo,CG8520,l(2)37Cb,dpr3,lsn,ttm50,pdm3,kraken,dbr,CRMP,CG1847,CG9548,Gld,VhaPPA1-1,b,acj6,Nf1,cher,pit,CG7778,CG13319,vn,if,CG13096,Gtp-bp,l(2)k01209,bma,CG31103,mop,CG13623,H15,Pep,alpha-Est1,Mnt,bcn92,mRpL46,aPKC,FKBP59,kek6,Ccz1,yip7,eag,ebi	365	1219	10996	1.06269	1	0.984183	99.9925	0.999925
GOTERM_MF_ALL	GO:0030414	Peptidase Inhibitor Activity	5	1.03093	0.471704	Spn43Ad,Kaz1-ORFB,Spn55B,Tep4,Kaz-m1	322	102	9284	1.41335	1	0.986951	99.9931	0.999931
GOTERM_BP_ALL	GO:0051049	Regulation Of Transport	11	2.26804	0.416887	Myc,CG9915,CG5745,Syt12,repo,FKBP59,Vps16A,Tab2,Gtp-bp,crb,Syt7	365	274	10996	1.20944	1	0.984645	99.9933	0.999933
GOTERM_BP_ALL	GO:0000375	Rna Splicing, Via Transesterification Reactions	11	2.26804	0.41739	Bug22,CG4896,CG9548,Dbp45A,Vps8,U2af38,Pep,l(2)37Cb,B52,CG12320,LSm3	365	273	10996	1.21387	1	0.984567	99.9934	0.999934
GOTERM_BP_ALL	GO:0000377	Rna Splicing, Via Transesterification Reactions With Bulged Adenosine As Nucleophile	11	2.26804	0.41739	Bug22,CG4896,CG9548,Dbp45A,Vps8,U2af38,Pep,l(2)37Cb,B52,CG12320,LSm3	365	273	10996	1.21387	1	0.984567	99.9934	0.999934
GOTERM_BP_ALL	GO:0000398	Mrna Splicing, Via Spliceosome	11	2.26804	0.41739	Bug22,CG4896,CG9548,Dbp45A,Vps8,U2af38,Pep,l(2)37Cb,B52,CG12320,LSm3	365	273	10996	1.21387	1	0.984567	99.9934	0.999934
GOTERM_BP_ALL	GO:0016358	Dendrite Development	10	2.06186	0.418209	Bug22,Piezo,acj6,TBCD,GlyRS,rictor,Ets21C,Mnt,Tab2,meigo	365	244	10996	1.23467	1	0.984553	99.9936	0.999936
GOTERM_BP_ALL	GO:0032259	Methylation	6	1.23711	0.418393	mtTFB2,wds,Lpt,CG9915,egg,CG2453	365	128	10996	1.41216	1	0.98441	99.9936	0.999936
GOTERM_MF_ALL	GO:0016773	Phosphotransferase Activity, Alcohol Group As Acceptor	13	2.68041	0.479187	slpr,bma,Ppat-Dpck,Dsor1,aPKC,aux,Pink1,fj,CG8080,grp,Mekk1,eag,CG6145	322	335	9284	1.11887	1	0.987082	99.9945	0.999945
GOTERM_BP_ALL	GO:0006366	Transcription From Rna Polymerase Ii Promoter	20	4.12371	0.423053	E2f2,ey,cv-d,H15,B52,RpII15,Mnt,CG18178,MED8,Rpt2,acj6,Rpb10,Taf10,Lpt,MED6,Taf10b,mrn,Rcd5,ebi,CycC	365	539	10996	1.11785	1	0.98517	99.9945	0.999945
GOTERM_BP_ALL	GO:0007314	Oocyte Anterior/Posterior Axis Specification	5	1.03093	0.423362	spn-F,aPKC,didum,Pat1,lsn	365	100	10996	1.5063	1	0.985056	99.9945	0.999945
GOTERM_BP_ALL	GO:0009617	Response To Bacterium	10	2.06186	0.42527	CSN8,grass,TotX,MED6,Sp212,Def,Listericin,Ets21C,CecA2,Tab2	365	246	10996	1.22464	1	0.985257	99.9948	0.999948
GOTERM_MF_ALL	GO:0020037	Heme Binding	6	1.23711	0.48259	Cyp4p3,Cyp28a5,Cyp311a1,Cyp4ac1,Cyp6g2,Cyp305a1	322	132	9284	1.31056	1	0.987095	99.995	0.99995
GOTERM_MF_ALL	GO:0046943	Carboxylic Acid Transmembrane Transporter Activity	4	0.824742	0.483058	CG31547,JhI-21,CG8785,Ncc69	322	75	9284	1.53772	1	0.986623	99.995	0.99995
GOTERM_BP_ALL	GO:0051168	Nuclear Export	4	0.824742	0.427941	Nup98-96,CG9915,CG18178,Ranbp16	365	72	10996	1.67367	1	0.985602	99.9953	0.999953
GOTERM_MF_ALL	GO:0022892	Substrate-Specific Transporter Activity	26	5.36082	0.487006	CG31547,sut2,Piezo,CG31103,Ncc69,Hmt-1,cv-d,CG7382,Atet,ttm50,Zip48C,meigo,Ranbp16,JhI-21,CG8785,CG42376,Slc45-1,VhaPPA1-1,CG7589,Orct,CG30392,ZnT41F,Vha68-2,nAChRalpha2,eag,CG8177	322	706	9284	1.06181	1	0.986737	99.9956	0.999956
GOTERM_BP_ALL	GO:0002520	Immune System Development	5	1.03093	0.430812	RhoL,Nup98-96,cher,GlyRS,if	365	101	10996	1.49139	1	0.985977	99.9957	0.999957
GOTERM_BP_ALL	GO:0016050	Vesicle Organization	5	1.03093	0.430812	Syx17,Syt12,Vps16A,Sec13,Syt7	365	101	10996	1.49139	1	0.985977	99.9957	0.999957
GOTERM_BP_ALL	GO:0048534	Hematopoietic Or Lymphoid Organ Development	5	1.03093	0.430812	RhoL,Nup98-96,cher,GlyRS,if	365	101	10996	1.49139	1	0.985977	99.9957	0.999957
GOTERM_BP_ALL	GO:0006022	Aminoglycan Metabolic Process	7	1.4433	0.431207	CG43673,Muc68D,GlcAT-S,CG34324,CG14247,CG34220,obst-E	365	159	10996	1.3263	1	0.985885	99.9957	0.999957
GOTERM_BP_ALL	GO:0031344	Regulation Of Cell Projection Organization	6	1.23711	0.431508	psidin,Piezo,aPKC,Lar,rictor,Mnt	365	130	10996	1.39043	1	0.985776	99.9958	0.999958
UP_KEYWORDS	UP_KEYWORDS	Ion Transport	8	1.64948	0.550535	Piezo,VhaPPA1-1,CG7589,Orct,Vha68-2,nAChRalpha2,CG8177,eag	468	208	13921	1.14407	1	0.974289	99.9958	0.999958
GOTERM_MF_ALL	GO:0046906	Tetrapyrrole Binding	6	1.23711	0.489246	Cyp4p3,Cyp28a5,Cyp311a1,Cyp4ac1,Cyp6g2,Cyp305a1	322	133	9284	1.30071	1	0.986568	99.9959	0.999959
UP_KEYWORDS	UP_KEYWORDS	Calcium	5	1.03093	0.555634	grass,Amy-d,CG44422,CanB2,Amy-p	468	117	13921	1.27118	1	0.973546	99.9963	0.999963
GOTERM_BP_ALL	GO:0000381	Regulation Of Alternative Mrna Splicing, Via Spliceosome	4	0.824742	0.436758	CG4896,Dbp45A,U2af38,B52	365	73	10996	1.65074	1	0.986578	99.9964	0.999964
GOTERM_MF_ALL	GO:0005342	Organic Acid Transmembrane Transporter Activity	4	0.824742	0.500642	CG31547,JhI-21,CG8785,Ncc69	322	77	9284	1.49778	1	0.987884	99.9971	0.999971
GOTERM_MF_ALL	GO:0022853	Active Ion Transmembrane Transporter Activity	4	0.824742	0.500642	CG31547,VhaPPA1-1,Ncc69,Vha68-2	322	77	9284	1.49778	1	0.987884	99.9971	0.999971
GOTERM_MF_ALL	GO:0004857	Enzyme Inhibitor Activity	6	1.23711	0.502466	EndoGI,Spn43Ad,Kaz1-ORFB,Spn55B,Tep4,Kaz-m1	322	135	9284	1.28144	1	0.987666	99.9972	0.999972
GOTERM_BP_ALL	GO:0006302	Double-Strand Break Repair	4	0.824742	0.445525	CG32756,vtd,EndoGI,RecQ5	365	74	10996	1.62843	1	0.987778	99.9973	0.999973
GOTERM_BP_ALL	GO:0008358	Maternal Determination Of Anterior/Posterior Axis, Embryo	5	1.03093	0.445634	spn-F,aPKC,didum,Pat1,lsn	365	103	10996	1.46243	1	0.987649	99.9973	0.999973
GOTERM_BP_ALL	GO:0006468	Protein Phosphorylation	17	3.50515	0.44761	slpr,Mob4,Dsor1,bma,Slmap,Aplip1,Pink1,fj,CycY,grp,Mekk1,Gadd45,aPKC,aux,mrn,ebi,CycC	365	459	10996	1.11578	1	0.987828	99.9975	0.999975
UP_KEYWORDS	UP_KEYWORDS	Activator	5	1.03093	0.569108	Myc,bsh,acj6,MED6,MED8	468	119	13921	1.24982	1	0.975029	99.9975	0.999975
GOTERM_MF_DIRECT	GO:0004867	Serine-Type Endopeptidase Inhibitor Activity	4	0.824742	0.53487	Spn43Ad,Kaz1-ORFB,Spn55B,Kaz-m1	322	81	9284	1.42382	1	0.999946	99.9976	0.999976
GOTERM_BP_ALL	GO:0018130	Heterocycle Biosynthetic Process	52	10.7216	0.449509	Ppox,cv-d,Lmx1a,Marcal1,MED8,pdm3,Maf1,CG6145,CRMP,msl-1,mtTFB2,CLS,Rat1,Nf1,Taf10b,CycC,nom,bsh,ey,H15,B52,RpII15,Atf6,l(2)37Cg,egg,mrn,Rcd5,Myc,lig3,Tip60,E2f2,Ets21C,Nmdmc,su(r),Rpt2,acj6,l(1)1Bi,repo,l(2)k01209,Ppat-Dpck,RnrS,CG9915,CG8080,Mnt,CG18178,Rpb10,Lpt,Taf10,MED6,viaf,CG1792,ebi	365	1505	10996	1.0409	1	0.987993	99.9976	0.999976
GOTERM_BP_ALL	GO:0000819	Sister Chromatid Segregation	6	1.23711	0.451063	APC4,CG31687,vtd,glu,SMC2,RecQ5	365	133	10996	1.35907	1	0.9881	99.9977	0.999977
GOTERM_BP_ALL	GO:0051650	Establishment Of Vesicle Localization	6	1.23711	0.451063	Syx17,Syngr,aux,Aplip1,Syt12,Syt7	365	133	10996	1.35907	1	0.9881	99.9977	0.999977
GOTERM_BP_ALL	GO:1901071	Glucosamine-Containing Compound Metabolic Process	6	1.23711	0.451063	CG43673,Muc68D,CG34324,CG14247,CG34220,obst-E	365	133	10996	1.35907	1	0.9881	99.9977	0.999977
GOTERM_BP_ALL	GO:0009163	Nucleoside Biosynthetic Process	4	0.824742	0.454237	l(2)k01209,Ppat-Dpck,CLS,viaf	365	75	10996	1.60672	1	0.988461	99.9979	0.999979
GOTERM_BP_ALL	GO:0034330	Cell Junction Organization	4	0.824742	0.454237	aPKC,Cont,TBCD,crb	365	75	10996	1.60672	1	0.988461	99.9979	0.999979
GOTERM_BP_ALL	GO:0042455	Ribonucleoside Biosynthetic Process	4	0.824742	0.454237	l(2)k01209,Ppat-Dpck,CLS,viaf	365	75	10996	1.60672	1	0.988461	99.9979	0.999979
GOTERM_BP_ALL	GO:0045216	Cell-Cell Junction Organization	4	0.824742	0.454237	aPKC,Cont,TBCD,crb	365	75	10996	1.60672	1	0.988461	99.9979	0.999979
GOTERM_BP_ALL	GO:0070838	Divalent Metal Ion Transport	4	0.824742	0.454237	Hmt-1,dpr3,ZnT41F,Zip48C	365	75	10996	1.60672	1	0.988461	99.9979	0.999979
GOTERM_BP_ALL	GO:0072511	Divalent Inorganic Cation Transport	4	0.824742	0.454237	Hmt-1,dpr3,ZnT41F,Zip48C	365	75	10996	1.60672	1	0.988461	99.9979	0.999979
GOTERM_BP_ALL	GO:1901659	Glycosyl Compound Biosynthetic Process	4	0.824742	0.454237	l(2)k01209,Ppat-Dpck,CLS,viaf	365	75	10996	1.60672	1	0.988461	99.9979	0.999979
GOTERM_BP_ALL	GO:0060255	Regulation Of Macromolecule Metabolic Process	63	12.9897	0.456802	CG4896,mRpL39,cv-d,Lmx1a,Marcal1,crb,MED8,pdm3,Maf1,msl-1,mtTFB2,Rat1,wds,Taf10b,CycC,CSN8,nom,bsh,EndoGI,ey,H15,Kaz1-ORFB,Aplip1,Int6,Pep,B52,CycY,Atf6,Nup98-96,vtd,CG10306,bru2,U2af38,CycJ,Spn55B,egg,mrn,Rcd5,slpr,Myc,Mob4,Tip60,E2f2,Slmap,Ets21C,Mekk1,Rpt2,acj6,Dbp45A,repo,Kaz-m1,RnrS,Dsor1,CG9915,SCCRO4,Mnt,Sec13,viaf,Taf10,MED6,Lpt,CG1792,ebi	365	1838	10996	1.03261	1	0.988719	99.9981	0.999981
GOTERM_BP_ALL	GO:0048519	Negative Regulation Of Biological Process	48	9.89691	0.45777	Mob4,Myc,Tip60,E2f2,mRpL39,Pink1,lsn,RecQ5,grp,Vps16A,Mekk1,crb,Maf1,msl-1,PRAS40,wds,Nf1,AstA,Cep97,cher,FK506-bp1,Vps4,vn,CycC,CSN8,RYBP,Dsor1,TBCD,EndoGI,Kaz1-ORFB,SCCRO4,RpII15,Mnt,Usp12-46,Sec13,psidin,bru2,aux,MED6,Lar,CycJ,egg,Spn55B,kek6,CG44774,conu,Rcd5,ebi	365	1390	10996	1.04032	1	0.988732	99.9982	0.999982
GOTERM_MF_ALL	GO:0017016	Ras Gtpase Binding	5	1.03093	0.516499	GCC88,CG9590,CG5745,Ranbp16,Rlip	322	108	9284	1.33483	1	0.989258	99.9982	0.999982
GOTERM_MF_ALL	GO:0031267	Small Gtpase Binding	5	1.03093	0.516499	GCC88,CG9590,CG5745,Ranbp16,Rlip	322	108	9284	1.33483	1	0.989258	99.9982	0.999982
GOTERM_BP_ALL	GO:0007275	Multicellular Organism Development	117	24.1237	0.460915	Prosalpha6,l(2)37Cb,Tcp-1eta,kraken,CG6145,crb,Rat1,VhaPPA1-1,wds,Nf1,Rrp42,rictor,vn,Gtp-bp,boca,CSN8,CG32069,bsh,nom,TBCD,mop,EndoGI,RpII15,MYPT-75D,sw,CecA2,Tab2,aPKC,FKBP59,glu,Tsp42Ef,Vha68-2,slpr,Myc,Tip60,Syngr,Ets21C,CG11306,RhoL,CG12007,CG6959,acj6,cher,repo,CG10365,Vps4,if,Lsd-1,Dsor1,PTPMT1,slow,Mnt,CG14174,CG11583,MED6,Sobp,Prosbeta3,cv-d,nmd,CG45057,TwdlG,pdm3,CG31687,AstA,CG5569,Cyc…	365	3465	10996	1.01724	1	0.989071	99.9984	0.999984
GOTERM_BP_ALL	GO:0031325	Positive Regulation Of Cellular Metabolic Process	23	4.74227	0.461794	slpr,Myc,Mob4,Dsor1,Lsd-1,RnrS,Slmap,ey,H15,SCCRO4,Mekk1,Tab2,crb,Rpt2,msl-1,wds,Nf1,acj6,Lpt,egg,Rcd5,ebi,CycC	365	642	10996	1.07928	1	0.989069	99.9984	0.999984
GOTERM_BP_ALL	GO:0006479	Protein Methylation	4	0.824742	0.462892	wds,Lpt,CG9915,egg	365	76	10996	1.58558	1	0.989101	99.9985	0.999985
GOTERM_BP_ALL	GO:0008213	Protein Alkylation	4	0.824742	0.462892	wds,Lpt,CG9915,egg	365	76	10996	1.58558	1	0.989101	99.9985	0.999985
GOTERM_BP_DIRECT	GO:0006508	Proteolysis	17	3.50515	0.508441	grass,CG12374,epsilonTry,Jon65Aiv,betaTry,kappaTry,Phae2,CG4467,Jon74E,Sp212,CG6154,Bace,DppIII,yip7,alphaTry,CG6048,CG6462	365	475	10996	1.07819	1	0.999996	99.9985	0.999985
GOTERM_MF_ALL	GO:0061134	Peptidase Regulator Activity	5	1.03093	0.523796	Spn43Ad,Kaz1-ORFB,Spn55B,Tep4,Kaz-m1	322	109	9284	1.32258	1	0.98981	99.9986	0.999986
UP_KEYWORDS	UP_KEYWORDS	Serine/Threonine-Protein Kinase	5	1.03093	0.588886	slpr,Dsor1,aPKC,fj,grp	468	122	13921	1.21909	1	0.976173	99.9986	0.999986
GOTERM_BP_ALL	GO:0006403	Rna Localization	8	1.64948	0.468201	Nup98-96,spn-F,CG9915,didum,Pat1,lsn,CG18178,Ranbp16	365	195	10996	1.23594	1	0.989736	99.9987	0.999987
GOTERM_MF_ALL	GO:0016740	Transferase Activity	49	10.1031	0.533037	APC4,slpr,Tip60,l(2)37Cb,Pink1,CG11306,grp,Gabat,CG6659,CG8665,Mekk1,Cct2,CG6145,CG12007,Eip55E,mtTFB2,CLS,GlcAT-S,wds,l(1)1Bi,pit,CG4325,Taf10b,CG10365,CG2453,l(2)k01209,Ppat-Dpck,Dsor1,bma,CG3021,Tina-1,CG34025,CG10778,Atg10,fj,RpII15,CG8080,GstE8,CG34348,Ostgamma,Rpb10,l(2)37Cg,aPKC,Lpt,aux,CycJ,egg,CG5961,eag	322	1392	9284	1.01493	1	0.990581	99.9989	0.999989
GOTERM_BP_ALL	GO:0071824	Protein-Dna Complex Subunit Organization	9	1.85567	0.474195	Rpt2,msl-1,Tip60,HipHop,Taf10,MED6,Set,Taf10b,mrn	365	226	10996	1.19971	1	0.990429	99.9989	0.999989
GOTERM_BP_ALL	GO:0007267	Cell-Cell Signaling	24	4.94845	0.474587	boca,CG13827,Myc,Tip60,Syngr,Wnt6,GCS2beta,CG13623,Pink1,CG15443,fj,Tab2,Syt7,Syx17,mAChR-A,Usp8,MED6,Syt12,CG12065,kek6,vn,nAChRalpha2,CanB2,Arpc2	365	678	10996	1.06641	1	0.990363	99.999	0.99999
GOTERM_MF_ALL	GO:0004867	Serine-Type Endopeptidase Inhibitor Activity	4	0.824742	0.53487	Spn43Ad,Kaz1-ORFB,Spn55B,Kaz-m1	322	81	9284	1.42382	1	0.990413	99.999	0.99999
GOTERM_BP_ALL	GO:0051648	Vesicle Localization	6	1.23711	0.476851	Syx17,Syngr,aux,Aplip1,Syt12,Syt7	365	137	10996	1.31939	1	0.990544	99.999	0.99999
GOTERM_BP_ALL	GO:0032956	Regulation Of Actin Cytoskeleton Organization	4	0.824742	0.480019	rictor,if,Arpc3B,Arpc2	365	78	10996	1.54492	1	0.990836	99.9991	0.999991
GOTERM_BP_ALL	GO:0032970	Regulation Of Actin Filament-Based Process	4	0.824742	0.480019	rictor,if,Arpc3B,Arpc2	365	78	10996	1.54492	1	0.990836	99.9991	0.999991
GOTERM_MF_ALL	GO:0004672	Protein Kinase Activity	10	2.06186	0.542403	slpr,bma,Dsor1,aPKC,aux,Pink1,fj,grp,Mekk1,eag	322	259	9284	1.11322	1	0.990945	99.9992	0.999992
GOTERM_BP_ALL	GO:0016070	Rna Metabolic Process	65	13.4021	0.482684	CG4896,mRpL39,cv-d,Vps8,Lmx1a,l(2)37Cb,Marcal1,LSm3,MED8,pdm3,Maf1,msl-1,mtTFB2,Rat1,Rrp42,CG10495,pit,Slimp,Taf10b,beta-PheRS,CycC,Pym,nom,bsh,CG3021,Zpr1,EndoGI,ey,H15,Pep,B52,RpII15,Atf6,pelo,l(2)37Cg,U2af38,egg,mrn,Rcd5,CG3817,Myc,Tip60,E2f2,Ets21C,CG11920,Rpt2,CG9548,ValRS,acj6,Dbp45A,l(1)1Bi,CG12320,repo,CG13096,Bug22,CG9915,Mnt,CG18178,Rpb10,Taf10,MED6,Lpt,GlyRS,CG1792,ebi	365	1912	10996	1.02416	1	0.991058	99.9992	0.999992
GOTERM_BP_ALL	GO:0006040	Amino Sugar Metabolic Process	6	1.23711	0.483238	CG43673,Muc68D,CG34324,CG14247,CG34220,obst-E	365	138	10996	1.30983	1	0.991016	99.9992	0.999992
GOTERM_BP_ALL	GO:0090066	Regulation Of Anatomical Structure Size	9	1.85567	0.484228	Myc,Wnt6,slow,Lar,rictor,fj,Mekk1,Arpc3B,Arpc2	365	228	10996	1.18919	1	0.990919	99.9993	0.999993
GOTERM_BP_ALL	GO:0046530	Photoreceptor Cell Differentiation	8	1.64948	0.495028	CSN8,ey,Lar,didum,Vps4,sw,crb,ebi	365	200	10996	1.20504	1	0.992087	99.9995	0.999995
GOTERM_BP_ALL	GO:0006913	Nucleocytoplasmic Transport	6	1.23711	0.495929	Nup98-96,CG9915,Tab2,Sec13,CG18178,Ranbp16	365	140	10996	1.29112	1	0.992088	99.9995	0.999995
GOTERM_BP_ALL	GO:0051169	Nuclear Transport	6	1.23711	0.495929	Nup98-96,CG9915,Tab2,Sec13,CG18178,Ranbp16	365	140	10996	1.29112	1	0.992088	99.9995	0.999995
UP_KEYWORDS	UP_KEYWORDS	Transport	19	3.91753	0.621049	sut2,Piezo,Lsd-1,Mdr49,lsn,ttm50,sw,meigo,Ranbp16,VhaPPA1-1,CG7589,SdhA,Orct,CG8931,CG8399,Vha68-2,nAChRalpha2,CG8177,eag	468	564	13921	1.00207	1	0.980148	99.9995	0.999995
GOTERM_BP_ALL	GO:1901362	Organic Cyclic Compound Biosynthetic Process	53	10.9278	0.496378	Ppox,cv-d,Lmx1a,Marcal1,MED8,pdm3,Maf1,CG6145,CRMP,msl-1,mtTFB2,CLS,Rat1,Nf1,Taf10b,CycC,nom,bsh,ey,H15,B52,RpII15,Atf6,l(2)37Cg,egg,mrn,Rcd5,Myc,lig3,Tip60,E2f2,Ets21C,Nmdmc,su(r),Rpt2,acj6,l(1)1Bi,repo,l(2)k01209,Ppat-Dpck,RnrS,CG9915,CG8080,Mnt,CG18178,Rpb10,Lpt,Taf10,MED6,viaf,CG1792,CG7724,ebi	365	1556	10996	1.02614	1	0.992039	99.9995	0.999995
GOTERM_BP_ALL	GO:0045926	Negative Regulation Of Growth	5	1.03093	0.496467	Mob4,Nf1,Vps4,Mnt,crb	365	110	10996	1.36936	1	0.99195	99.9995	0.999995
GOTERM_BP_ALL	GO:0016573	Histone Acetylation	4	0.824742	0.496886	msl-1,Tip60,wds,Taf10b	365	80	10996	1.5063	1	0.991898	99.9995	0.999995
GOTERM_BP_ALL	GO:0050808	Synapse Organization	11	2.26804	0.497513	Mob4,Tip60,Nf1,aPKC,Aplip1,Lar,dpr3,rictor,repo,alpha-Est1,CG6048	365	291	10996	1.13878	1	0.991869	99.9995	0.999995
GOTERM_BP_ALL	GO:0010604	Positive Regulation Of Macromolecule Metabolic Process	22	4.53608	0.499104	slpr,Myc,Mob4,Dsor1,RnrS,Slmap,ey,H15,SCCRO4,Mekk1,Rpt2,msl-1,vtd,Nup98-96,wds,acj6,Lpt,repo,egg,Rcd5,ebi,CycC	365	626	10996	1.05874	1	0.991949	99.9996	0.999996
GOTERM_BP_ALL	GO:0009116	Nucleoside Metabolic Process	9	1.85567	0.501154	l(2)k01209,Ppat-Dpck,CLS,AhcyL1,AIF,viaf,CG12065,Pink1,Vha68-2	365	232	10996	1.16868	1	0.992079	99.9996	0.999996
GOTERM_BP_ALL	GO:0006401	Rna Catabolic Process	4	0.824742	0.505217	Pym,Zpr1,Rrp42,pelo	365	81	10996	1.48771	1	0.992329	99.9996	0.999996
GOTERM_BP_ALL	GO:1903530	Regulation Of Secretion By Cell	4	0.824742	0.505217	Myc,Syt12,Gtp-bp,Syt7	365	81	10996	1.48771	1	0.992329	99.9996	0.999996
GOTERM_BP_ALL	GO:0098609	Cell-Cell Adhesion	6	1.23711	0.508503	RhoL,mop,Lar,alpha-Est1,beat-Ic,if	365	142	10996	1.27293	1	0.992584	99.9997	0.999997
GOTERM_BP_ALL	GO:0009267	Cellular Response To Starvation	5	1.03093	0.510633	Syx17,RagA-B,rictor,CG11920,Vps16A	365	112	10996	1.34491	1	0.992713	99.9997	0.999997
GOTERM_BP_ALL	GO:0007611	Learning Or Memory	7	1.4433	0.512488	dbr,CRMP,Nf1,aPKC,cher,vn,eag	365	173	10996	1.21897	1	0.992813	99.9997	0.999997
GOTERM_BP_ALL	GO:0050890	Cognition	7	1.4433	0.512488	dbr,CRMP,Nf1,aPKC,cher,vn,eag	365	173	10996	1.21897	1	0.992813	99.9997	0.999997
GOTERM_BP_ALL	GO:0018393	Internal Peptidyl-Lysine Acetylation	4	0.824742	0.513476	msl-1,Tip60,wds,Taf10b	365	82	10996	1.46956	1	0.992824	99.9997	0.999997
GOTERM_BP_ALL	GO:0007059	Chromosome Segregation	9	1.85567	0.51369	APC4,CG31687,vtd,mtm,glu,SMC2,RecQ5,grp,crb	365	234	10996	1.15869	1	0.992757	99.9997	0.999997
GOTERM_BP_ALL	GO:0051656	Establishment Of Organelle Localization	9	1.85567	0.51369	Syx17,Syngr,aPKC,aux,Aplip1,Syt12,Pink1,didum,Syt7	365	234	10996	1.15869	1	0.992757	99.9997	0.999997
GOTERM_MF_ALL	GO:0016301	Kinase Activity	14	2.8866	0.57614	slpr,l(2)k01209,Ppat-Dpck,Dsor1,bma,aPKC,aux,Pink1,fj,CG8080,grp,Mekk1,eag,CG6145	322	385	9284	1.04845	1	0.994024	99.9997	0.999997
GOTERM_BP_ALL	GO:0009117	Nucleotide Metabolic Process	11	2.26804	0.515057	l(2)k01209,Ppat-Dpck,CLS,RnrS,Nf1,NT5E-2,AIF,Pink1,CG8080,Vha68-2,CG6145	365	295	10996	1.12334	1	0.992807	99.9998	0.999998
GOTERM_BP_ALL	GO:0018193	Peptidyl-Amino Acid Modification	11	2.26804	0.515057	CG4452,psidin,msl-1,Tip60,wds,Lpt,CG9915,egg,Taf10b,FK506-bp1,CG6659	365	295	10996	1.12334	1	0.992807	99.9998	0.999998
GOTERM_BP_ALL	GO:0009653	Anatomical Structure Morphogenesis	69	14.2268	0.516181	Prosalpha6,cv-d,CG45057,TwdlG,CG6145,crb,pdm3,CG31687,VhaPPA1-1,rictor,Slimp,vn,Gtp-bp,CycC,CSN8,CG15666,spn-F,Zpr1,EndoGI,TBCD,ey,H15,Aplip1,Int6,beat-Ic,fj,MYPT-75D,sw,CecA2,Tab2,pelo,CG31126,Zasp66,aPKC,CycJ,Vha68-2,Arpc2,slpr,Piezo,Myc,Mob4,Wnt6,Pink1,Ets21C,grp,RhoL,Mp20,CG12007,CG6959,acj6,cher,didum,Vps4,if,Bug22,Ppat-Dpck,slow,Mnt,meigo,psidin,Usp8,Arl6,Cont,GlyRS,aux,Lpt,Lar,CanB2,ebi	365	2051	10996	1.0135	1	0.992832	99.9998	0.999998
GOTERM_MF_ALL	GO:0022891	Substrate-Specific Transmembrane Transporter Activity	22	4.53608	0.578941	CG31547,sut2,Piezo,CG31103,Ncc69,Hmt-1,CG7382,ttm50,Zip48C,meigo,CG8785,JhI-21,CG42376,Slc45-1,VhaPPA1-1,CG7589,Orct,ZnT41F,Vha68-2,nAChRalpha2,CG8177,eag	322	622	9284	1.01979	1	0.993992	99.9998	0.999998
GOTERM_BP_ALL	GO:0051124	Synaptic Growth At Neuromuscular Junction	5	1.03093	0.517648	Mob4,Nf1,Lar,rictor,repo	365	113	10996	1.33301	1	0.992892	99.9998	0.999998
GOTERM_BP_ALL	GO:0006812	Cation Transport	11	2.26804	0.518874	VhaPPA1-1,Ncc69,Orct,Hmt-1,dpr3,FKBP59,ZnT41F,Vha68-2,nAChRalpha2,eag,Zip48C	365	299	10996	1.10832	1	0.992928	99.9998	0.999998
GOTERM_MF_ALL	GO:0008757	S-Adenosylmethionine-Dependent Methyltransferase Activity	4	0.824742	0.583627	mtTFB2,Lpt,egg,CG2453	322	87	9284	1.32562	1	0.99412	99.9998	0.999998
GOTERM_BP_ALL	GO:0006753	Nucleoside Phosphate Metabolic Process	11	2.26804	0.522905	l(2)k01209,Ppat-Dpck,CLS,RnrS,Nf1,NT5E-2,AIF,Pink1,CG8080,Vha68-2,CG6145	365	297	10996	1.11578	1	0.993236	99.9998	0.999998
GOTERM_BP_ALL	GO:0008380	Rna Splicing	11	2.26804	0.522908	Bug22,CG4896,CG9548,Dbp45A,Vps8,U2af38,Pep,l(2)37Cb,B52,CG12320,LSm3	365	296	10996	1.11955	1	0.993153	99.9998	0.999998
GOTERM_BP_ALL	GO:0016569	Covalent Chromatin Modification	9	1.85567	0.523352	msl-1,Tip60,wds,Lpt,CG9915,egg,Taf10b,FK506-bp1,ebi	365	236	10996	1.14887	1	0.993112	99.9998	0.999998
GOTERM_BP_ALL	GO:1901657	Glycosyl Compound Metabolic Process	9	1.85567	0.523792	l(2)k01209,Ppat-Dpck,CLS,AhcyL1,AIF,viaf,CG12065,Pink1,Vha68-2	365	237	10996	1.14403	1	0.993071	99.9998	0.999998
GOTERM_BP_ALL	GO:0007269	Neurotransmitter Secretion	5	1.03093	0.524616	Syx17,Syngr,Syt12,CanB2,Syt7	365	114	10996	1.32132	1	0.993067	99.9998	0.999998
GOTERM_BP_ALL	GO:0007613	Memory	5	1.03093	0.524616	dbr,CRMP,Nf1,aPKC,cher	365	114	10996	1.32132	1	0.993067	99.9998	0.999998
GOTERM_BP_ALL	GO:0031669	Cellular Response To Nutrient Levels	5	1.03093	0.524616	Syx17,RagA-B,rictor,CG11920,Vps16A	365	114	10996	1.32132	1	0.993067	99.9998	0.999998
GOTERM_BP_ALL	GO:0099003	Vesicle Mediated Transport In Synapse	5	1.03093	0.524616	Syx17,Syngr,aux,Syt12,Syt7	365	114	10996	1.32132	1	0.993067	99.9998	0.999998
GOTERM_BP_ALL	GO:0099643	Signal Release From Synapse	5	1.03093	0.524616	Syx17,Syngr,Syt12,CanB2,Syt7	365	114	10996	1.32132	1	0.993067	99.9998	0.999998
GOTERM_BP_DIRECT	GO:0048813	Dendrite Morphogenesis	7	1.4433	0.573161	Bug22,acj6,TBCD,GlyRS,rictor,Ets21C,Tab2	365	184	10996	1.1461	1	0.999999	99.9998	0.999998
GOTERM_BP_ALL	GO:0006281	Dna Repair	7	1.4433	0.529374	CG32756,lig3,vtd,EndoGI,RecQ5,mrn,RpII15	365	176	10996	1.19819	1	0.993438	99.9999	0.999999
GOTERM_BP_ALL	GO:0006475	Internal Protein Amino Acid Acetylation	4	0.824742	0.529771	msl-1,Tip60,wds,Taf10b	365	84	10996	1.43457	1	0.993395	99.9999	0.999999
GOTERM_BP_ALL	GO:0007409	Axonogenesis	12	2.47423	0.530644	psidin,CG6959,acj6,EndoGI,TBCD,cher,Lar,beat-Ic,if,Gtp-bp,meigo,pdm3	365	329	10996	1.09882	1	0.993396	99.9999	0.999999
GOTERM_BP_ALL	GO:0006928	Movement Of Cell Or Subcellular Component	24	4.94845	0.532377	Bug22,Mob4,Ppat-Dpck,Dsor1,EndoGI,ey,Aplip1,Pink1,beat-Ic,Mdr49,sw,pdm3,meigo,RhoL,psidin,acj6,Ostgamma,cher,Lar,didum,Pat1,CG44774,vn,if	365	695	10996	1.04032	1	0.993477	99.9999	0.999999
GOTERM_BP_ALL	GO:0007297	Ovarian Follicle Cell Migration	6	1.23711	0.533263	RhoL,psidin,Ppat-Dpck,Dsor1,vn,if	365	146	10996	1.23806	1	0.993479	99.9999	0.999999
GOTERM_BP_ALL	GO:0006397	Mrna Processing	12	2.47423	0.534341	Bug22,CG4896,Rat1,CG9548,Dbp45A,Vps8,U2af38,Pep,l(2)37Cb,B52,CG12320,LSm3	365	330	10996	1.09549	1	0.9935	99.9999	0.999999
UP_KEYWORDS	UP_KEYWORDS	Ribonucleoprotein	7	1.4433	0.661643	RpS23,mRpL46,mRpL39,mRpS25,mRpL32,mRpL43,bonsai	468	199	13921	1.04633	1	0.986335	99.9999	0.999999
GOTERM_MF_ALL	GO:0003677	Dna Binding	32	6.59794	0.597197	lig3,Myc,CG8366,E2f2,Lmx1a,Ets21C,RecQ5,pdm3,msl-1,acj6,l(1)1Bi,repo,FK506-bp1,RYBP,bsh,nom,ey,EndoGI,AIF,H15,CG9915,Pep,Mnt,Atf6,CG15514,Rpb10,hng1,l(2)37Cg,CG1792,egg,glu,mrn	322	923	9284	0.999603	1	0.994932	99.9999	0.999999
GOTERM_BP_ALL	GO:0007017	Microtubule-Based Process	18	3.71134	0.537653	Bug22,Mob4,spn-F,TBCD,mop,Aplip1,Pink1,nmd,Tcp-1eta,grp,sw,RpS23,alphaTub84D,aPKC,Cep97,didum,Pat1,Rcd5	365	514	10996	1.055	1	0.993722	99.9999	0.999999
GOTERM_BP_ALL	GO:0051046	Regulation Of Secretion	4	0.824742	0.537804	Myc,Syt12,Gtp-bp,Syt7	365	85	10996	1.4177	1	0.993659	99.9999	0.999999
GOTERM_BP_ALL	GO:0031668	Cellular Response To Extracellular Stimulus	5	1.03093	0.538406	Syx17,RagA-B,rictor,CG11920,Vps16A	365	116	10996	1.29854	1	0.993637	99.9999	0.999999
GOTERM_BP_ALL	GO:0007163	Establishment Or Maintenance Of Cell Polarity	8	1.64948	0.541393	spn-F,aPKC,Cont,TBCD,rictor,fj,Vps4,crb	365	209	10996	1.15315	1	0.993827	99.9999	0.999999
GOTERM_BP_ALL	GO:0090304	Nucleic Acid Metabolic Process	71	14.6392	0.542041	CG4896,mRpL39,cv-d,Vps8,Lmx1a,l(2)37Cb,Marcal1,LSm3,Maf1,MED8,pdm3,mtTFB2,msl-1,Rat1,Rrp42,CG10495,pit,Slimp,Taf10b,beta-PheRS,CycC,Pym,nom,bsh,Zpr1,CG3021,EndoGI,ey,H15,Pep,B52,RpII15,Atf6,pelo,CG32756,vtd,l(2)37Cg,U2af38,egg,mrn,Rcd5,CG3817,Myc,lig3,Tip60,E2f2,Ets21C,CG11920,RecQ5,Rpt2,CG9548,ValRS,acj6,Dbp45A,l(1)1Bi,CG12320,repo,CG13096,Bug22,RnrS,CG9915,Mnt,CG18178,Rpb10,HipHop,Taf10,MED6,Lp…	365	2126	10996	1.00609	1	0.993809	99.9999	0.999999
GOTERM_BP_ALL	GO:0043543	Protein Acylation	5	1.03093	0.545225	psidin,msl-1,Tip60,wds,Taf10b	365	117	10996	1.28744	1	0.994012	99.9999	0.999999
GOTERM_BP_ALL	GO:0007018	Microtubule-Based Movement	6	1.23711	0.545432	Mob4,Aplip1,Pink1,didum,Pat1,sw	365	148	10996	1.22133	1	0.993957	99.9999	0.999999
GOTERM_BP_ALL	GO:0018394	Peptidyl-Lysine Acetylation	4	0.824742	0.545759	msl-1,Tip60,wds,Taf10b	365	86	10996	1.40121	1	0.993912	99.9999	0.999999
GOTERM_BP_ALL	GO:2000026	Regulation Of Multicellular Organismal Development	18	3.71134	0.550851	slpr,Piezo,Myc,Mob4,spn-F,fj,grp,Mnt,crb,CG31687,Nf1,aPKC,cher,MED6,Lar,rictor,didum,ebi	365	518	10996	1.04685	1	0.99427	99.9999	0.999999
GOTERM_BP_ALL	GO:0043414	Macromolecule Methylation	5	1.03093	0.551992	mtTFB2,wds,Lpt,CG9915,egg	365	118	10996	1.27653	1	0.994295	99.9999	0.999999
GOTERM_BP_ALL	GO:0046578	Regulation Of Ras Protein Signal Transduction	5	1.03093	0.551992	Mob4,Dsor1,Nf1,Slmap,Rlip	365	118	10996	1.27653	1	0.994295	99.9999	0.999999
GOTERM_BP_ALL	GO:0044262	Cellular Carbohydrate Metabolic Process	9	1.85567	0.552483	Myc,mtTFB2,CG9548,ey,U2af38,CG6495,repo,glu,Mnt	365	242	10996	1.12039	1	0.994266	99.9999	0.999999
GOTERM_BP_ALL	GO:0007167	Enzyme Linked Receptor Protein Signaling Pathway	10	2.06186	0.553209	Nup98-96,PRAS40,mop,cv-d,lsn,kek6,Vps4,vn,Sec13,ebi	365	273	10996	1.10352	1	0.994256	99.9999	0.999999
GOTERM_BP_ALL	GO:0051093	Negative Regulation Of Developmental Process	7	1.4433	0.556968	Mob4,Nf1,cher,MED6,Pink1,Mnt,crb	365	181	10996	1.16509	1	0.994492	100	1
GOTERM_BP_ALL	GO:0023061	Signal Release	6	1.23711	0.557449	Syx17,Myc,Syngr,Syt12,CanB2,Syt7	365	150	10996	1.20504	1	0.994464	100	1
GOTERM_BP_ALL	GO:0048585	Negative Regulation Of Response To Stimulus	12	2.47423	0.55893	RYBP,Myc,PRAS40,Nf1,MED6,lsn,kek6,Vps4,Vps16A,Usp12-46,crb,ebi	365	336	10996	1.07593	1	0.994515	100	1
GOTERM_MF_DIRECT	GO:0005515	Protein Binding	22	4.53608	0.652527	Pym,Myc,ey,Aplip1,Pink1,B52,Mnt,Rlip,msl-1,Nup98-96,mtm,aPKC,MED6,egg,Taf10b,FK506-bp1,FKBP59,conu,Rcd5,CanB2,CycC,ebi	322	647	9284	0.980387	1	0.999997	100	1
GOTERM_BP_ALL	GO:0070887	Cellular Response To Chemical Stimulus	13	2.68041	0.563527	slpr,RagA-B,TotX,Cyp28a5,mAChR-A,PRAS40,Zpr1,cv-d,Lpt,CG8993,Cyp6g2,FK506-bp1,Mekk1	365	368	10996	1.06423	1	0.994742	100	1
GOTERM_BP_ALL	GO:0099504	Synaptic Vesicle Cycle	5	1.03093	0.565365	Syx17,Syngr,aux,Syt12,Syt7	365	120	10996	1.25525	1	0.994818	100	1
GOTERM_MF_ALL	GO:0043167	Ion Binding	61	12.5773	0.628156	CG4896,NT5E-2,Vps8,Lmx1a,Cyp4ac1,Gabat,CG6839,crb,Eip55E,CG4467,Rat1,Cyp28a5,GlcAT-S,GXIVsPLA2,Cyp6g2,beta-PheRS,RYBP,grass,nom,CG44422,Zpr1,CG13623,Pep,ninaB,RpII15,Cyp305a1,CG6689,pelo,Tab2,CG8301,Cyp4p3,T3dh,aPKC,U2af38,egg,Amy-p,CG12374,Amy-d,Mob4,Tip60,Nmdmc,Syt7,RhoL,dbr,b,Cyp311a1,Syt12,CG4325,RnrS,CG4858,CG5027,slow,CG3999,CG4622,Rpb10,Lpt,CG6154,CG1792,Adi1,DppIII,CanB2	322	1789	9284	0.983102	1	0.996657	100	1
GOTERM_BP_ALL	GO:0050767	Regulation Of Neurogenesis	8	1.64948	0.566972	Piezo,Myc,spn-F,aPKC,MED6,Lar,rictor,Mnt	365	214	10996	1.12621	1	0.994876	100	1
GOTERM_BP_ALL	GO:0034654	Nucleobase-Containing Compound Biosynthetic Process	48	9.89691	0.570377	lig3,Myc,Tip60,E2f2,cv-d,Lmx1a,Ets21C,Marcal1,CG6145,MED8,pdm3,Maf1,Rpt2,msl-1,mtTFB2,CLS,Rat1,acj6,Nf1,l(1)1Bi,repo,Taf10b,CycC,l(2)k01209,Ppat-Dpck,RnrS,bsh,nom,ey,H15,CG9915,B52,RpII15,CG8080,Mnt,Atf6,CG18178,Rpb10,l(2)37Cg,Lpt,viaf,Taf10,MED6,CG1792,egg,mrn,Rcd5,ebi	365	1442	10996	1.00281	1	0.995004	100	1
GOTERM_BP_ALL	GO:0098542	Defense Response To Other Organism	10	2.06186	0.570918	CSN8,JhI-21,grass,MED6,AIF,Def,Listericin,Ets21C,CecA2,Tab2	365	277	10996	1.08758	1	0.994983	100	1
GOTERM_BP_ALL	GO:0009119	Ribonucleoside Metabolic Process	8	1.64948	0.571947	l(2)k01209,Ppat-Dpck,CLS,AhcyL1,AIF,viaf,Pink1,Vha68-2	365	215	10996	1.12097	1	0.994998	100	1
GOTERM_BP_ALL	GO:0015931	Nucleobase-Containing Compound Transport	5	1.03093	0.57197	Nup98-96,CG9915,CG18178,Ranbp16,meigo	365	121	10996	1.24488	1	0.994939	100	1
GOTERM_BP_ALL	GO:0099531	Presynaptic Process Involved In Chemical Synaptic Transmission	5	1.03093	0.57197	Syx17,Syngr,Syt12,CanB2,Syt7	365	121	10996	1.24488	1	0.994939	100	1
GOTERM_BP_ALL	GO:0007169	Transmembrane Receptor Protein Tyrosine Kinase Signaling Pathway	7	1.4433	0.573161	PRAS40,mop,lsn,kek6,Vps4,vn,ebi	365	184	10996	1.1461	1	0.994966	100	1
UP_KEYWORDS	UP_KEYWORDS	Kinase	9	1.85567	0.700873	slpr,l(2)k01209,Ppat-Dpck,Dsor1,aPKC,Pink1,fj,CG8080,grp	468	273	13921	0.980628	1	0.989989	100	1
GOTERM_MF_ALL	GO:0008168	Methyltransferase Activity	5	1.03093	0.638767	mtTFB2,Lpt,egg,CG8665,CG2453	322	126	9284	1.14414	1	0.99688	100	1
GOTERM_BP_ALL	GO:0007010	Cytoskeleton Organization	22	4.53608	0.576348	Bug22,Mob4,spn-F,TBCD,mop,nmd,grp,Tcp-1eta,sw,RpS23,Zasp66,mtm,cher,aPKC,Cep97,rictor,Vps4,if,Rcd5,Arpc3B,Arpc2,CanB2	365	649	10996	1.02122	1	0.995136	100	1
GOTERM_BP_ALL	GO:0098813	Nuclear Chromosome Segregation	8	1.64948	0.576895	APC4,CG31687,vtd,glu,SMC2,RecQ5,grp,crb	365	216	10996	1.11578	1	0.995117	100	1
GOTERM_BP_ALL	GO:0006396	Rna Processing	20	4.12371	0.578006	Bug22,CG4896,CG3021,Vps8,Pep,l(2)37Cb,B52,CG11920,LSm3,mtTFB2,Rat1,CG9548,Dbp45A,CG10495,Rrp42,U2af38,CG12320,CG13096,CG3817,CycC	365	588	10996	1.02469	1	0.995138	100	1
GOTERM_BP_ALL	GO:0065004	Protein-Dna Complex Assembly	7	1.4433	0.578494	Rpt2,msl-1,HipHop,Taf10,MED6,Set,Taf10b	365	185	10996	1.1399	1	0.995114	100	1
GOTERM_MF_ALL	GO:0004674	Protein Serine/Threonine Kinase Activity	7	1.4433	0.64216	slpr,Dsor1,aPKC,Pink1,fj,grp,Mekk1	322	189	9284	1.06786	1	0.996897	100	1
GOTERM_BP_ALL	GO:0042742	Defense Response To Bacterium	8	1.64948	0.581817	CSN8,grass,MED6,Def,Listericin,Ets21C,CecA2,Tab2	365	217	10996	1.11064	1	0.995233	100	1
GOTERM_BP_ALL	GO:0045165	Cell Fate Commitment	17	3.50515	0.58297	CG13827,bsh,Wnt6,GCS2beta,TBCD,ey,H15,CG13623,CG15443,Tab2,aPKC,MED6,CG12065,kek6,vn,Arpc2,ebi	365	497	10996	1.03047	1	0.995257	100	1
GOTERM_BP_ALL	GO:0009968	Negative Regulation Of Signal Transduction	10	2.06186	0.584	Myc,PRAS40,Nf1,lsn,kek6,Vps4,Vps16A,Usp12-46,crb,ebi	365	280	10996	1.07593	1	0.995272	100	1
GOTERM_BP_ALL	GO:0017038	Protein Import	5	1.03093	0.585008	Nup98-96,CG7382,ttm50,Tab2,Sec13	365	123	10996	1.22464	1	0.995229	100	1
GOTERM_BP_DIRECT	GO:0007298	Border Follicle Cell Migration	5	1.03093	0.634785	RhoL,psidin,Dsor1,vn,if	365	131	10996	1.14985	1	1	100	1
GOTERM_BP_ALL	GO:0061564	Axon Development	12	2.47423	0.586748	psidin,CG6959,acj6,EndoGI,TBCD,cher,Lar,beat-Ic,if,Gtp-bp,meigo,pdm3	365	343	10996	1.05397	1	0.995294	100	1
GOTERM_BP_ALL	GO:0006959	Humoral Immune Response	5	1.03093	0.591441	mop,Def,CG4325,CecA2,Tab2	365	124	10996	1.21476	1	0.995556	100	1
GOTERM_BP_ALL	GO:0019438	Aromatic Compound Biosynthetic Process	50	10.3093	0.592411	lig3,Myc,Tip60,E2f2,Ppox,cv-d,Lmx1a,Ets21C,Nmdmc,Marcal1,CG6145,Maf1,pdm3,MED8,Rpt2,mtTFB2,msl-1,Rat1,CLS,acj6,Nf1,l(1)1Bi,repo,Taf10b,CycC,l(2)k01209,RnrS,bsh,Ppat-Dpck,nom,ey,H15,CG9915,B52,RpII15,CG8080,Mnt,CG18178,Atf6,Rpb10,l(2)37Cg,viaf,MED6,Taf10,Lpt,egg,CG1792,mrn,Rcd5,ebi	365	1514	10996	0.994915	1	0.995513	100	1
GOTERM_BP_ALL	GO:0030029	Actin Filament-Based Process	10	2.06186	0.59262	Zasp66,mtm,cher,rictor,didum,Vps4,if,CanB2,Arpc3B,Arpc2	365	282	10996	1.0683	1	0.99542	100	1
GOTERM_BP_ALL	GO:0048638	Regulation Of Developmental Growth	9	1.85567	0.594211	Mob4,Myc,Dsor1,Nf1,ey,Lar,CG11583,crb,ebi	365	251	10996	1.08022	1	0.995473	100	1
GOTERM_BP_ALL	GO:0007155	Cell Adhesion	9	1.85567	0.598731	Mp20,RhoL,CG12007,mop,Cont,Lar,alpha-Est1,beat-Ic,if	365	252	10996	1.07593	1	0.995665	100	1
GOTERM_BP_ALL	GO:0007612	Learning	4	0.824742	0.599129	Nf1,cher,vn,eag	365	93	10996	1.29574	1	0.995639	100	1
GOTERM_BP_ALL	GO:0042051	Compound Eye Photoreceptor Development	4	0.824742	0.599129	Lar,didum,Vps4,crb	365	93	10996	1.29574	1	0.995639	100	1
GOTERM_MF_ALL	GO:0016741	Transferase Activity, Transferring One-Carbon Groups	5	1.03093	0.663046	mtTFB2,Lpt,egg,CG8665,CG2453	322	130	9284	1.10893	1	0.997434	100	1
GOTERM_BP_ALL	GO:0051171	Regulation Of Nitrogen Compound Metabolic Process	48	9.89691	0.602757	CG4896,Myc,Tip60,E2f2,mRpL39,cv-d,Lmx1a,Pink1,Ets21C,Gabat,Marcal1,MED8,pdm3,Maf1,Rpt2,msl-1,mtTFB2,Rat1,acj6,Nf1,Dbp45A,repo,CG4325,Taf10b,CycC,bsh,nom,ey,EndoGI,Int6,H15,CG9915,Pep,B52,Mnt,Atf6,Tab2,CG10306,bru2,Lpt,U2af38,Taf10,MED6,CG1792,egg,mrn,Rcd5,ebi	365	1458	10996	0.991803	1	0.995819	100	1
UP_KEYWORDS	UP_KEYWORDS	Gtp-Binding	4	0.824742	0.730213	RhoL,alphaTub84D,Arl6,Gtp-bp	468	112	13921	1.06235	1	0.989687	100	1
GOTERM_BP_ALL	GO:0006952	Defense Response	14	2.8866	0.604074	CSN8,grass,AIF,Listericin,Ets21C,CecA2,Tab2,RhoL,JhI-21,psidin,TotX,aPKC,MED6,Def	365	410	10996	1.02869	1	0.995852	100	1
GOTERM_BP_ALL	GO:0030001	Metal Ion Transport	7	1.4433	0.604647	Ncc69,Hmt-1,dpr3,FKBP59,ZnT41F,eag,Zip48C	365	190	10996	1.10991	1	0.995838	100	1
GOTERM_BP_ALL	GO:0045333	Cellular Respiration	5	1.03093	0.610383	SdhA,AIF,Slimp,Pink1,Surf1	365	127	10996	1.18606	1	0.99609	100	1
GOTERM_BP_DIRECT	GO:0006468	Protein Phosphorylation	9	1.85567	0.659233	slpr,bma,Dsor1,aPKC,aux,Pink1,fj,grp,Mekk1	365	266	10996	1.0193	1	1	100	1
GOTERM_MF_ALL	GO:0016705	Oxidoreductase Activity, Acting On Paired Donors, With Incorporation Or Reduction Of Molecular Oxygen	6	1.23711	0.674974	Cyp4p3,Cyp28a5,Cyp311a1,Cyp4ac1,Cyp6g2,Cyp305a1	322	164	9284	1.05484	1	0.997788	100	1
GOTERM_BP_ALL	GO:0000226	Microtubule Cytoskeleton Organization	13	2.68041	0.612313	Bug22,Mob4,spn-F,TBCD,mop,nmd,Tcp-1eta,grp,sw,RpS23,Cep97,aPKC,Rcd5	365	381	10996	1.02792	1	0.996157	100	1
GOTERM_BP_ALL	GO:0051239	Regulation Of Multicellular Organismal Process	24	4.94845	0.613549	slpr,Piezo,Myc,Mob4,Dsor1,spn-F,ey,fj,Gabat,grp,Mnt,Gadd45,CG11583,crb,CG31687,Nf1,cher,aPKC,MED6,Lar,rictor,didum,eag,ebi	365	724	10996	0.998653	1	0.996183	100	1
GOTERM_BP_ALL	GO:0022610	Biological Adhesion	9	1.85567	0.616556	Mp20,RhoL,CG12007,mop,Cont,Lar,alpha-Est1,beat-Ic,if	365	256	10996	1.05912	1	0.996266	100	1
GOTERM_BP_ALL	GO:0007416	Synapse Assembly	7	1.4433	0.61991	Mob4,Nf1,aPKC,Lar,rictor,repo,alpha-Est1	365	193	10996	1.09265	1	0.99641	100	1
GOTERM_BP_ALL	GO:0017145	Stem Cell Division	4	0.824742	0.620709	aPKC,TBCD,egg,pelo	365	96	10996	1.25525	1	0.996411	100	1
GOTERM_BP_ALL	GO:0007349	Cellularization	5	1.03093	0.622708	Bug22,aux,didum,grp,sw	365	129	10996	1.16768	1	0.996477	100	1
GOTERM_BP_ALL	GO:0007351	Tripartite Regional Subdivision	6	1.23711	0.62602	Dsor1,spn-F,aPKC,didum,Pat1,lsn	365	162	10996	1.11578	1	0.996612	100	1
GOTERM_BP_ALL	GO:0008595	Anterior/Posterior Axis Specification, Embryo	6	1.23711	0.62602	Dsor1,spn-F,aPKC,didum,Pat1,lsn	365	162	10996	1.11578	1	0.996612	100	1
GOTERM_BP_ALL	GO:0006887	Exocytosis	4	0.824742	0.634651	Syx17,Syngr,Syt12,Syt7	365	98	10996	1.22963	1	0.997004	100	1
GOTERM_BP_ALL	GO:0007444	Imaginal Disc Development	23	4.74227	0.638015	CSN8,boca,slpr,Myc,Ppat-Dpck,E2f2,Wnt6,ey,cv-d,H15,slow,nmd,fj,MYPT-75D,grp,Usp8,Lpt,egg,if,vn,Vha68-2,ebi,CycC	365	702	10996	0.987035	1	0.997089	100	1
GOTERM_BP_ALL	GO:0045087	Innate Immune Response	8	1.64948	0.638583	grass,RhoL,psidin,TotX,aPKC,MED6,Def,CecA2	365	229	10996	1.05244	1	0.997079	100	1
GOTERM_BP_ALL	GO:0007298	Border Follicle Cell Migration	5	1.03093	0.640729	RhoL,psidin,Dsor1,vn,if	365	132	10996	1.14114	1	0.997143	100	1
GOTERM_BP_ALL	GO:0016337	Single Organismal Cell-Cell Adhesion	4	0.824742	0.641488	RhoL,mop,alpha-Est1,if	365	99	10996	1.21721	1	0.997142	100	1
GOTERM_MF_DIRECT	GO:0003676	Nucleic Acid Binding	14	2.8866	0.737326	B52,l(2)37Cb,RecQ5,CG6689,RpII15,CG18178,CG6839,CG4622,CG8301,CG2162,Rat1,bru2,Dbp45A,pit	322	432	9284	0.93438	1	1	100	1
GOTERM_BP_ALL	GO:0007264	Small Gtpase Mediated Signal Transduction	8	1.64948	0.647605	RhoL,Mob4,CRMP,Dsor1,Nf1,Slmap,Arl6,Rlip	365	231	10996	1.04333	1	0.997377	100	1
GOTERM_BP_ALL	GO:0008298	Intracellular Mrna Localization	4	0.824742	0.648234	spn-F,didum,Pat1,lsn	365	100	10996	1.20504	1	0.997372	100	1
GOTERM_BP_ALL	GO:0051962	Positive Regulation Of Nervous System Development	4	0.824742	0.648234	Piezo,Myc,spn-F,aPKC	365	100	10996	1.20504	1	0.997372	100	1
GOTERM_BP_ALL	GO:0030036	Actin Cytoskeleton Organization	9	1.85567	0.650923	Zasp66,mtm,cher,rictor,Vps4,if,CanB2,Arpc3B,Arpc2	365	264	10996	1.02702	1	0.997453	100	1
GOTERM_BP_ALL	GO:0048285	Organelle Fission	18	3.71134	0.651126	APC4,CG13827,Mob4,TBCD,B52,Pink1,RecQ5,RpII15,grp,pelo,Rint1,CG31687,vtd,cher,CycJ,SMC2,glu,CanB2	365	550	10996	0.985943	1	0.997429	100	1
GOTERM_BP_ALL	GO:0007286	Spermatid Development	5	1.03093	0.652428	Bug22,aux,didum,nmd,sw	365	134	10996	1.12411	1	0.997452	100	1
GOTERM_BP_ALL	GO:0000578	Embryonic Axis Specification	6	1.23711	0.652636	Dsor1,spn-F,aPKC,didum,Pat1,lsn	365	167	10996	1.08237	1	0.997429	100	1
GOTERM_BP_ALL	GO:0042462	Eye Photoreceptor Cell Development	4	0.824742	0.65489	Lar,didum,Vps4,crb	365	101	10996	1.19311	1	0.997491	100	1
GOTERM_BP_ALL	GO:0050657	Nucleic Acid Transport	4	0.824742	0.65489	Nup98-96,CG9915,CG18178,Ranbp16	365	101	10996	1.19311	1	0.997491	100	1
GOTERM_BP_ALL	GO:0050658	Rna Transport	4	0.824742	0.65489	Nup98-96,CG9915,CG18178,Ranbp16	365	101	10996	1.19311	1	0.997491	100	1
GOTERM_BP_ALL	GO:0007411	Axon Guidance	9	1.85567	0.655092	psidin,acj6,EndoGI,cher,Lar,beat-Ic,if,meigo,pdm3	365	265	10996	1.02315	1	0.997469	100	1
GOTERM_MF_ALL	GO:0003682	Chromatin Binding	7	1.4433	0.717854	msl-1,vtd,Lpt,CG1234,glu,SMC2,ebi	322	205	9284	0.984517	1	0.998665	100	1
GOTERM_MF_ALL	GO:0003676	Nucleic Acid Binding	69	14.2268	0.719109	CG4896,mRpL39,Lmx1a,l(2)37Cb,Marcal1,CG6839,LSm3,pdm3,CG2162,msl-1,mtTFB2,Rat1,Rrp42,pit,Slimp,bonsai,beta-PheRS,Gtp-bp,RYBP,Pym,nom,bsh,CG3021,EndoGI,ey,AIF,Int6,H15,Pep,B52,RpII15,CG6689,Atf6,CG15514,CG8301,CG7488,Nup98-96,eIF-2alpha,CG10306,bru2,l(2)37Cg,hng1,U2af38,egg,glu,mrn,Myc,lig3,CG8366,E2f2,Ets21C,RecQ5,CG11920,CG9548,acj6,Dbp45A,l(1)1Bi,repo,FK506-bp1,CG13096,Srp14,CG9915,Mnt,CG11583,…	322	2077	9284	0.957838	1	0.998628	100	1
GOTERM_BP_ALL	GO:0051236	Establishment Of Rna Localization	4	0.824742	0.661455	Nup98-96,CG9915,CG18178,Ranbp16	365	102	10996	1.18141	1	0.997691	100	1
GOTERM_BP_ALL	GO:0009948	Anterior/Posterior Axis Specification	6	1.23711	0.662941	Dsor1,spn-F,aPKC,didum,Pat1,lsn	365	169	10996	1.06956	1	0.997719	100	1
GOTERM_BP_ALL	GO:0001505	Regulation Of Neurotransmitter Levels	5	1.03093	0.663871	Syx17,Syngr,Syt12,CanB2,Syt7	365	136	10996	1.10757	1	0.997726	100	1
GOTERM_BP_ALL	GO:0006364	Rrna Processing	5	1.03093	0.663871	mtTFB2,Rrp42,CG11920,CG13096,CG3817	365	136	10996	1.10757	1	0.997726	100	1
GOTERM_BP_ALL	GO:0048592	Eye Morphogenesis	12	2.47423	0.66512	CSN8,aPKC,ey,aux,Lar,didum,fj,Vps4,sw,pelo,crb,ebi	365	364	10996	0.993166	1	0.997745	100	1
GOTERM_BP_ALL	GO:0090596	Sensory Organ Morphogenesis	12	2.47423	0.66512	CSN8,aPKC,ey,aux,Lar,didum,fj,Vps4,sw,pelo,crb,ebi	365	364	10996	0.993166	1	0.997745	100	1
GOTERM_BP_ALL	GO:0010648	Negative Regulation Of Cell Communication	10	2.06186	0.666106	Myc,PRAS40,Nf1,lsn,kek6,Vps4,Vps16A,Usp12-46,crb,ebi	365	300	10996	1.0042	1	0.997754	100	1
GOTERM_BP_ALL	GO:0023057	Negative Regulation Of Signaling	10	2.06186	0.666106	Myc,PRAS40,Nf1,lsn,kek6,Vps4,Vps16A,Usp12-46,crb,ebi	365	300	10996	1.0042	1	0.997754	100	1
GOTERM_BP_ALL	GO:0060562	Epithelial Tube Morphogenesis	19	3.91753	0.666882	CSN8,slpr,Myc,Ppat-Dpck,Zpr1,ey,cv-d,Wnt6,slow,fj,MYPT-75D,crb,VhaPPA1-1,Usp8,aPKC,Lpt,if,vn,CycC	365	587	10996	0.975118	1	0.997756	100	1
GOTERM_BP_DIRECT	GO:0016567	Protein Ubiquitination	5	1.03093	0.717192	APC4,CG34025,CG4325,CG15097,CG5961	365	146	10996	1.03171	1	1	100	1
GOTERM_BP_ALL	GO:0035239	Tube Morphogenesis	20	4.12371	0.670823	CSN8,slpr,Myc,Ppat-Dpck,Zpr1,ey,cv-d,Wnt6,slow,fj,MYPT-75D,crb,VhaPPA1-1,Usp8,aPKC,Lpt,if,vn,Vha68-2,CycC	365	620	10996	0.971807	1	0.997873	100	1
UP_KEYWORDS	UP_KEYWORDS	Zinc	18	3.71134	0.792915	CG4896,RYBP,CG12374,Mob4,Tip60,Lmx1a,Pep,RpII15,Tab2,CG4622,Rat1,Rpb10,aPKC,Lpt,U2af38,CG6154,egg,DppIII	468	598	13921	0.895356	1	0.995095	100	1
GOTERM_BP_ALL	GO:0060284	Regulation Of Cell Development	9	1.85567	0.671478	Piezo,Myc,spn-F,aPKC,MED6,Lar,rictor,didum,Mnt	365	269	10996	1.00793	1	0.99787	100	1
GOTERM_BP_ALL	GO:0048569	Post-Embryonic Organ Development	19	3.91753	0.672482	CSN8,slpr,Myc,Ppat-Dpck,nom,Wnt6,ey,cv-d,slow,fj,MYPT-75D,Nup98-96,Usp8,cher,Lpt,GlyRS,if,vn,CycC	365	589	10996	0.971807	1	0.997879	100	1
GOTERM_BP_ALL	GO:0008356	Asymmetric Cell Division	4	0.824742	0.674314	aPKC,TBCD,egg,pelo	365	104	10996	1.15869	1	0.997918	100	1
GOTERM_BP_ALL	GO:0010975	Regulation Of Neuron Projection Development	4	0.824742	0.674314	Piezo,Lar,rictor,Mnt	365	104	10996	1.15869	1	0.997918	100	1
GOTERM_BP_ALL	GO:0016072	Rrna Metabolic Process	5	1.03093	0.675055	mtTFB2,Rrp42,CG11920,CG13096,CG3817	365	138	10996	1.09152	1	0.997918	100	1
UP_KEYWORDS	UP_KEYWORDS	Glycoprotein	15	3.09278	0.799988	CG8370,fj,Mdr49,crb,mAChR-A,GlcAT-S,Orct,Cont,Lar,CG6154,CG8399,if,vn,nAChRalpha2,eag	468	503	13921	0.887049	1	0.995239	100	1
GOTERM_BP_DIRECT	GO:0001745	Compound Eye Morphogenesis	5	1.03093	0.727076	CSN8,ey,aux,pelo,crb	365	148	10996	1.01777	1	1	100	1
GOTERM_BP_ALL	GO:0098602	Single Organism Cell Adhesion	4	0.824742	0.680607	RhoL,mop,alpha-Est1,if	365	105	10996	1.14766	1	0.998083	100	1
GOTERM_MF_ALL	GO:0046872	Metal Ion Binding	57	11.7526	0.742434	CG4896,NT5E-2,Vps8,Lmx1a,Cyp4ac1,CG6839,crb,CG4467,Cyp28a5,Rat1,GlcAT-S,GXIVsPLA2,Cyp6g2,beta-PheRS,grass,RYBP,nom,CG44422,Zpr1,CG13623,Pep,ninaB,RpII15,Cyp305a1,CG6689,pelo,Tab2,CG8301,Cyp4p3,T3dh,aPKC,U2af38,egg,Amy-p,CG12374,Amy-d,Mob4,Tip60,Nmdmc,Syt7,RhoL,dbr,Cyp311a1,Syt12,CG4325,RnrS,CG4858,CG5027,slow,CG4622,Rpb10,Lpt,CG1792,CG6154,Adi1,DppIII,CanB2	322	1736	9284	0.946683	1	0.999027	100	1
GOTERM_BP_ALL	GO:0034470	Ncrna Processing	8	1.64948	0.686533	mtTFB2,CG3021,CG10495,Rrp42,CG11920,CG13096,CG3817,CycC	365	240	10996	1.0042	1	0.998225	100	1
GOTERM_BP_ALL	GO:0097485	Neuron Projection Guidance	9	1.85567	0.687388	psidin,acj6,EndoGI,cher,Lar,beat-Ic,if,meigo,pdm3	365	273	10996	0.993166	1	0.998207	100	1
UP_KEYWORDS	UP_KEYWORDS	Ion Channel	4	0.824742	0.808106	Piezo,CG7589,nAChRalpha2,eag	468	128	13921	0.929554	1	0.995474	100	1
GOTERM_BP_ALL	GO:0048870	Cell Motility	11	2.26804	0.690596	Bug22,RhoL,psidin,Ppat-Dpck,Dsor1,Ostgamma,ey,Mdr49,CG44774,vn,if	365	339	10996	0.977541	1	0.998283	100	1
GOTERM_BP_DIRECT	GO:0007411	Axon Guidance	6	1.23711	0.738088	acj6,Lar,beat-Ic,if,meigo,pdm3	365	185	10996	0.97706	1	1	100	1
GOTERM_MF_ALL	GO:0043169	Cation Binding	57	11.7526	0.751995	CG4896,NT5E-2,Vps8,Lmx1a,Cyp4ac1,CG6839,crb,CG4467,Cyp28a5,Rat1,GlcAT-S,GXIVsPLA2,Cyp6g2,beta-PheRS,grass,RYBP,nom,CG44422,Zpr1,CG13623,Pep,ninaB,RpII15,Cyp305a1,CG6689,pelo,Tab2,CG8301,Cyp4p3,T3dh,aPKC,U2af38,egg,Amy-p,CG12374,Amy-d,Mob4,Tip60,Nmdmc,Syt7,RhoL,dbr,Cyp311a1,Syt12,CG4325,RnrS,CG4858,CG5027,slow,CG4622,Rpb10,Lpt,CG1792,CG6154,Adi1,DppIII,CanB2	322	1742	9284	0.943422	1	0.999154	100	1
GOTERM_BP_ALL	GO:0042594	Response To Starvation	6	1.23711	0.69265	Syx17,RagA-B,Myc,rictor,CG11920,Vps16A	365	175	10996	1.03289	1	0.998323	100	1
GOTERM_BP_ALL	GO:0030003	Cellular Cation Homeostasis	4	0.824742	0.692923	VhaPPA1-1,Hmt-1,Vha68-2,CG8177	365	107	10996	1.12621	1	0.99831	100	1
GOTERM_BP_ALL	GO:0046903	Secretion	8	1.64948	0.694802	Syx17,Myc,Syngr,GXIVsPLA2,Syt12,CanB2,Gtp-bp,Syt7	365	242	10996	0.995902	1	0.998344	100	1
GOTERM_BP_ALL	GO:0042254	Ribosome Biogenesis	7	1.4433	0.695383	CG7488,mtTFB2,Rrp42,CG11920,CG13096,CG3817,CG11583	365	209	10996	1.00901	1	0.998341	100	1
GOTERM_BP_ALL	GO:0006807	Nitrogen Compound Metabolic Process	118	24.3299	0.695395	CG43673,Muc68D,mRpL39,Ppox,Vps8,l(2)37Cb,mRpL32,Gabat,Marcal1,CG6145,MED8,CG4467,mtTFB2,msl-1,Rat1,CLS,GlcAT-S,Nf1,CG10495,Rrp42,Slimp,Taf10b,beta-PheRS,bsh,nom,EndoGI,AIF,RpII15,Tab2,CG32756,mRpL46,bru2,CG10306,l(2)37Cg,mrn,Rcd5,Vha68-2,Myc,Tip60,CG6638,Ets21C,Nmdmc,CG11920,CG9548,acj6,Dbp45A,CG12320,repo,CG34324,CG10365,CG13096,obst-E,Mnt,CG18178,MED6,viaf,Taf10,CG1792,CG34220,CG4896,NitFhit,NT…	365	3657	10996	0.972073	1	0.99832	100	1
GOTERM_BP_ALL	GO:0015980	Energy Derivation By Oxidation Of Organic Compounds	5	1.03093	0.696645	SdhA,AIF,Slimp,Pink1,Surf1	365	142	10996	1.06078	1	0.998336	100	1
GOTERM_BP_ALL	GO:0001745	Compound Eye Morphogenesis	11	2.26804	0.697582	CSN8,aPKC,ey,aux,Lar,didum,fj,Vps4,pelo,crb,ebi	365	341	10996	0.971807	1	0.998343	100	1
GOTERM_MF_ALL	GO:0046914	Transition Metal Ion Binding	27	5.56701	0.758728	CG12374,CG4896,Lmx1a,Vps8,Cyp4ac1,dbr,CG4467,Cyp28a5,Cyp311a1,Cyp6g2,CG4325,RYBP,nom,Zpr1,CG13623,CG6689,Cyp305a1,RpII15,Tab2,CG4622,CG8301,Cyp4p3,Rpb10,Lpt,CG1792,egg,Adi1	322	842	9284	0.924551	1	0.999224	100	1
GOTERM_BP_ALL	GO:0019219	Regulation Of Nucleobase-Containing Compound Metabolic Process	41	8.45361	0.699007	CG4896,Myc,Tip60,E2f2,cv-d,Lmx1a,Pink1,Ets21C,Marcal1,MED8,pdm3,Maf1,Rpt2,msl-1,mtTFB2,Rat1,acj6,Nf1,Dbp45A,repo,Taf10b,CycC,bsh,nom,ey,EndoGI,H15,CG9915,Pep,B52,Mnt,Atf6,Lpt,U2af38,MED6,Taf10,CG1792,egg,mrn,Rcd5,ebi	365	1291	10996	0.956752	1	0.998343	100	1
GOTERM_BP_ALL	GO:0080135	Regulation Of Cellular Response To Stress	4	0.824742	0.704878	slpr,Aplip1,Mekk1,ebi	365	109	10996	1.10554	1	0.998489	100	1
GOTERM_BP_ALL	GO:0051252	Regulation Of Rna Metabolic Process	39	8.04124	0.705548	CG4896,Myc,Tip60,E2f2,cv-d,Lmx1a,Ets21C,Marcal1,MED8,pdm3,Maf1,Rpt2,msl-1,mtTFB2,Rat1,acj6,Dbp45A,repo,Taf10b,CycC,bsh,nom,ey,EndoGI,H15,CG9915,Pep,B52,Mnt,Atf6,Lpt,U2af38,MED6,Taf10,CG1792,egg,mrn,Rcd5,ebi	365	1232	10996	0.953665	1	0.998489	100	1
GOTERM_BP_ALL	GO:0016477	Cell Migration	10	2.06186	0.706973	RhoL,psidin,Ppat-Dpck,Dsor1,Ostgamma,ey,Mdr49,CG44774,vn,if	365	311	10996	0.968683	1	0.998489	100	1
GOTERM_BP_ALL	GO:0050801	Ion Homeostasis	5	1.03093	0.707049	VhaPPA1-1,Hmt-1,ZnT41F,Vha68-2,CG8177	365	144	10996	1.04604	1	0.998473	100	1
GOTERM_BP_ALL	GO:0035295	Tube Development	27	5.56701	0.707498	slpr,Myc,E2f2,Wnt6,cv-d,nmd,grp,crb,VhaPPA1-1,vn,if,CycC,CSN8,boca,Ppat-Dpck,Zpr1,ey,H15,slow,fj,MYPT-75D,Usp8,aPKC,Lpt,egg,Vha68-2,ebi	365	856	10996	0.950237	1	0.998466	100	1
GOTERM_BP_ALL	GO:0010631	Epithelial Cell Migration	6	1.23711	0.71144	RhoL,psidin,Ppat-Dpck,Dsor1,vn,if	365	179	10996	1.00981	1	0.998535	100	1
GOTERM_BP_ALL	GO:0051960	Regulation Of Nervous System Development	10	2.06186	0.71405	Piezo,Mob4,Myc,spn-F,Nf1,aPKC,MED6,Lar,rictor,Mnt	365	313	10996	0.962493	1	0.998586	100	1
GOTERM_BP_ALL	GO:0051674	Localization Of Cell	11	2.26804	0.714619	Bug22,RhoL,psidin,Ppat-Dpck,Dsor1,Ostgamma,ey,Mdr49,CG44774,vn,if	365	346	10996	0.957764	1	0.998583	100	1
GOTERM_BP_ALL	GO:0019637	Organophosphate Metabolic Process	14	2.8866	0.715475	l(2)k01209,Ppat-Dpck,RnrS,NT5E-2,PTPMT1,AIF,Pink1,CG8080,CG6145,CLS,Nf1,GXIVsPLA2,CG4433,Vha68-2	365	444	10996	0.94992	1	0.998587	100	1
GOTERM_BP_ALL	GO:0090132	Epithelium Migration	6	1.23711	0.71601	RhoL,psidin,Ppat-Dpck,Dsor1,vn,if	365	180	10996	1.0042	1	0.998584	100	1
GOTERM_BP_ALL	GO:0007309	Oocyte Axis Specification	5	1.03093	0.717192	spn-F,aPKC,didum,Pat1,lsn	365	146	10996	1.03171	1	0.998597	100	1
GOTERM_BP_DIRECT	GO:0000398	Mrna Splicing, Via Spliceosome	7	1.4433	0.76392	Bug22,CG9548,U2af38,Pep,l(2)37Cb,B52,LSm3	365	226	10996	0.933107	1	1	100	1
UP_KEYWORDS	UP_KEYWORDS	Zinc-Finger	11	2.26804	0.834442	CG4896,RYBP,Tip60,Rat1,aPKC,Lpt,U2af38,Pep,RpII15,Tab2,CG4622	468	384	13921	0.852091	1	0.996938	100	1
GOTERM_BP_ALL	GO:0010468	Regulation Of Gene Expression	46	9.48454	0.720696	CG4896,Myc,Tip60,E2f2,mRpL39,cv-d,Lmx1a,Ets21C,Marcal1,MED8,pdm3,Maf1,Rpt2,msl-1,mtTFB2,Rat1,acj6,Dbp45A,repo,Taf10b,CycC,bsh,nom,ey,Int6,H15,Pep,CG9915,B52,Mnt,Atf6,Sec13,Nup98-96,vtd,CG10306,bru2,Lpt,U2af38,MED6,Taf10,CycJ,CG1792,egg,mrn,Rcd5,ebi	365	1459	10996	0.949827	1	0.998668	100	1
GOTERM_BP_ALL	GO:0009260	Ribonucleotide Biosynthetic Process	4	0.824742	0.722141	l(2)k01209,Ppat-Dpck,CLS,Nf1	365	112	10996	1.07593	1	0.998687	100	1
GOTERM_BP_ALL	GO:0046390	Ribose Phosphate Biosynthetic Process	4	0.824742	0.722141	l(2)k01209,Ppat-Dpck,CLS,Nf1	365	112	10996	1.07593	1	0.998687	100	1
GOTERM_BP_ALL	GO:1901701	Cellular Response To Oxygen-Containing Compound	4	0.824742	0.722141	slpr,RagA-B,mAChR-A,Lpt	365	112	10996	1.07593	1	0.998687	100	1
GOTERM_MF_DIRECT	GO:0043565	Sequence-Specific Dna Binding	8	1.64948	0.810274	Myc,bsh,acj6,ey,Lmx1a,Ets21C,Mnt,Atf6	322	263	9284	0.877028	1	1	100	1
GOTERM_BP_ALL	GO:0009791	Post-Embryonic Development	25	5.15464	0.726204	slpr,Myc,Wnt6,cv-d,Gld,cher,AstA,vn,if,Surf1,CycC,CSN8,Ppat-Dpck,nom,ey,slow,fj,MYPT-75D,CecA2,Sec13,Nup98-96,Usp8,GlyRS,Lpt,egg	365	801	10996	0.940263	1	0.998768	100	1
GOTERM_BP_ALL	GO:0006836	Neurotransmitter Transport	5	1.03093	0.727076	Syx17,Syngr,Syt12,CanB2,Syt7	365	148	10996	1.01777	1	0.998773	100	1
GOTERM_BP_ALL	GO:0006811	Ion Transport	14	2.8866	0.72721	Ncc69,Hmt-1,dpr3,Zip48C,VhaPPA1-1,CG7589,Orct,GXIVsPLA2,FKBP59,ZnT41F,nAChRalpha2,Vha68-2,CG8177,eag	365	448	10996	0.941438	1	0.998761	100	1
GOTERM_BP_ALL	GO:0006873	Cellular Ion Homeostasis	4	0.824742	0.727718	VhaPPA1-1,Hmt-1,Vha68-2,CG8177	365	113	10996	1.06641	1	0.998757	100	1
GOTERM_BP_ALL	GO:0050829	Defense Response To Gram-Negative Bacterium	4	0.824742	0.727718	MED6,Listericin,CecA2,Tab2	365	113	10996	1.06641	1	0.998757	100	1
GOTERM_BP_ALL	GO:0044767	Single-Organism Developmental Process	127	26.1856	0.72909	Prosalpha6,l(2)37Cb,Tcp-1eta,kraken,CG6145,crb,Rat1,VhaPPA1-1,wds,Nf1,Rrp42,Slimp,rictor,vn,Gtp-bp,boca,CSN8,CG32069,bsh,nom,TBCD,mop,EndoGI,AIF,RpII15,MYPT-75D,CecA2,sw,Tab2,Zasp66,aPKC,FKBP59,glu,Tsp42Ef,Arpc2,Vha68-2,slpr,Myc,Tip60,Syngr,Ets21C,CG11306,RhoL,Mp20,CG12007,CG6959,acj6,cher,repo,CG10365,Vps4,if,Dsor1,Lsd-1,PTPMT1,slow,Mnt,CG14174,CG11583,Arl6,MED6,CanB2,Sobp,Prosbeta3,cv-d,nmd,CG4…	365	3958	10996	0.966651	1	0.998773	100	1
GOTERM_BP_ALL	GO:0007476	Imaginal Disc-Derived Wing Morphogenesis	12	2.47423	0.73132	CSN8,Myc,Ppat-Dpck,Usp8,Wnt6,cv-d,Lpt,slow,fj,MYPT-75D,vn,if	365	384	10996	0.941438	1	0.998809	100	1
GOTERM_BP_ALL	GO:0006935	Chemotaxis	9	1.85567	0.732157	psidin,acj6,EndoGI,cher,Lar,beat-Ic,if,meigo,pdm3	365	285	10996	0.951348	1	0.998813	100	1
GOTERM_BP_ALL	GO:0001654	Eye Development	14	2.8866	0.732961	CSN8,Sobp,aPKC,ey,aux,Lar,Pink1,didum,fj,Vps4,sw,pelo,ebi,crb	365	450	10996	0.937254	1	0.998817	100	1
GOTERM_BP_ALL	GO:0097659	Nucleic Acid-Templated Transcription	39	8.04124	0.73339	Myc,Tip60,E2f2,cv-d,Lmx1a,Ets21C,Marcal1,MED8,pdm3,Maf1,Rpt2,msl-1,mtTFB2,Rat1,acj6,l(1)1Bi,repo,Taf10b,CycC,bsh,nom,ey,H15,CG9915,B52,RpII15,Mnt,Atf6,CG18178,Rpb10,l(2)37Cg,Lpt,MED6,Taf10,CG1792,egg,mrn,Rcd5,ebi	365	1247	10996	0.942193	1	0.998797	100	1
GOTERM_BP_ALL	GO:0008283	Cell Proliferation	10	2.06186	0.734612	Myc,aPKC,ey,TBCD,MED6,pit,lsn,conu,vn,crb	365	319	10996	0.94439	1	0.99881	100	1
GOTERM_BP_ALL	GO:0007308	Oocyte Construction	5	1.03093	0.7367	spn-F,aPKC,didum,Pat1,lsn	365	150	10996	1.0042	1	0.998842	100	1
UP_KEYWORDS	UP_KEYWORDS	Cell Membrane	11	2.26804	0.849902	RhoL,Piezo,mAChR-A,CG7589,aPKC,Cont,cher,DppIII,if,nAChRalpha2,crb	468	391	13921	0.836836	1	0.997547	100	1
GOTERM_MF_ALL	GO:0008324	Cation Transmembrane Transporter Activity	11	2.26804	0.796231	CG31547,CG42376,VhaPPA1-1,Ncc69,Orct,Hmt-1,ZnT41F,Vha68-2,nAChRalpha2,eag,Zip48C	322	357	9284	0.88839	1	0.999649	100	1
GOTERM_BP_ALL	GO:0051961	Negative Regulation Of Nervous System Development	4	0.824742	0.738609	Mob4,Nf1,MED6,Mnt	365	115	10996	1.04786	1	0.99887	100	1
GOTERM_BP_ALL	GO:0032774	Rna Biosynthetic Process	39	8.04124	0.740551	Myc,Tip60,E2f2,cv-d,Lmx1a,Ets21C,Marcal1,MED8,pdm3,Maf1,Rpt2,msl-1,mtTFB2,Rat1,acj6,l(1)1Bi,repo,Taf10b,CycC,bsh,nom,ey,H15,CG9915,B52,RpII15,Mnt,Atf6,CG18178,Rpb10,l(2)37Cg,Lpt,MED6,Taf10,CG1792,egg,mrn,Rcd5,ebi	365	1251	10996	0.939181	1	0.998898	100	1
GOTERM_BP_ALL	GO:0048856	Anatomical Structure Development	126	25.9794	0.74286	Prosalpha6,l(2)37Cb,Tcp-1eta,kraken,CG6145,crb,Rat1,VhaPPA1-1,wds,Nf1,Rrp42,rictor,Slimp,vn,Gtp-bp,boca,CSN8,CG32069,bsh,nom,TBCD,mop,EndoGI,AIF,RpII15,MYPT-75D,CecA2,sw,Tab2,Zasp66,aPKC,FKBP59,glu,Tsp42Ef,Arpc2,Vha68-2,slpr,Myc,Tip60,Syngr,Ets21C,CG11306,RhoL,Mp20,CG12007,CG6959,acj6,cher,repo,CG10365,Vps4,if,Dsor1,Lsd-1,PTPMT1,slow,Mnt,CG14174,CG11583,Arl6,MED6,CanB2,Sobp,Prosbeta3,cv-d,nmd,CG4…	365	3939	10996	0.963666	1	0.998933	100	1
GOTERM_BP_ALL	GO:0044707	Single-Multicellular Organism Process	123	25.3608	0.745848	Prosalpha6,l(2)37Cb,Tcp-1eta,kraken,CG6145,crb,Rat1,VhaPPA1-1,wds,Nf1,Rrp42,rictor,vn,Gtp-bp,boca,CSN8,CG32069,bsh,nom,TBCD,mop,EndoGI,RpII15,MYPT-75D,CecA2,sw,Tab2,aPKC,FKBP59,glu,Tsp42Ef,Vha68-2,slpr,Myc,Tip60,Syngr,Ets21C,CG11306,RhoL,dbr,CG12007,CG6959,acj6,cher,repo,CG10365,Vps4,if,Lsd-1,Dsor1,PTPMT1,slow,Mnt,CG14174,CG11583,MED6,CanB2,Sobp,Prosbeta3,cv-d,nmd,CG45057,TwdlG,pdm3,CRMP,CG31687,…	365	3850	10996	0.962468	1	0.998981	100	1
GOTERM_BP_ALL	GO:0048515	Spermatid Differentiation	5	1.03093	0.746068	Bug22,aux,didum,nmd,sw	365	152	10996	0.990988	1	0.998973	100	1
GOTERM_BP_ALL	GO:0051241	Negative Regulation Of Multicellular Organismal Process	6	1.23711	0.746562	Mob4,Nf1,cher,MED6,Mnt,crb	365	187	10996	0.966611	1	0.99897	100	1
GOTERM_BP_ALL	GO:0048749	Compound Eye Development	13	2.68041	0.749402	CSN8,Sobp,aPKC,ey,aux,Lar,Pink1,didum,fj,Vps4,pelo,ebi,crb	365	423	10996	0.925859	1	0.999014	100	1
GOTERM_BP_ALL	GO:0050776	Regulation Of Immune Response	5	1.03093	0.750655	RYBP,psidin,MED6,CG4325,Tab2	365	153	10996	0.984511	1	0.999026	100	1
GOTERM_BP_ALL	GO:0090130	Tissue Migration	6	1.23711	0.750723	RhoL,psidin,Ppat-Dpck,Dsor1,vn,if	365	188	10996	0.961469	1	0.999015	100	1
GOTERM_BP_ALL	GO:0010033	Response To Organic Substance	17	3.50515	0.754771	slpr,RagA-B,Zpr1,cv-d,Mdr49,CG6766,Rpt2,CG17734,Cyp28a5,mAChR-A,PRAS40,cher,Lpt,FK506-bp1,Cyp6g2,nAChRalpha2,eag	365	556	10996	0.92112	1	0.999081	100	1
GOTERM_BP_ALL	GO:0098660	Inorganic Ion Transmembrane Transport	5	1.03093	0.755179	VhaPPA1-1,Hmt-1,Vha68-2,CG8177,Zip48C	365	154	10996	0.978118	1	0.999077	100	1
GOTERM_BP_ALL	GO:0007472	Wing Disc Morphogenesis	12	2.47423	0.755267	CSN8,Myc,Ppat-Dpck,Usp8,Wnt6,cv-d,Lpt,slow,fj,MYPT-75D,vn,if	365	392	10996	0.922225	1	0.999067	100	1
GOTERM_BP_ALL	GO:0044723	Single-Organism Carbohydrate Metabolic Process	7	1.4433	0.756491	CG9536,Gld,GlcAT-S,GCS2beta,CG10778,CG6659,meigo	365	224	10996	0.941438	1	0.999078	100	1
UP_KEYWORDS	UP_KEYWORDS	Transmembrane Helix	92	18.9691	0.866002	CG31547,CG13579,cnir,Ncc69,CG31869,Tsp42En,NT5E-2,CG8370,CG6659,ttm50,CG15673,crb,CG12268,CG8785,CG42392,CG4467,CG1847,VhaPPA1-1,CLS,GlcAT-S,CG7627,CG8399,CG8177,CG41378,sut2,CG32069,CG8111,AIF,CG7382,fj,beat-Ic,Zip48C,CG9947,CG17734,CG10674,Slc45-1,CG7589,Orct,Tsp42Eg,Tsp42Ef,CG9815,Piezo,CG9536,CG3634,Syngr,Slmap,Hmt-1,CG6495,CG42672,Mdr49,Syt7,CG42346,CG6959,CG31121,CG8306,CG32576,CG5850,CG966…	468	2985	13921	0.916786	1	0.997929	100	1
GOTERM_BP_ALL	GO:0009058	Biosynthetic Process	94	19.3814	0.758536	mRpL39,Ppox,GCS2beta,cv-d,Lmx1a,mRpL32,mRpL43,CG6659,CG8665,Marcal1,Cct2,CG6145,Maf1,pdm3,MED8,CG12268,mtTFB2,Eip55E,msl-1,CRMP,Rat1,CLS,GlcAT-S,Nf1,AstA,Slimp,Taf10b,bonsai,beta-PheRS,CG2453,CycC,Pym,bsh,nom,ey,H15,Int6,CG13623,B52,ninaB,RpII15,Tab2,Atf6,mRpL46,eIF-2alpha,CG10306,bru2,l(2)37Cg,egg,mrn,Rcd5,lig3,Myc,CG9536,Tip60,E2f2,mRpS25,Ets21C,Nmdmc,su(r),Rpt2,b,ValRS,acj6,CG8306,l(1)1Bi,repo…	365	2972	10996	0.952842	1	0.999104	100	1
GOTERM_BP_ALL	GO:0045664	Regulation Of Neuron Differentiation	5	1.03093	0.75964	Piezo,spn-F,Lar,rictor,Mnt	365	155	10996	0.971807	1	0.999102	100	1
GOTERM_BP_ALL	GO:0034641	Cellular Nitrogen Compound Metabolic Process	107	22.0619	0.761737	mRpL39,Ppox,Vps8,l(2)37Cb,mRpL32,Marcal1,CG6145,MED8,mtTFB2,msl-1,CG4467,Rat1,CLS,Nf1,CG10495,Rrp42,Slimp,Taf10b,beta-PheRS,bsh,nom,EndoGI,AIF,RpII15,Tab2,CG32756,mRpL46,bru2,CG10306,l(2)37Cg,mrn,Rcd5,Vha68-2,Myc,Tip60,Ets21C,Nmdmc,CG11920,CG9548,acj6,Dbp45A,repo,CG12320,CG10365,CG13096,Mnt,CG18178,viaf,MED6,Taf10,CG1792,CG4896,NitFhit,NT5E-2,cv-d,Lmx1a,mRpL43,CG8665,LSm3,Maf1,pdm3,Eip55E,CRMP,pi…	365	3374	10996	0.95539	1	0.999129	100	1
UP_KEYWORDS	UP_KEYWORDS	Transmembrane	92	18.9691	0.870062	CG31547,CG13579,cnir,Ncc69,CG31869,Tsp42En,NT5E-2,CG8370,CG6659,ttm50,CG15673,crb,CG12268,CG8785,CG42392,CG4467,CG1847,VhaPPA1-1,CLS,GlcAT-S,CG7627,CG8399,CG8177,CG41378,sut2,CG32069,CG8111,AIF,CG7382,fj,beat-Ic,Zip48C,CG9947,CG17734,CG10674,Slc45-1,CG7589,Orct,Tsp42Eg,Tsp42Ef,CG9815,Piezo,CG9536,CG3634,Syngr,Slmap,Hmt-1,CG6495,CG42672,Mdr49,Syt7,CG42346,CG6959,CG31121,CG8306,CG32576,CG5850,CG966…	468	2990	13921	0.915253	1	0.997934	100	1
GOTERM_BP_ALL	GO:0010927	Cellular Component Assembly Involved In Morphogenesis	7	1.4433	0.76392	Bug22,slpr,CG15666,Zasp66,Arl6,if,CanB2	365	226	10996	0.933107	1	0.999157	100	1
GOTERM_BP_ALL	GO:0016310	Phosphorylation	19	3.91753	0.766385	slpr,Mob4,Dsor1,bma,Slmap,Aplip1,AIF,Pink1,fj,CycY,grp,Mekk1,Gadd45,crb,aPKC,aux,mrn,ebi,CycC	365	626	10996	0.914368	1	0.999189	100	1
GOTERM_BP_ALL	GO:0032940	Secretion By Cell	7	1.4433	0.77118	Syx17,Myc,Syngr,Syt12,CanB2,Gtp-bp,Syt7	365	228	10996	0.924922	1	0.999258	100	1
GOTERM_BP_ALL	GO:0006351	Transcription, Dna-Templated	34	7.01031	0.775963	Myc,Tip60,E2f2,cv-d,Ets21C,Marcal1,MED8,pdm3,Maf1,Rpt2,msl-1,mtTFB2,Rat1,acj6,l(1)1Bi,Taf10b,CycC,bsh,ey,H15,CG9915,B52,RpII15,Mnt,CG18178,Rpb10,l(2)37Cg,Lpt,MED6,Taf10,egg,mrn,Rcd5,ebi	365	1113	10996	0.920292	1	0.999304	100	1
GOTERM_BP_ALL	GO:0009719	Response To Endogenous Stimulus	7	1.4433	0.778274	RagA-B,Zpr1,cv-d,Lpt,FK506-bp1,Mdr49,nAChRalpha2	365	230	10996	0.916879	1	0.99933	100	1
GOTERM_BP_ALL	GO:0035120	Post-Embryonic Appendage Morphogenesis	13	2.68041	0.779326	CSN8,Myc,Ppat-Dpck,Usp8,Wnt6,cv-d,Lpt,slow,fj,MYPT-75D,vn,if,CycC	365	434	10996	0.902393	1	0.999336	100	1
GOTERM_BP_ALL	GO:0050906	Detection Of Stimulus Involved In Sensory Perception	5	1.03093	0.781006	Piezo,bma,acj6,FKBP59,Mnt	365	160	10996	0.941438	1	0.999352	100	1
GOTERM_MF_DIRECT	GO:0008270	Zinc Ion Binding	19	3.91753	0.858056	CG4896,RYBP,CG12374,nom,Zpr1,Vps8,Lmx1a,CG6689,RpII15,Tab2,CG4622,CG8301,dbr,CG4467,Rpb10,Lpt,CG1792,egg,CG4325	322	644	9284	0.850642	1	1	100	1
GOTERM_BP_ALL	GO:0000280	Nuclear Division	16	3.29897	0.783117	APC4,Mob4,TBCD,B52,RecQ5,grp,RpII15,pelo,Rint1,CG31687,vtd,cher,CycJ,SMC2,glu,CanB2	365	535	10996	0.900965	1	0.999374	100	1
GOTERM_BP_ALL	GO:0007560	Imaginal Disc Morphogenesis	15	3.09278	0.783241	CSN8,slpr,Myc,Ppat-Dpck,ey,cv-d,Wnt6,slow,fj,MYPT-75D,Usp8,Lpt,if,vn,CycC	365	502	10996	0.90018	1	0.999367	100	1
GOTERM_BP_ALL	GO:0048563	Post-Embryonic Organ Morphogenesis	15	3.09278	0.783241	CSN8,slpr,Myc,Ppat-Dpck,ey,cv-d,Wnt6,slow,fj,MYPT-75D,Usp8,Lpt,if,vn,CycC	365	502	10996	0.90018	1	0.999367	100	1
GOTERM_MF_ALL	GO:0015075	Ion Transmembrane Transporter Activity	15	3.09278	0.837647	CG31547,Piezo,CG31103,Ncc69,Hmt-1,Zip48C,CG42376,VhaPPA1-1,CG7589,Orct,ZnT41F,nAChRalpha2,Vha68-2,CG8177,eag	322	504	9284	0.858104	1	0.999871	100	1
GOTERM_BP_ALL	GO:1901564	Organonitrogen Compound Metabolic Process	51	10.5155	0.78425	CG43673,Muc68D,Ppox,mRpL39,mRpL32,mRpL43,Gabat,CG8665,CG6145,CRMP,Eip55E,CG4467,CLS,GlcAT-S,Nf1,Slimp,bonsai,beta-PheRS,Pym,AIF,Int6,CG14247,GstE8,Tab2,mRpL46,eIF-2alpha,bru2,CG10306,Vha68-2,AhcyL1,mRpS25,Pink1,CG6638,Nmdmc,su(r),b,ValRS,CG34324,CG10365,CG13096,obst-E,l(2)k01209,Ppat-Dpck,CG8080,CG3999,RpS23,GlyRS,viaf,CG12065,Adi1,CG34220	365	1656	10996	0.927794	1	0.999365	100	1
GOTERM_BP_ALL	GO:0007281	Germ Cell Development	28	5.7732	0.784729	slpr,Myc,E2f2,nmd,lsn,crb,RhoL,cher,didum,vn,if,CSN8,boca,Bug22,Ppat-Dpck,Dsor1,spn-F,mop,H15,sw,pelo,psidin,aPKC,aux,Lar,CycJ,egg,Pat1	365	926	10996	0.910938	1	0.999364	100	1
GOTERM_BP_ALL	GO:0001667	Ameboidal-Type Cell Migration	6	1.23711	0.785902	RhoL,psidin,Ppat-Dpck,Dsor1,vn,if	365	197	10996	0.917544	1	0.999372	100	1
GOTERM_BP_ALL	GO:0048477	Oogenesis	24	4.94845	0.786739	boca,CSN8,slpr,Myc,Ppat-Dpck,Dsor1,spn-F,E2f2,mop,H15,lsn,pelo,crb,RhoL,psidin,cher,aPKC,Lar,CycJ,egg,didum,Pat1,vn,if	365	798	10996	0.906046	1	0.999376	100	1
GOTERM_MF_ALL	GO:0005198	Structural Molecule Activity	19	3.91753	0.840532	Muc68D,CG5149,mRpL39,Tina-1,Aplip1,CG13623,mRpS25,mRpL32,mRpL43,Sec13,TwdlG,RpS23,mRpL46,alphaTub84D,Nup98-96,Ccp84Ab,bonsai,Arpc3B,Arpc2	322	634	9284	0.864059	1	0.999874	100	1
GOTERM_BP_ALL	GO:0007268	Chemical Synaptic Transmission	9	1.85567	0.7878	Syx17,Tip60,mAChR-A,Syngr,Syt12,Pink1,CanB2,nAChRalpha2,Syt7	365	302	10996	0.897796	1	0.999383	100	1
GOTERM_BP_ALL	GO:0098916	Anterograde Trans-Synaptic Signaling	9	1.85567	0.7878	Syx17,Tip60,mAChR-A,Syngr,Syt12,Pink1,CanB2,nAChRalpha2,Syt7	365	302	10996	0.897796	1	0.999383	100	1
GOTERM_BP_ALL	GO:0099536	Synaptic Signaling	9	1.85567	0.7878	Syx17,Tip60,mAChR-A,Syngr,Syt12,Pink1,CanB2,nAChRalpha2,Syt7	365	302	10996	0.897796	1	0.999383	100	1
GOTERM_BP_ALL	GO:0099537	Trans-Synaptic Signaling	9	1.85567	0.7878	Syx17,Tip60,mAChR-A,Syngr,Syt12,Pink1,CanB2,nAChRalpha2,Syt7	365	302	10996	0.897796	1	0.999383	100	1
GOTERM_BP_ALL	GO:0031667	Response To Nutrient Levels	6	1.23711	0.789563	Syx17,RagA-B,Myc,rictor,CG11920,Vps16A	365	198	10996	0.91291	1	0.999391	100	1
GOTERM_BP_ALL	GO:0031326	Regulation Of Cellular Biosynthetic Process	42	8.65979	0.790228	Myc,Tip60,E2f2,mRpL39,cv-d,Lmx1a,Ets21C,Marcal1,MED8,pdm3,Maf1,Rpt2,msl-1,mtTFB2,Rat1,acj6,Nf1,AstA,repo,CG4325,Taf10b,CycC,bsh,nom,ey,Int6,H15,CG9915,B52,Mnt,Atf6,Tab2,CG10306,bru2,Lpt,MED6,Taf10,CG1792,egg,mrn,Rcd5,ebi	365	1376	10996	0.919544	1	0.999392	100	1
GOTERM_BP_ALL	GO:0032502	Developmental Process	127	26.1856	0.791406	Prosalpha6,l(2)37Cb,Tcp-1eta,kraken,CG6145,crb,Rat1,VhaPPA1-1,wds,Nf1,Rrp42,Slimp,rictor,vn,Gtp-bp,boca,CSN8,CG32069,bsh,nom,TBCD,mop,EndoGI,AIF,RpII15,MYPT-75D,CecA2,sw,Tab2,Zasp66,aPKC,FKBP59,glu,Tsp42Ef,Arpc2,Vha68-2,slpr,Myc,Tip60,Syngr,Ets21C,CG11306,RhoL,Mp20,CG12007,CG6959,acj6,cher,repo,CG10365,Vps4,if,Dsor1,Lsd-1,PTPMT1,slow,Mnt,CG14174,CG11583,Arl6,MED6,CanB2,Sobp,Prosbeta3,cv-d,nmd,CG4…	365	4013	10996	0.953403	1	0.999401	100	1
GOTERM_BP_ALL	GO:0042127	Regulation Of Cell Proliferation	6	1.23711	0.793175	aPKC,ey,MED6,conu,vn,crb	365	199	10996	0.908322	1	0.999402	100	1
GOTERM_BP_ALL	GO:0009889	Regulation Of Biosynthetic Process	42	8.65979	0.794731	Myc,Tip60,E2f2,mRpL39,cv-d,Lmx1a,Ets21C,Marcal1,MED8,pdm3,Maf1,Rpt2,msl-1,mtTFB2,Rat1,acj6,Nf1,AstA,repo,CG4325,Taf10b,CycC,bsh,nom,ey,Int6,H15,CG9915,B52,Mnt,Atf6,Tab2,CG10306,bru2,Lpt,MED6,Taf10,CG1792,egg,mrn,Rcd5,ebi	365	1379	10996	0.917544	1	0.999415	100	1
GOTERM_BP_ALL	GO:0009991	Response To Extracellular Stimulus	6	1.23711	0.796739	Syx17,RagA-B,Myc,rictor,CG11920,Vps16A	365	200	10996	0.903781	1	0.999435	100	1
GOTERM_BP_ALL	GO:0046128	Purine Ribonucleoside Metabolic Process	6	1.23711	0.796739	Ppat-Dpck,CLS,AhcyL1,AIF,Pink1,Vha68-2	365	200	10996	0.903781	1	0.999435	100	1
GOTERM_BP_ALL	GO:0016567	Protein Ubiquitination	8	1.64948	0.79853	APC4,CG34025,CG14322,SCCRO4,Pink1,CG4325,CG15097,CG5961	365	271	10996	0.889329	1	0.999444	100	1
GOTERM_BP_ALL	GO:0030534	Adult Behavior	6	1.23711	0.800254	CG17734,Nf1,acj6,ey,cher,eag	365	201	10996	0.899284	1	0.999459	100	1
GOTERM_BP_ALL	GO:0007292	Female Gamete Generation	24	4.94845	0.801824	boca,CSN8,slpr,Myc,Ppat-Dpck,Dsor1,spn-F,E2f2,mop,H15,lsn,pelo,crb,RhoL,psidin,cher,aPKC,Lar,CycJ,egg,didum,Pat1,vn,if	365	806	10996	0.897053	1	0.999471	100	1
GOTERM_BP_ALL	GO:0035220	Wing Disc Development	15	3.09278	0.804163	CSN8,Myc,Ppat-Dpck,Usp8,Wnt6,cv-d,Lpt,slow,egg,nmd,fj,MYPT-75D,vn,if,ebi	365	511	10996	0.884326	1	0.999493	100	1
GOTERM_BP_ALL	GO:0035114	Imaginal Disc-Derived Appendage Morphogenesis	13	2.68041	0.804285	CSN8,Myc,Ppat-Dpck,Usp8,Wnt6,cv-d,Lpt,slow,fj,MYPT-75D,vn,if,CycC	365	444	10996	0.882068	1	0.999488	100	1
GOTERM_BP_ALL	GO:0009199	Ribonucleoside Triphosphate Metabolic Process	5	1.03093	0.80463	l(2)k01209,CLS,AIF,Pink1,Vha68-2	365	166	10996	0.90741	1	0.999486	100	1
GOTERM_BP_ALL	GO:0006357	Regulation Of Transcription From Rna Polymerase Ii Promoter	17	3.50515	0.805187	E2f2,ey,cv-d,H15,B52,Ets21C,Marcal1,Mnt,MED8,Rpt2,acj6,Lpt,MED6,mrn,Rcd5,ebi,CycC	365	578	10996	0.88606	1	0.999486	100	1
GOTERM_BP_ALL	GO:0055082	Cellular Chemical Homeostasis	4	0.824742	0.805424	VhaPPA1-1,Hmt-1,Vha68-2,CG8177	365	129	10996	0.93414	1	0.999482	100	1
GOTERM_BP_ALL	GO:0030855	Epithelial Cell Differentiation	13	2.68041	0.806665	slpr,Dsor1,Ppat-Dpck,mop,H15,fj,crb,RhoL,psidin,cher,aPKC,if,vn	365	445	10996	0.880086	1	0.999491	100	1
GOTERM_MF_ALL	GO:0008270	Zinc Ion Binding	19	3.91753	0.858056	CG4896,RYBP,CG12374,nom,Zpr1,Vps8,Lmx1a,CG6689,RpII15,Tab2,CG4622,CG8301,dbr,CG4467,Rpb10,Lpt,CG1792,egg,CG4325	322	644	9284	0.850642	1	0.999919	100	1
GOTERM_BP_ALL	GO:0002165	Instar Larval Or Pupal Development	21	4.3299	0.80743	CSN8,slpr,Myc,Ppat-Dpck,ey,cv-d,Wnt6,slow,fj,MYPT-75D,CecA2,Sec13,Gld,Usp8,AstA,Lpt,egg,if,vn,Surf1,CycC	365	711	10996	0.889798	1	0.999494	100	1
GOTERM_BP_ALL	GO:0008344	Adult Locomotory Behavior	4	0.824742	0.809597	Nf1,acj6,ey,eag	365	130	10996	0.926955	1	0.999513	100	1
GOTERM_BP_ALL	GO:0048513	Animal Organ Development	47	9.69072	0.809634	slpr,Myc,Sobp,E2f2,cv-d,Wnt6,Pink1,nmd,grp,crb,RhoL,CG31687,cher,didum,Vps4,if,vn,CycC,CSN8,Bug22,boca,Ppat-Dpck,bsh,nom,spn-F,mop,ey,Tina-1,slow,H15,fj,MYPT-75D,CecA2,sw,pelo,Nup98-96,Usp8,Cont,aPKC,Lpt,aux,GlyRS,Lar,egg,glu,Vha68-2,ebi	365	1548	10996	0.914679	1	0.999508	100	1
GOTERM_BP_ALL	GO:0010628	Positive Regulation Of Gene Expression	12	2.47423	0.81106	Rpt2,Myc,msl-1,vtd,Nup98-96,acj6,ey,H15,Lpt,repo,Rcd5,CycC	365	413	10996	0.875333	1	0.999518	100	1
GOTERM_BP_ALL	GO:0007424	Open Tracheal System Development	7	1.4433	0.811279	VhaPPA1-1,Zpr1,aPKC,fj,if,Vha68-2,crb	365	240	10996	0.878676	1	0.999515	100	1
GOTERM_BP_ALL	GO:0035107	Appendage Morphogenesis	13	2.68041	0.81136	CSN8,Myc,Ppat-Dpck,Usp8,Wnt6,cv-d,Lpt,slow,fj,MYPT-75D,vn,if,CycC	365	447	10996	0.876148	1	0.999509	100	1
GOTERM_MF_ALL	GO:0043565	Sequence-Specific Dna Binding	10	2.06186	0.863122	Myc,bsh,acj6,ey,EndoGI,Lmx1a,repo,Ets21C,Mnt,Atf6	322	351	9284	0.821433	1	0.999927	100	1
GOTERM_BP_ALL	GO:0055080	Cation Homeostasis	4	0.824742	0.813694	VhaPPA1-1,Hmt-1,Vha68-2,CG8177	365	131	10996	0.919879	1	0.99953	100	1
GOTERM_BP_ALL	GO:0048737	Imaginal Disc-Derived Appendage Development	13	2.68041	0.815971	CSN8,Myc,Ppat-Dpck,Usp8,Wnt6,cv-d,Lpt,slow,fj,MYPT-75D,vn,if,CycC	365	449	10996	0.872246	1	0.99955	100	1
GOTERM_BP_ALL	GO:0009952	Anterior/Posterior Pattern Specification	6	1.23711	0.817119	Dsor1,spn-F,aPKC,didum,Pat1,lsn	365	206	10996	0.877457	1	0.999557	100	1
GOTERM_BP_ALL	GO:0042278	Purine Nucleoside Metabolic Process	6	1.23711	0.817119	Ppat-Dpck,CLS,AhcyL1,AIF,Pink1,Vha68-2	365	206	10996	0.877457	1	0.999557	100	1
GOTERM_BP_ALL	GO:0098662	Inorganic Cation Transmembrane Transport	4	0.824742	0.821665	VhaPPA1-1,Hmt-1,Vha68-2,Zip48C	365	133	10996	0.906046	1	0.9996	100	1
GOTERM_BP_ALL	GO:0048736	Appendage Development	13	2.68041	0.827134	CSN8,Myc,Ppat-Dpck,Usp8,Wnt6,cv-d,Lpt,slow,fj,MYPT-75D,vn,if,CycC	365	454	10996	0.86264	1	0.999643	100	1
GOTERM_BP_ALL	GO:0009259	Ribonucleotide Metabolic Process	7	1.4433	0.829166	l(2)k01209,Ppat-Dpck,CLS,Nf1,AIF,Pink1,Vha68-2	365	246	10996	0.857245	1	0.999658	100	1
GOTERM_BP_ALL	GO:0098771	Inorganic Ion Homeostasis	4	0.824742	0.829345	VhaPPA1-1,Hmt-1,Vha68-2,CG8177	365	135	10996	0.892623	1	0.999655	100	1
GOTERM_BP_ALL	GO:0009141	Nucleoside Triphosphate Metabolic Process	5	1.03093	0.829539	l(2)k01209,CLS,AIF,Pink1,Vha68-2	365	173	10996	0.870694	1	0.999652	100	1
GOTERM_BP_ALL	GO:0048599	Oocyte Development	5	1.03093	0.829539	spn-F,aPKC,didum,Pat1,lsn	365	173	10996	0.870694	1	0.999652	100	1
GOTERM_BP_ALL	GO:0006355	Regulation Of Transcription, Dna-Templated	34	7.01031	0.830957	Myc,Tip60,E2f2,cv-d,Lmx1a,Ets21C,Marcal1,MED8,pdm3,Maf1,Rpt2,msl-1,mtTFB2,Rat1,acj6,repo,Taf10b,CycC,bsh,nom,ey,H15,CG9915,B52,Mnt,Atf6,Lpt,MED6,Taf10,CG1792,egg,mrn,Rcd5,ebi	365	1148	10996	0.892234	1	0.99966	100	1
GOTERM_BP_ALL	GO:0071495	Cellular Response To Endogenous Stimulus	5	1.03093	0.832873	RagA-B,Zpr1,cv-d,Lpt,FK506-bp1	365	174	10996	0.86569	1	0.999673	100	1
GOTERM_BP_ALL	GO:1903506	Regulation Of Nucleic Acid-Templated Transcription	34	7.01031	0.835188	Myc,Tip60,E2f2,cv-d,Lmx1a,Ets21C,Marcal1,MED8,pdm3,Maf1,Rpt2,msl-1,mtTFB2,Rat1,acj6,repo,Taf10b,CycC,bsh,nom,ey,H15,CG9915,B52,Mnt,Atf6,Lpt,MED6,Taf10,CG1792,egg,mrn,Rcd5,ebi	365	1151	10996	0.889909	1	0.999685	100	1
GOTERM_BP_ALL	GO:2001141	Regulation Of Rna Biosynthetic Process	34	7.01031	0.835188	Myc,Tip60,E2f2,cv-d,Lmx1a,Ets21C,Marcal1,MED8,pdm3,Maf1,Rpt2,msl-1,mtTFB2,Rat1,acj6,repo,Taf10b,CycC,bsh,nom,ey,H15,CG9915,B52,Mnt,Atf6,Lpt,MED6,Taf10,CG1792,egg,mrn,Rcd5,ebi	365	1151	10996	0.889909	1	0.999685	100	1
GOTERM_MF_ALL	GO:0000981	Rna Polymerase Ii Transcription Factor Activity, Sequence-Specific Dna Binding	6	1.23711	0.882825	E2f2,ey,Taf10,repo,Taf10b,Ets21C	322	220	9284	0.786335	1	0.999957	100	1
GOTERM_BP_ALL	GO:0001754	Eye Photoreceptor Cell Differentiation	5	1.03093	0.836153	Lar,didum,Vps4,sw,crb	365	175	10996	0.860744	1	0.999689	100	1
GOTERM_BP_ALL	GO:0007528	Neuromuscular Junction Development	5	1.03093	0.836153	Mob4,Nf1,Lar,rictor,repo	365	175	10996	0.860744	1	0.999689	100	1
GOTERM_BP_ALL	GO:0048646	Anatomical Structure Formation Involved In Morphogenesis	19	3.91753	0.838874	Bug22,slpr,CG15666,Zpr1,Prosalpha6,H15,grp,sw,Mp20,Zasp66,Arl6,aPKC,cher,aux,CycJ,didum,if,Vha68-2,CanB2	365	662	10996	0.864644	1	0.999707	100	1
GOTERM_BP_ALL	GO:0042330	Taxis	10	2.06186	0.839142	psidin,acj6,EndoGI,cher,Lar,beat-Ic,if,Surf1,meigo,pdm3	365	356	10996	0.846237	1	0.999706	100	1
GOTERM_BP_ALL	GO:0003002	Regionalization	15	3.09278	0.84158	Dsor1,spn-F,cv-d,H15,nmd,fj,lsn,Sec13,aPKC,Lpt,didum,Pat1,Vps4,vn,CycC	365	529	10996	0.854235	1	0.999718	100	1
GOTERM_BP_DIRECT	GO:0045944	Positive Regulation Of Transcription From Rna Polymerase Ii Promoter	6	1.23711	0.878189	acj6,ey,H15,Lpt,Rcd5,CycC	365	228	10996	0.79279	1	1	100	1
GOTERM_BP_ALL	GO:0007265	Ras Protein Signal Transduction	5	1.03093	0.842552	Mob4,CRMP,Dsor1,Nf1,Slmap	365	177	10996	0.851018	1	0.999721	100	1
GOTERM_BP_ALL	GO:0022412	Cellular Process Involved In Reproduction In Multicellular Organism	29	5.97938	0.844154	slpr,Myc,E2f2,nmd,Mdr49,lsn,crb,RhoL,cher,didum,vn,if,CSN8,boca,Bug22,Ppat-Dpck,Dsor1,spn-F,mop,H15,sw,pelo,psidin,aPKC,aux,Lar,CycJ,egg,Pat1	365	995	10996	0.878045	1	0.99973	100	1
GOTERM_BP_ALL	GO:0030707	Ovarian Follicle Cell Development	10	2.06186	0.845988	slpr,RhoL,psidin,Ppat-Dpck,Dsor1,mop,cher,H15,vn,if	365	359	10996	0.839165	1	0.999737	100	1
GOTERM_BP_ALL	GO:0040011	Locomotion	19	3.91753	0.845777	Bug22,Ppat-Dpck,Dsor1,EndoGI,ey,beat-Ic,Mdr49,pdm3,meigo,RhoL,psidin,Ostgamma,acj6,cher,Lar,CG44774,if,vn,Surf1	365	666	10996	0.859451	1	0.999739	100	1
GOTERM_MF_DIRECT	GO:0004674	Protein Serine/Threonine Kinase Activity	4	0.824742	0.910584	aPKC,Pink1,fj,grp	322	156	9284	0.73929	1	1	100	1
GOTERM_BP_ALL	GO:0002066	Columnar/Cuboidal Epithelial Cell Development	10	2.06186	0.848219	slpr,RhoL,psidin,Ppat-Dpck,Dsor1,mop,cher,H15,vn,if	365	360	10996	0.836834	1	0.999747	100	1
GOTERM_BP_ALL	GO:0019693	Ribose Phosphate Metabolic Process	7	1.4433	0.8483	l(2)k01209,Ppat-Dpck,CLS,Nf1,AIF,Pink1,Vha68-2	365	253	10996	0.833526	1	0.999744	100	1
GOTERM_BP_ALL	GO:0061061	Muscle Structure Development	8	1.64948	0.84804	Bug22,Mp20,Zasp66,nom,slow,vn,if,CanB2	365	289	10996	0.833938	1	0.999749	100	1
GOTERM_BP_ALL	GO:0009161	Ribonucleoside Monophosphate Metabolic Process	5	1.03093	0.848741	l(2)k01209,CLS,AIF,Pink1,Vha68-2	365	179	10996	0.841509	1	0.999744	100	1
GOTERM_BP_ALL	GO:0007423	Sensory Organ Development	16	3.29897	0.849203	CSN8,Sobp,spn-F,aPKC,ey,aux,Lar,Pink1,didum,fj,Vps4,sw,pelo,CycC,ebi,crb	365	567	10996	0.850117	1	0.999744	100	1
GOTERM_BP_ALL	GO:0044249	Cellular Biosynthetic Process	88	18.1443	0.849212	mRpL39,Ppox,GCS2beta,cv-d,Lmx1a,mRpL32,mRpL43,CG6659,Marcal1,CG6145,Maf1,pdm3,MED8,mtTFB2,Eip55E,msl-1,CRMP,Rat1,CLS,GlcAT-S,Nf1,AstA,Slimp,Taf10b,bonsai,beta-PheRS,CG2453,CycC,Pym,bsh,nom,ey,H15,Int6,CG13623,B52,ninaB,RpII15,Tab2,Atf6,mRpL46,eIF-2alpha,CG10306,bru2,l(2)37Cg,egg,mrn,Rcd5,Myc,CG9536,lig3,Tip60,E2f2,mRpS25,Ets21C,Nmdmc,su(r),Rpt2,b,ValRS,acj6,l(1)1Bi,repo,CG4325,CG13096,l(2)k01209,…	365	2870	10996	0.923725	1	0.999741	100	1
GOTERM_BP_ALL	GO:0002064	Epithelial Cell Development	11	2.26804	0.850401	slpr,RhoL,psidin,Ppat-Dpck,Dsor1,mop,aPKC,cher,H15,vn,if	365	396	10996	0.836834	1	0.999743	100	1
GOTERM_BP_ALL	GO:0034248	Regulation Of Cellular Amide Metabolic Process	6	1.23711	0.850209	mRpL39,bru2,CG10306,Int6,CG4325,Tab2	365	217	10996	0.832978	1	0.999745	100	1
GOTERM_BP_ALL	GO:0007389	Pattern Specification Process	16	3.29897	0.852765	Myc,Dsor1,spn-F,cv-d,H15,nmd,fj,lsn,Sec13,aPKC,Lpt,didum,Pat1,Vps4,vn,CycC	365	569	10996	0.847129	1	0.999757	100	1
GOTERM_BP_ALL	GO:0044271	Cellular Nitrogen Compound Biosynthetic Process	71	14.6392	0.853295	mRpL39,Ppox,cv-d,Lmx1a,mRpL32,mRpL43,Marcal1,CG6145,Maf1,MED8,pdm3,Eip55E,msl-1,CRMP,mtTFB2,Rat1,CLS,Nf1,Slimp,Taf10b,bonsai,beta-PheRS,CycC,Pym,nom,bsh,ey,H15,Int6,B52,RpII15,Tab2,Atf6,mRpL46,eIF-2alpha,CG10306,bru2,l(2)37Cg,egg,mrn,Rcd5,Myc,lig3,Tip60,E2f2,mRpS25,Ets21C,Nmdmc,su(r),Rpt2,ValRS,acj6,l(1)1Bi,repo,CG13096,l(2)k01209,RnrS,Ppat-Dpck,CG9915,CG8080,Mnt,CG18178,RpS23,Rpb10,viaf,Taf10,ME…	365	2343	10996	0.91291	1	0.999757	100	1
GOTERM_BP_ALL	GO:0045935	Positive Regulation Of Nucleobase-Containing Compound Metabolic Process	11	2.26804	0.85456	Rpt2,Myc,msl-1,Nf1,acj6,ey,H15,Lpt,egg,Rcd5,CycC	365	398	10996	0.832629	1	0.999763	100	1
GOTERM_BP_ALL	GO:0009123	Nucleoside Monophosphate Metabolic Process	5	1.03093	0.854723	l(2)k01209,CLS,AIF,Pink1,Vha68-2	365	181	10996	0.832211	1	0.999761	100	1
GOTERM_BP_ALL	GO:0032446	Protein Modification By Small Protein Conjugation	8	1.64948	0.855259	APC4,CG34025,CG14322,SCCRO4,Pink1,CG4325,CG15097,CG5961	365	292	10996	0.825371	1	0.999762	100	1
GOTERM_BP_ALL	GO:0035282	Segmentation	8	1.64948	0.857604	Dsor1,spn-F,aPKC,didum,fj,Pat1,lsn,CycC	365	293	10996	0.822554	1	0.999775	100	1
GOTERM_BP_ALL	GO:0060541	Respiratory System Development	7	1.4433	0.85843	VhaPPA1-1,Zpr1,aPKC,fj,if,Vha68-2,crb	365	257	10996	0.820553	1	0.999775	100	1
GOTERM_MF_DIRECT	GO:0046872	Metal Ion Binding	18	3.71134	0.919507	grass,Mob4,Tip60,nom,RnrS,CG4858,NT5E-2,Pep,ninaB,CG6839,pelo,Rat1,GlcAT-S,T3dh,aPKC,U2af38,CG6154,DppIII	322	656	9284	0.79113	1	1	100	1
GOTERM_BP_ALL	GO:0034220	Ion Transmembrane Transport	5	1.03093	0.86332	VhaPPA1-1,Hmt-1,Vha68-2,CG8177,Zip48C	365	184	10996	0.818642	1	0.999804	100	1
GOTERM_BP_ALL	GO:0002065	Columnar/Cuboidal Epithelial Cell Differentiation	10	2.06186	0.865162	slpr,RhoL,psidin,Ppat-Dpck,Dsor1,mop,cher,H15,vn,if	365	368	10996	0.818642	1	0.999807	100	1
GOTERM_BP_ALL	GO:0002682	Regulation Of Immune System Process	6	1.23711	0.863529	RYBP,psidin,cher,MED6,CG4325,Tab2	365	222	10996	0.814217	1	0.999803	100	1
GOTERM_BP_ALL	GO:0098655	Cation Transmembrane Transport	4	0.824742	0.863621	VhaPPA1-1,Hmt-1,Vha68-2,Zip48C	365	145	10996	0.831063	1	0.9998	100	1
GOTERM_BP_DIRECT	GO:0048477	Oogenesis	8	1.64948	0.901813	CSN8,boca,Myc,E2f2,Lar,egg,didum,crb	365	315	10996	0.765105	1	1	100	1
GOTERM_MF_ALL	GO:0022836	Gated Channel Activity	4	0.824742	0.910584	Piezo,CG7589,nAChRalpha2,eag	322	156	9284	0.73929	1	0.999986	100	1
GOTERM_BP_ALL	GO:0006091	Generation Of Precursor Metabolites And Energy	5	1.03093	0.874104	SdhA,AIF,Slimp,Pink1,Surf1	365	188	10996	0.801224	1	0.999842	100	1
GOTERM_BP_ALL	GO:0007098	Centrosome Cycle	4	0.824742	0.872655	RpS23,Cep97,grp,Rcd5	365	148	10996	0.814217	1	0.999838	100	1
GOTERM_BP_ALL	GO:0009880	Embryonic Pattern Specification	7	1.4433	0.872579	Myc,Dsor1,spn-F,aPKC,didum,Pat1,lsn	365	263	10996	0.801833	1	0.99984	100	1
GOTERM_BP_ALL	GO:0032269	Negative Regulation Of Cellular Protein Metabolic Process	6	1.23711	0.871034	bru2,Kaz1-ORFB,Spn55B,SCCRO4,crb,ebi	365	225	10996	0.803361	1	0.999834	100	1
GOTERM_BP_ALL	GO:0042221	Response To Chemical	33	6.80412	0.870685	slpr,RagA-B,Hmt-1,cv-d,Mdr49,CG6766,Mekk1,pdm3,kraken,Rpt2,Cyp28a5,PRAS40,acj6,Nf1,cher,CG8993,FK506-bp1,Cyp6g2,vn,if,nAChRalpha2,Zpr1,EndoGI,beat-Ic,meigo,psidin,CG17734,TotX,mAChR-A,Lpt,Lar,ZnT41F,eag	365	1146	10996	0.867503	1	0.999834	100	1
GOTERM_BP_ALL	GO:0045944	Positive Regulation Of Transcription From Rna Polymerase Ii Promoter	7	1.4433	0.874818	Rpt2,acj6,ey,H15,Lpt,Rcd5,CycC	365	264	10996	0.798796	1	0.999844	100	1
GOTERM_BP_ALL	GO:0051248	Negative Regulation Of Protein Metabolic Process	6	1.23711	0.873458	bru2,Kaz1-ORFB,Spn55B,SCCRO4,crb,ebi	365	226	10996	0.799806	1	0.999841	100	1
GOTERM_BP_ALL	GO:0071310	Cellular Response To Organic Substance	7	1.4433	0.874818	slpr,RagA-B,PRAS40,Zpr1,cv-d,Lpt,FK506-bp1	365	264	10996	0.798796	1	0.999844	100	1
GOTERM_BP_ALL	GO:0080134	Regulation Of Response To Stress	7	1.4433	0.874818	slpr,MED6,Aplip1,Listericin,Mekk1,Tab2,ebi	365	264	10996	0.798796	1	0.999844	100	1
GOTERM_BP_ALL	GO:2000112	Regulation Of Cellular Macromolecule Biosynthetic Process	38	7.83505	0.875333	Myc,Tip60,E2f2,mRpL39,cv-d,Lmx1a,Ets21C,Marcal1,MED8,pdm3,Maf1,Rpt2,msl-1,mtTFB2,Rat1,acj6,repo,Taf10b,CycC,bsh,nom,ey,Int6,H15,CG9915,B52,Mnt,Atf6,CG10306,bru2,Lpt,MED6,Taf10,CG1792,egg,mrn,Rcd5,ebi	365	1313	10996	0.871888	1	0.999844	100	1
GOTERM_BP_ALL	GO:0000003	Reproduction	41	8.45361	0.999453	slpr,Myc,E2f2,Pink1,nmd,Mdr49,lsn,grp,crb,RhoL,Gld,cher,didum,vn,if,CSN8,boca,Bug22,Ppat-Dpck,Dsor1,spn-F,mop,H15,NLaz,sw,pelo,Gadd45,Tab2,Tep4,Rint1,psidin,vtd,aPKC,aux,Lar,CycJ,egg,Adi1,Pat1,CanB2,eag	365	1853	10996	0.666577	1	1	100	1
GOTERM_BP_ALL	GO:0001700	Embryonic Development Via The Syncytial Blastoderm	4	0.824742	0.982652	slpr,Lar,grp,crb	365	228	10996	0.528527	1	1	100	1
GOTERM_BP_ALL	GO:0001751	Compound Eye Photoreceptor Cell Differentiation	4	0.824742	0.910327	Lar,didum,Vps4,crb	365	163	10996	0.739289	1	0.999947	100	1
GOTERM_BP_ALL	GO:0002009	Morphogenesis Of An Epithelium	20	4.12371	0.878634	CSN8,slpr,Myc,Ppat-Dpck,Zpr1,Wnt6,ey,cv-d,slow,fj,MYPT-75D,crb,VhaPPA1-1,Usp8,aPKC,cher,Lpt,if,vn,CycC	365	721	10996	0.835673	1	0.999859	100	1
GOTERM_BP_ALL	GO:0003006	Developmental Process Involved In Reproduction	29	5.97938	0.898303	slpr,Myc,E2f2,Pink1,nmd,lsn,crb,RhoL,cher,didum,vn,if,CSN8,boca,Bug22,Ppat-Dpck,Dsor1,spn-F,mop,H15,sw,pelo,psidin,aPKC,aux,Lar,CycJ,egg,Pat1	365	1039	10996	0.840861	1	0.99992	100	1
GOTERM_BP_ALL	GO:0006163	Purine Nucleotide Metabolic Process	6	1.23711	0.905417	Ppat-Dpck,CLS,Nf1,AIF,Pink1,Vha68-2	365	241	10996	0.750026	1	0.999935	100	1
GOTERM_BP_ALL	GO:0006325	Chromatin Organization	12	2.47423	0.971719	msl-1,Tip60,wds,HipHop,Lpt,CG9915,Set,egg,Taf10b,FK506-bp1,Mekk1,ebi	365	538	10996	0.671956	1	0.999999	100	1
GOTERM_BP_ALL	GO:0006412	Translation	17	3.50515	0.996693	Pym,mRpL39,Int6,mRpS25,mRpL32,mRpL43,RpS23,mRpL46,eIF-2alpha,ValRS,bru2,CG10306,GlyRS,Slimp,bonsai,CG13096,beta-PheRS	365	852	10996	0.601106	1	1	100	1
GOTERM_BP_ALL	GO:0006417	Regulation Of Translation	4	0.824742	0.924189	mRpL39,bru2,CG10306,Int6	365	170	10996	0.708848	1	0.999969	100	1
GOTERM_BP_ALL	GO:0006518	Peptide Metabolic Process	22	4.53608	0.991209	Pym,mRpL39,Int6,mRpS25,mRpL32,mRpL43,GstE8,Tab2,RpS23,mRpL46,Eip55E,CG4467,eIF-2alpha,ValRS,bru2,CG10306,GlyRS,Slimp,bonsai,CG10365,CG13096,beta-PheRS	365	984	10996	0.673549	1	1	100	1
GOTERM_BP_ALL	GO:0007015	Actin Filament Organization	4	0.824742	0.881156	cher,if,Arpc3B,Arpc2	365	151	10996	0.79804	1	0.999867	100	1
GOTERM_BP_ALL	GO:0007126	Meiotic Nuclear Division	5	1.03093	0.990482	vtd,grp,CanB2,pelo,Rint1	365	299	10996	0.50378	1	1	100	1
GOTERM_BP_ALL	GO:0007276	Gamete Generation	29	5.97938	0.949991	slpr,Myc,E2f2,nmd,Mdr49,lsn,crb,RhoL,cher,didum,vn,if,CSN8,boca,Bug22,Ppat-Dpck,Dsor1,spn-F,mop,H15,sw,pelo,psidin,aPKC,aux,Lar,CycJ,egg,Pat1	365	1104	10996	0.791354	1	0.999993	100	1
GOTERM_BP_ALL	GO:0007283	Spermatogenesis	8	1.64948	0.896566	Bug22,aPKC,aux,Lar,didum,nmd,sw,pelo	365	312	10996	0.772462	1	0.999918	100	1
GOTERM_BP_ALL	GO:0007350	Blastoderm Segmentation	6	1.23711	0.901606	Dsor1,spn-F,aPKC,didum,Pat1,lsn	365	239	10996	0.756302	1	0.999926	100	1
GOTERM_BP_ALL	GO:0007552	Metamorphosis	16	3.29897	0.929529	CSN8,slpr,Myc,Ppat-Dpck,ey,cv-d,Wnt6,slow,fj,MYPT-75D,CecA2,Usp8,Lpt,if,vn,CycC	365	626	10996	0.769994	1	0.999975	100	1
GOTERM_BP_ALL	GO:0007568	Aging	4	0.824742	0.937616	Nf1,cher,Tsp42Ef,NLaz	365	178	10996	0.676989	1	0.999984	100	1
GOTERM_BP_ALL	GO:0007610	Behavior	16	3.29897	0.993986	Piezo,ey,Gabat,Gadd45,Tab2,dbr,CG17734,CRMP,b,Nf1,acj6,aPKC,cher,vn,Surf1,eag	365	780	10996	0.61797	1	1	100	1
GOTERM_BP_ALL	GO:0007626	Locomotory Behavior	4	0.824742	0.99039	Nf1,acj6,ey,eag	365	250	10996	0.482016	1	1	100	1
GOTERM_BP_ALL	GO:0008340	Determination Of Adult Lifespan	4	0.824742	0.924189	Nf1,cher,Tsp42Ef,NLaz	365	170	10996	0.708848	1	0.999969	100	1
GOTERM_BP_ALL	GO:0009059	Macromolecule Biosynthetic Process	65	13.4021	0.978944	mRpL39,GCS2beta,cv-d,Lmx1a,mRpL32,mRpL43,CG6659,Marcal1,MED8,pdm3,Maf1,msl-1,mtTFB2,Rat1,GlcAT-S,Slimp,Taf10b,bonsai,beta-PheRS,CycC,Pym,nom,bsh,ey,H15,Int6,B52,RpII15,Atf6,mRpL46,eIF-2alpha,CG10306,bru2,l(2)37Cg,egg,mrn,Rcd5,Myc,CG9536,lig3,Tip60,E2f2,mRpS25,Ets21C,Rpt2,ValRS,acj6,l(1)1Bi,repo,CG13096,RnrS,CG9915,CG10778,Mnt,CG18178,meigo,RpS23,Rpb10,Taf10,MED6,Lpt,GlyRS,CG1792,CG4433,ebi	365	2384	10996	0.821389	1	1	100	1
GOTERM_BP_ALL	GO:0009126	Purine Nucleoside Monophosphate Metabolic Process	4	0.824742	0.922336	CLS,AIF,Pink1,Vha68-2	365	169	10996	0.713042	1	0.999966	100	1
GOTERM_BP_ALL	GO:0009144	Purine Nucleoside Triphosphate Metabolic Process	4	0.824742	0.912439	CLS,AIF,Pink1,Vha68-2	365	164	10996	0.734781	1	0.99995	100	1
GOTERM_BP_ALL	GO:0009150	Purine Ribonucleotide Metabolic Process	6	1.23711	0.897663	Ppat-Dpck,CLS,Nf1,AIF,Pink1,Vha68-2	365	237	10996	0.762684	1	0.99992	100	1
GOTERM_BP_ALL	GO:0009167	Purine Ribonucleoside Monophosphate Metabolic Process	4	0.824742	0.922336	CLS,AIF,Pink1,Vha68-2	365	169	10996	0.713042	1	0.999966	100	1
GOTERM_BP_ALL	GO:0009205	Purine Ribonucleoside Triphosphate Metabolic Process	4	0.824742	0.910327	CLS,AIF,Pink1,Vha68-2	365	163	10996	0.739289	1	0.999947	100	1
GOTERM_BP_ALL	GO:0009790	Embryo Development	17	3.50515	0.920202	CSN8,slpr,Myc,Dsor1,spn-F,Prosalpha6,H15,lsn,grp,crb,RhoL,aPKC,Lar,CycJ,didum,Pat1,if	365	652	10996	0.785495	1	0.999962	100	1
GOTERM_BP_ALL	GO:0009792	Embryo Development Ending In Birth Or Egg Hatching	5	1.03093	0.957089	slpr,Myc,Lar,grp,crb	365	237	10996	0.63557	1	0.999996	100	1
GOTERM_BP_ALL	GO:0009798	Axis Specification	6	1.23711	0.893583	Dsor1,spn-F,aPKC,didum,Pat1,lsn	365	235	10996	0.769175	1	0.999909	100	1
GOTERM_BP_ALL	GO:0009886	Post-Embryonic Morphogenesis	16	3.29897	0.915864	CSN8,slpr,Myc,Ppat-Dpck,ey,cv-d,Wnt6,slow,fj,MYPT-75D,CecA2,Usp8,Lpt,if,vn,CycC	365	613	10996	0.786324	1	0.999955	100	1
GOTERM_BP_ALL	GO:0009887	Organ Morphogenesis	28	5.7732	0.88768	slpr,Myc,Wnt6,cv-d,crb,CG31687,didum,Vps4,vn,if,CycC,CSN8,Ppat-Dpck,spn-F,ey,slow,fj,MYPT-75D,sw,CecA2,pelo,Usp8,Cont,aPKC,aux,Lpt,Lar,ebi	365	996	10996	0.846916	1	0.999891	100	1
GOTERM_BP_ALL	GO:0009888	Tissue Development	33	6.80412	0.96111	slpr,Myc,E2f2,cv-d,Wnt6,nmd,grp,crb,RhoL,VhaPPA1-1,cher,vn,if,CycC,CSN8,boca,Ppat-Dpck,Dsor1,Zpr1,ey,mop,slow,H15,fj,MYPT-75D,psidin,Zasp66,Usp8,aPKC,Lpt,egg,Vha68-2,ebi	365	1262	10996	0.787765	1	0.999997	100	1
GOTERM_BP_ALL	GO:0009890	Negative Regulation Of Biosynthetic Process	8	1.64948	0.998058	msl-1,E2f2,bru2,AstA,egg,Mnt,ebi,Maf1	365	503	10996	0.479142	1	1	100	1
GOTERM_BP_ALL	GO:0009891	Positive Regulation Of Biosynthetic Process	11	2.26804	0.927337	Rpt2,Myc,msl-1,Nf1,acj6,ey,H15,Lpt,Rcd5,Tab2,CycC	365	444	10996	0.746366	1	0.999972	100	1
GOTERM_BP_ALL	GO:0009892	Negative Regulation Of Metabolic Process	16	3.29897	0.987702	E2f2,mRpL39,EndoGI,Kaz1-ORFB,SCCRO4,Mnt,Sec13,crb,Maf1,msl-1,bru2,AstA,CycJ,Spn55B,egg,ebi	365	739	10996	0.652255	1	1	100	1
GOTERM_BP_ALL	GO:0009994	Oocyte Differentiation	5	1.03093	0.891217	spn-F,aPKC,didum,Pat1,lsn	365	195	10996	0.772462	1	0.999902	100	1
GOTERM_BP_ALL	GO:0010259	Multicellular Organism Aging	4	0.824742	0.929507	Nf1,cher,Tsp42Ef,NLaz	365	173	10996	0.696556	1	0.999975	100	1
GOTERM_BP_ALL	GO:0010467	Gene Expression	76	15.6701	0.962469	CG4896,mRpL39,cv-d,Vps8,Lmx1a,l(2)37Cb,mRpL32,mRpL43,Marcal1,LSm3,Maf1,MED8,pdm3,mtTFB2,msl-1,Rat1,Rrp42,CG10495,Slimp,Taf10b,bonsai,beta-PheRS,CycC,Pym,nom,bsh,CG3021,ey,H15,CG13623,Int6,Pep,B52,RpII15,Atf6,mRpL46,Nup98-96,eIF-2alpha,vtd,CG10306,bru2,l(2)37Cg,U2af38,CycJ,egg,mrn,Rcd5,CG3817,Myc,Tip60,E2f2,mRpS25,Ets21C,CG11920,Rpt2,CG9548,ValRS,acj6,Dbp45A,l(1)1Bi,CG12320,repo,CG13096,Bug22,CG99…	365	2678	10996	0.854958	1	0.999997	100	1
GOTERM_BP_ALL	GO:0010556	Regulation Of Macromolecule Biosynthetic Process	38	7.83505	0.883833	Myc,Tip60,E2f2,mRpL39,cv-d,Lmx1a,Ets21C,Marcal1,MED8,pdm3,Maf1,Rpt2,msl-1,mtTFB2,Rat1,acj6,repo,Taf10b,CycC,bsh,nom,ey,Int6,H15,CG9915,B52,Mnt,Atf6,CG10306,bru2,Lpt,MED6,Taf10,CG1792,egg,mrn,Rcd5,ebi	365	1321	10996	0.866608	1	0.999878	100	1
GOTERM_BP_ALL	GO:0010557	Positive Regulation Of Macromolecule Biosynthetic Process	9	1.85567	0.956158	Rpt2,Myc,msl-1,acj6,ey,H15,Lpt,Rcd5,CycC	365	398	10996	0.681242	1	0.999996	100	1
GOTERM_BP_ALL	GO:0010558	Negative Regulation Of Macromolecule Biosynthetic Process	7	1.4433	0.999147	msl-1,E2f2,bru2,egg,Mnt,ebi,Maf1	365	490	10996	0.430372	1	1	100	1
GOTERM_BP_ALL	GO:0010605	Negative Regulation Of Macromolecule Metabolic Process	15	3.09278	0.990569	E2f2,mRpL39,EndoGI,Kaz1-ORFB,SCCRO4,Mnt,Sec13,crb,Maf1,msl-1,bru2,CycJ,Spn55B,egg,ebi	365	716	10996	0.631132	1	1	100	1
GOTERM_BP_ALL	GO:0010608	Posttranscriptional Regulation Of Gene Expression	4	0.824742	0.961193	mRpL39,bru2,CG10306,Int6	365	197	10996	0.611696	1	0.999997	100	1
GOTERM_BP_ALL	GO:0010629	Negative Regulation Of Gene Expression	10	2.06186	0.997699	msl-1,E2f2,mRpL39,bru2,CycJ,egg,Mnt,Sec13,ebi,Maf1	365	584	10996	0.515857	1	1	100	1
GOTERM_BP_ALL	GO:0015672	Monovalent Inorganic Cation Transport	4	0.824742	0.908169	VhaPPA1-1,Ncc69,Vha68-2,eag	365	162	10996	0.743853	1	0.999942	100	1
GOTERM_BP_ALL	GO:0016458	Gene Silencing	4	0.824742	0.995678	msl-1,mRpL39,CycJ,egg	365	279	10996	0.431914	1	1	100	1
GOTERM_BP_ALL	GO:0019953	Sexual Reproduction	32	6.59794	0.987895	slpr,Myc,E2f2,nmd,Mdr49,lsn,crb,RhoL,Gld,cher,didum,vn,if,CSN8,boca,Bug22,Ppat-Dpck,Dsor1,spn-F,mop,H15,sw,pelo,Tab2,psidin,aPKC,aux,Lar,CycJ,egg,Pat1,eag	365	1321	10996	0.729775	1	1	100	1
GOTERM_BP_ALL	GO:0022414	Reproductive Process	39	8.04124	0.994522	slpr,Myc,E2f2,Pink1,nmd,Mdr49,lsn,grp,crb,RhoL,Gld,cher,didum,vn,if,CSN8,boca,Bug22,Ppat-Dpck,Dsor1,spn-F,mop,H15,sw,pelo,Gadd45,Tab2,Rint1,psidin,vtd,aPKC,aux,Lar,CycJ,egg,Adi1,Pat1,CanB2,eag	365	1625	10996	0.723025	1	1	100	1
GOTERM_BP_ALL	GO:0031023	Microtubule Organizing Center Organization	4	0.824742	0.939131	RpS23,Cep97,grp,Rcd5	365	179	10996	0.673207	1	0.999985	100	1
GOTERM_BP_ALL	GO:0031324	Negative Regulation Of Cellular Metabolic Process	13	2.68041	0.99219	E2f2,EndoGI,Kaz1-ORFB,SCCRO4,Mnt,crb,Maf1,msl-1,bru2,AstA,Spn55B,egg,ebi	365	648	10996	0.60438	1	1	100	1
GOTERM_BP_ALL	GO:0031327	Negative Regulation Of Cellular Biosynthetic Process	8	1.64948	0.998058	msl-1,E2f2,bru2,AstA,egg,Mnt,ebi,Maf1	365	503	10996	0.479142	1	1	100	1
GOTERM_BP_ALL	GO:0031328	Positive Regulation Of Cellular Biosynthetic Process	11	2.26804	0.927337	Rpt2,Myc,msl-1,Nf1,acj6,ey,H15,Lpt,Rcd5,Tab2,CycC	365	444	10996	0.746366	1	0.999972	100	1
GOTERM_BP_ALL	GO:0032501	Multicellular Organismal Process	146	30.1031	0.995923	Prosalpha6,l(2)37Cb,Gabat,Tcp-1eta,kraken,crb,CG6145,CG1847,Rat1,VhaPPA1-1,wds,Nf1,Rrp42,rictor,CG7778,vn,Gtp-bp,boca,CSN8,CG32069,nom,bsh,mop,EndoGI,TBCD,CG13623,MYPT-75D,RpII15,CecA2,sw,Tab2,Gadd45,mRpL46,aPKC,Tsp42Ef,glu,FKBP59,Vha68-2,slpr,CG8520,Myc,Tip60,Syngr,Ets21C,Mdr49,CG11306,RhoL,dbr,CG12007,CG6959,CG9548,acj6,cher,repo,CG10365,Vps4,CG13096,if,CG31103,Dsor1,Lsd-1,PTPMT1,slow,Mnt,CG141…	365	5110	10996	0.860744	1	1	100	1
GOTERM_BP_ALL	GO:0032504	Multicellular Organism Reproduction	34	7.01031	0.998653	slpr,Myc,E2f2,nmd,Mdr49,lsn,crb,RhoL,Gld,cher,didum,vn,if,CSN8,boca,Bug22,Ppat-Dpck,Dsor1,spn-F,mop,H15,NLaz,sw,pelo,Tab2,Tep4,psidin,aPKC,aux,Lar,CycJ,egg,Pat1,eag	365	1543	10996	0.663827	1	1	100	1
GOTERM_BP_ALL	GO:0032787	Monocarboxylic Acid Metabolic Process	4	0.824742	0.947529	CG4860,CG31075,CG6638,CG9319	365	185	10996	0.651374	1	0.999991	100	1
GOTERM_BP_ALL	GO:0034645	Cellular Macromolecule Biosynthetic Process	65	13.4021	0.976741	mRpL39,GCS2beta,cv-d,Lmx1a,mRpL32,mRpL43,CG6659,Marcal1,MED8,pdm3,Maf1,msl-1,mtTFB2,Rat1,GlcAT-S,Slimp,Taf10b,bonsai,beta-PheRS,CycC,Pym,nom,bsh,ey,H15,Int6,B52,RpII15,Atf6,mRpL46,eIF-2alpha,CG10306,bru2,l(2)37Cg,egg,mrn,Rcd5,Myc,CG9536,lig3,Tip60,E2f2,mRpS25,Ets21C,Rpt2,ValRS,acj6,l(1)1Bi,repo,CG13096,RnrS,CG9915,CG10778,Mnt,CG18178,meigo,RpS23,Rpb10,Taf10,MED6,Lpt,GlyRS,CG1792,CG4433,ebi	365	2374	10996	0.824849	1	1	100	1
GOTERM_BP_ALL	GO:0043043	Peptide Biosynthetic Process	19	3.91753	0.993442	Pym,mRpL39,Int6,mRpS25,mRpL32,mRpL43,Tab2,RpS23,mRpL46,Eip55E,eIF-2alpha,ValRS,bru2,CG10306,GlyRS,Slimp,bonsai,CG13096,beta-PheRS	365	890	10996	0.64314	1	1	100	1
GOTERM_BP_ALL	GO:0043603	Cellular Amide Metabolic Process	23	4.74227	0.993067	Pym,mRpL39,Int6,mRpS25,mRpL32,mRpL43,GstE8,Tab2,RpS23,CG4467,mRpL46,Eip55E,eIF-2alpha,ValRS,bru2,CG10306,GlyRS,Slimp,CG4325,bonsai,CG10365,CG13096,beta-PheRS	365	1036	10996	0.668821	1	1	100	1
GOTERM_BP_ALL	GO:0043604	Amide Biosynthetic Process	19	3.91753	0.994558	Pym,mRpL39,Int6,mRpS25,mRpL32,mRpL43,Tab2,RpS23,mRpL46,Eip55E,eIF-2alpha,ValRS,bru2,CG10306,GlyRS,Slimp,bonsai,CG13096,beta-PheRS	365	901	10996	0.635288	1	1	100	1
GOTERM_BP_ALL	GO:0044702	Single Organism Reproductive Process	34	7.01031	0.988363	slpr,Myc,E2f2,Pink1,nmd,Mdr49,lsn,grp,crb,RhoL,cher,didum,vn,if,CSN8,boca,Bug22,Ppat-Dpck,Dsor1,spn-F,mop,H15,sw,pelo,Rint1,psidin,vtd,aPKC,aux,Lar,CycJ,egg,Pat1,CanB2	365	1394	10996	0.734781	1	1	100	1
GOTERM_BP_ALL	GO:0044703	Multi-Organism Reproductive Process	32	6.59794	0.987895	slpr,Myc,E2f2,nmd,Mdr49,lsn,crb,RhoL,Gld,cher,didum,vn,if,CSN8,boca,Bug22,Ppat-Dpck,Dsor1,spn-F,mop,H15,sw,pelo,Tab2,psidin,aPKC,aux,Lar,CycJ,egg,Pat1,eag	365	1321	10996	0.729775	1	1	100	1
GOTERM_BP_ALL	GO:0044708	Single-Organism Behavior	13	2.68041	0.95376	Piezo,ey,dbr,CG17734,CRMP,b,acj6,Nf1,aPKC,cher,vn,eag,Surf1	365	546	10996	0.717286	1	0.999995	100	1
GOTERM_BP_ALL	GO:0045892	Negative Regulation Of Transcription, Dna-Templated	6	1.23711	0.997772	msl-1,E2f2,egg,Mnt,ebi,Maf1	365	404	10996	0.447416	1	1	100	1
GOTERM_BP_ALL	GO:0045893	Positive Regulation Of Transcription, Dna-Templated	9	1.85567	0.912644	Rpt2,Myc,msl-1,acj6,ey,H15,Lpt,Rcd5,CycC	365	359	10996	0.755249	1	0.99995	100	1
GOTERM_BP_ALL	GO:0045934	Negative Regulation Of Nucleobase-Containing Compound Metabolic Process	7	1.4433	0.996995	msl-1,E2f2,EndoGI,egg,Mnt,ebi,Maf1	365	439	10996	0.480369	1	1	100	1
GOTERM_BP_ALL	GO:0046034	Atp Metabolic Process	4	0.824742	0.88915	CLS,AIF,Pink1,Vha68-2	365	154	10996	0.782494	1	0.999895	100	1
GOTERM_BP_ALL	GO:0048232	Male Gamete Generation	8	1.64948	0.90009	Bug22,aPKC,aux,Lar,didum,nmd,sw,pelo	365	314	10996	0.767542	1	0.999925	100	1
GOTERM_BP_ALL	GO:0048609	Multicellular Organismal Reproductive Process	32	6.59794	0.98617	slpr,Myc,E2f2,nmd,Mdr49,lsn,crb,RhoL,Gld,cher,didum,vn,if,CSN8,boca,Bug22,Ppat-Dpck,Dsor1,spn-F,mop,H15,sw,pelo,Tab2,psidin,aPKC,aux,Lar,CycJ,egg,Pat1,eag	365	1311	10996	0.735342	1	1	100	1
GOTERM_BP_ALL	GO:0048707	Instar Larval Or Pupal Morphogenesis	16	3.29897	0.901376	CSN8,slpr,Myc,Ppat-Dpck,ey,cv-d,Wnt6,slow,fj,MYPT-75D,CecA2,Usp8,Lpt,if,vn,CycC	365	601	10996	0.802024	1	0.999927	100	1
GOTERM_BP_ALL	GO:0048729	Tissue Morphogenesis	20	4.12371	0.90044	CSN8,slpr,Myc,Ppat-Dpck,Zpr1,Wnt6,ey,cv-d,slow,fj,MYPT-75D,crb,VhaPPA1-1,Usp8,aPKC,cher,Lpt,if,vn,CycC	365	738	10996	0.816424	1	0.999925	100	1
GOTERM_BP_ALL	GO:0048732	Gland Development	6	1.23711	0.910893	Nup98-96,cher,GlyRS,CecA2,if,crb	365	244	10996	0.740804	1	0.999947	100	1
GOTERM_BP_ALL	GO:0051172	Negative Regulation Of Nitrogen Compound Metabolic Process	8	1.64948	0.998608	msl-1,E2f2,bru2,EndoGI,egg,Mnt,ebi,Maf1	365	517	10996	0.466167	1	1	100	1
GOTERM_BP_ALL	GO:0051173	Positive Regulation Of Nitrogen Compound Metabolic Process	12	2.47423	0.883921	Rpt2,Myc,msl-1,Nf1,acj6,ey,H15,Lpt,egg,Rcd5,Tab2,CycC	365	449	10996	0.80515	1	0.999876	100	1
GOTERM_BP_ALL	GO:0051253	Negative Regulation Of Rna Metabolic Process	7	1.4433	0.995161	msl-1,E2f2,EndoGI,egg,Mnt,ebi,Maf1	365	419	10996	0.503299	1	1	100	1
GOTERM_BP_ALL	GO:0051254	Positive Regulation Of Rna Metabolic Process	9	1.85567	0.92637	Rpt2,Myc,msl-1,acj6,ey,H15,Lpt,Rcd5,CycC	365	369	10996	0.734781	1	0.999972	100	1
GOTERM_BP_ALL	GO:0051276	Chromosome Organization	21	4.3299	0.880331	APC4,Tip60,EndoGI,CG9915,Set,RecQ5,Mekk1,Marcal1,msl-1,CG31687,vtd,Nup98-96,wds,HipHop,Lpt,egg,Taf10b,FK506-bp1,SMC2,glu,ebi	365	756	10996	0.836834	1	0.999865	100	1
GOTERM_BP_ALL	GO:0051297	Centrosome Organization	4	0.824742	0.931202	RpS23,Cep97,grp,Rcd5	365	174	10996	0.692552	1	0.999977	100	1
GOTERM_BP_ALL	GO:0051301	Cell Division	6	1.23711	0.986667	alphaTub84D,aPKC,TBCD,egg,pelo,Rint1	365	331	10996	0.546091	1	1	100	1
GOTERM_BP_ALL	GO:0051321	Meiotic Cell Cycle	6	1.23711	0.983556	vtd,egg,grp,CanB2,pelo,Rint1	365	322	10996	0.561355	1	1	100	1
GOTERM_BP_ALL	GO:0051606	Detection Of Stimulus	7	1.4433	0.914748	Piezo,bma,ValRS,acj6,ninaB,FKBP59,Mnt	365	285	10996	0.739938	1	0.999953	100	1
GOTERM_BP_ALL	GO:0051704	Multi-Organism Process	45	9.27835	0.965676	slpr,Myc,E2f2,Listericin,nmd,Mdr49,lsn,Ets21C,crb,RhoL,Gld,cher,Def,CG4325,didum,Vps4,if,vn,CSN8,Bug22,grass,boca,Ppat-Dpck,Dsor1,spn-F,mop,AIF,H15,CecA2,sw,pelo,Tab2,Tep4,JhI-21,psidin,TotX,aPKC,aux,MED6,Lar,CycJ,Sp212,egg,Pat1,eag	365	1677	10996	0.808391	1	0.999998	100	1
GOTERM_BP_ALL	GO:0060429	Epithelium Development	32	6.59794	0.926932	slpr,Myc,E2f2,cv-d,Wnt6,nmd,grp,crb,RhoL,VhaPPA1-1,cher,vn,if,CycC,CSN8,boca,Ppat-Dpck,Dsor1,Zpr1,ey,mop,slow,H15,fj,MYPT-75D,psidin,Usp8,aPKC,Lpt,egg,Vha68-2,ebi	365	1171	10996	0.823256	1	0.999972	100	1
GOTERM_BP_ALL	GO:0072521	Purine-Containing Compound Metabolic Process	7	1.4433	0.902866	Ppat-Dpck,CLS,AhcyL1,Nf1,AIF,Pink1,Vha68-2	365	278	10996	0.758569	1	0.999929	100	1
GOTERM_BP_ALL	GO:1901566	Organonitrogen Compound Biosynthetic Process	33	6.80412	0.897838	Ppox,mRpL39,mRpS25,mRpL32,mRpL43,Nmdmc,su(r),CG6145,CRMP,Eip55E,CLS,b,GlcAT-S,ValRS,Nf1,Slimp,bonsai,beta-PheRS,CG13096,Pym,l(2)k01209,Ppat-Dpck,Int6,CG8080,Tab2,RpS23,mRpL46,eIF-2alpha,bru2,CG10306,GlyRS,viaf,Adi1	365	1171	10996	0.848983	1	0.99992	100	1
GOTERM_BP_ALL	GO:1901576	Organic Substance Biosynthetic Process	85	17.5258	0.936785	mRpL39,Ppox,GCS2beta,cv-d,Lmx1a,mRpL32,mRpL43,CG6659,Marcal1,CG6145,Maf1,MED8,pdm3,mtTFB2,Eip55E,msl-1,CRMP,Rat1,CLS,GlcAT-S,Nf1,AstA,Slimp,Taf10b,bonsai,beta-PheRS,CG2453,CycC,Pym,bsh,nom,ey,H15,Int6,B52,ninaB,RpII15,Tab2,Atf6,mRpL46,eIF-2alpha,CG10306,bru2,l(2)37Cg,egg,mrn,Rcd5,Myc,CG9536,lig3,Tip60,E2f2,mRpS25,Ets21C,Nmdmc,su(r),Rpt2,b,ValRS,acj6,l(1)1Bi,repo,CG13096,l(2)k01209,RnrS,Ppat-Dpck,…	365	2901	10996	0.8827	1	0.999983	100	1
GOTERM_BP_ALL	GO:1901700	Response To Oxygen-Containing Compound	8	1.64948	0.914714	slpr,CG17734,RagA-B,mAChR-A,cher,Lpt,Mdr49,eag	365	323	10996	0.746155	1	0.999954	100	1
GOTERM_BP_ALL	GO:1902679	Negative Regulation Of Rna Biosynthetic Process	6	1.23711	0.997772	msl-1,E2f2,egg,Mnt,ebi,Maf1	365	404	10996	0.447416	1	1	100	1
GOTERM_BP_ALL	GO:1902680	Positive Regulation Of Rna Biosynthetic Process	9	1.85567	0.912644	Rpt2,Myc,msl-1,acj6,ey,H15,Lpt,Rcd5,CycC	365	359	10996	0.755249	1	0.99995	100	1
GOTERM_BP_ALL	GO:1903046	Meiotic Cell Cycle Process	5	1.03093	0.992235	vtd,grp,CanB2,pelo,Rint1	365	307	10996	0.490652	1	1	100	1
GOTERM_BP_ALL	GO:1903507	Negative Regulation Of Nucleic Acid-Templated Transcription	6	1.23711	0.997772	msl-1,E2f2,egg,Mnt,ebi,Maf1	365	404	10996	0.447416	1	1	100	1
GOTERM_BP_ALL	GO:1903508	Positive Regulation Of Nucleic Acid-Templated Transcription	9	1.85567	0.912644	Rpt2,Myc,msl-1,acj6,ey,H15,Lpt,Rcd5,CycC	365	359	10996	0.755249	1	0.99995	100	1
GOTERM_BP_ALL	GO:2000113	Negative Regulation Of Cellular Macromolecule Biosynthetic Process	7	1.4433	0.999147	msl-1,E2f2,bru2,egg,Mnt,ebi,Maf1	365	490	10996	0.430372	1	1	100	1
GOTERM_BP_DIRECT	GO:0006412	Translation	7	1.4433	0.999954	RpS23,mRpL39,mRpS25,mRpL32,mRpL43,bonsai,CG13096	365	601	10996	0.350886	1	1	100	1
GOTERM_BP_DIRECT	GO:0007476	Imaginal Disc-Derived Wing Morphogenesis	5	1.03093	0.932455	CSN8,Ppat-Dpck,MYPT-75D,vn,if	365	217	10996	0.694148	1	1	100	1
GOTERM_BP_DIRECT	GO:0008340	Determination Of Adult Lifespan	4	0.824742	0.924189	Nf1,cher,Tsp42Ef,NLaz	365	170	10996	0.708848	1	1	100	1
GOTERM_MF_ALL	GO:0003735	Structural Constituent Of Ribosome	7	1.4433	0.967616	RpS23,mRpL46,mRpL39,mRpS25,mRpL32,mRpL43,bonsai	322	319	9284	0.632684	1	1	100	1
GOTERM_MF_ALL	GO:0004842	Ubiquitin-Protein Transferase Activity	4	0.824742	0.983155	APC4,CG34025,CG4325,CG5961	322	219	9284	0.526617	1	1	100	1
GOTERM_MF_ALL	GO:0004871	Signal Transducer Activity	10	2.06186	0.984053	slpr,CG13579,Dsor1,mAChR-A,mthl15,cv-d,Lar,Mekk1,nAChRalpha2,eag	322	469	9284	0.614761	1	1	100	1
GOTERM_MF_ALL	GO:0004872	Receptor Activity	10	2.06186	0.994613	CG13579,mAChR-A,CG7589,mthl15,cv-d,Lar,alpha-Est1,if,nAChRalpha2,eag	322	520	9284	0.554467	1	1	100	1
GOTERM_MF_ALL	GO:0004888	Transmembrane Signaling Receptor Activity	5	1.03093	0.997905	CG13579,mAChR-A,mthl15,Lar,nAChRalpha2	322	341	9284	0.422761	1	1	100	1
GOTERM_MF_ALL	GO:0005216	Ion Channel Activity	4	0.824742	0.989846	Piezo,CG7589,nAChRalpha2,eag	322	237	9284	0.486621	1	1	100	1
GOTERM_MF_ALL	GO:0015077	Monovalent Inorganic Cation Transmembrane Transporter Activity	4	0.824742	0.981691	CG42376,VhaPPA1-1,Vha68-2,eag	322	216	9284	0.533931	1	1	100	1
GOTERM_MF_ALL	GO:0015267	Channel Activity	4	0.824742	0.994447	Piezo,CG7589,nAChRalpha2,eag	322	258	9284	0.447012	1	1	100	1
GOTERM_MF_ALL	GO:0019787	Ubiquitin-Like Protein Transferase Activity	5	1.03093	0.961451	APC4,CG34025,Atg10,CG4325,CG5961	322	231	9284	0.624076	1	0.999999	100	1
GOTERM_MF_ALL	GO:0022803	Passive Transmembrane Transporter Activity	4	0.824742	0.994447	Piezo,CG7589,nAChRalpha2,eag	322	258	9284	0.447012	1	1	100	1
GOTERM_MF_ALL	GO:0022838	Substrate-Specific Channel Activity	4	0.824742	0.991685	Piezo,CG7589,nAChRalpha2,eag	322	244	9284	0.472661	1	1	100	1
GOTERM_MF_ALL	GO:0022890	Inorganic Cation Transmembrane Transporter Activity	7	1.4433	0.933578	CG42376,VhaPPA1-1,Hmt-1,ZnT41F,Vha68-2,eag,Zip48C	322	285	9284	0.708162	1	0.999996	100	1
GOTERM_MF_ALL	GO:0038023	Signaling Receptor Activity	7	1.4433	0.992058	CG13579,mAChR-A,mthl15,cv-d,Lar,nAChRalpha2,eag	322	380	9284	0.531121	1	1	100	1
GOTERM_MF_ALL	GO:0044822	Poly(A) Rna Binding	6	1.23711	0.946464	CG4896,CG9548,U2af38,l(2)37Cb,B52,Gtp-bp	322	257	9284	0.673128	1	0.999998	100	1
GOTERM_MF_ALL	GO:0046873	Metal Ion Transmembrane Transporter Activity	4	0.824742	0.964792	Hmt-1,ZnT41F,eag,Zip48C	322	192	9284	0.600673	1	1	100	1
GOTERM_MF_ALL	GO:0060089	Molecular Transducer Activity	10	2.06186	0.994613	CG13579,mAChR-A,CG7589,mthl15,cv-d,Lar,alpha-Est1,if,nAChRalpha2,eag	322	520	9284	0.554467	1	1	100	1
GOTERM_MF_ALL	GO:0099600	Transmembrane Receptor Activity	6	1.23711	0.998516	CG13579,mAChR-A,CG7589,mthl15,Lar,nAChRalpha2	322	401	9284	0.431406	1	1	100	1
GOTERM_MF_DIRECT	GO:0003735	Structural Constituent Of Ribosome	7	1.4433	0.967616	RpS23,mRpL46,mRpL39,mRpS25,mRpL32,mRpL43,bonsai	322	319	9284	0.632684	1	1	100	1
GOTERM_MF_DIRECT	GO:0004842	Ubiquitin-Protein Transferase Activity	4	0.824742	0.950336	APC4,CG34025,CG4325,CG5961	322	179	9284	0.644297	1	1	100	1
UP_KEYWORDS	UP_KEYWORDS	Dna-Binding	11	2.26804	0.986805	Myc,bsh,E2f2,acj6,ey,Lmx1a,H15,Pep,repo,Ets21C,pdm3	468	535	13921	0.611594	1	0.999997	100	1
UP_KEYWORDS	UP_KEYWORDS	Receptor	6	1.23711	0.999199	mAChR-A,mthl15,Lar,if,nAChRalpha2,Gtp-bp	468	439	13921	0.406548	1	1	100	1

## Sheet: w1118_Female_Ctrl+NIR-1hr+NIR
Title: Inhibiting mitochondrial Cytochrome c oxidase downregulates gene transcription after traumatic brain injury in Drosophila
Authors: Ekta J. Shah, Thomas H. Sanderson, Maik Hüttemann, Katherine Gurdziel and Douglas M. Ruden
Category	GOBPID	Term	Count	%	PValue	Genes	List Total	Pop Hits	Pop Total	Fold Enrichment	Bonferroni	Benjamini	DAVID FDR	Corrected FDR
UP_KEYWORDS	UP_KEYWORDS	Secreted	11	13.9241	2.6598e-06	epsilonTry,Dro,CG6295,betaTry,AttC,CG17192,tsl,Def,CecA1,alphaTry,CecB	75	287	13921	7.1141	0.000196806	6.56062e-05	0.00278389	2.78389e-05
UP_KEYWORDS	UP_KEYWORDS	Antimicrobial	5	6.32911	7.21167e-06	Dro,AttC,Def,CecA1,CecB	75	24	13921	38.6694	0.000533523	0.000133408	0.00754798	7.54798e-05
GOTERM_BP_DIRECT	GO:0019731	Antibacterial Humoral Response	5	6.32911	8.50456e-06	Dro,AttC,Def,CecA1,CecB	65	23	10996	36.7759	0.0014872	0.0014872	0.0104257	0.000104257
GOTERM_BP_DIRECT	GO:0006959	Humoral Immune Response	5	6.32911	1.0161e-05	AttC,DptB,Def,CecA1,CecB	65	24	10996	35.2436	0.0017766	0.000888697	0.0124562	0.000124562
GOTERM_BP_DIRECT	GO:0050830	Defense Response To Gram-Positive Bacterium	6	7.59494	1.73175e-05	Dro,AttC,DptB,Def,CecA1,CecB	65	56	10996	18.1253	0.00302601	0.00100969	0.0212284	0.000212284
GOTERM_BP_ALL	GO:0050830	Defense Response To Gram-Positive Bacterium	6	7.59494	1.73175e-05	Dro,AttC,DptB,Def,CecA1,CecB	65	56	10996	18.1253	0.0157038	0.0157038	0.0270441	0.000270441
UP_KEYWORDS	UP_KEYWORDS	Disulfide Bond	14	17.7215	4.58616e-05	CG12374,Amy-d,epsilonTry,Jon65Aiv,betaTry,Phae2,Jon74E,CG7589,Jon99Ci,CG43110,Def,yip7,Amy-p,alphaTry	75	670	13921	3.87849	0.00338808	0.000678537	0.0479915	0.000479915
UP_KEYWORDS	UP_KEYWORDS	Serine Protease	7	8.86076	0.000128446	epsilonTry,Jon65Aiv,Jon74E,betaTry,Jon99Ci,yip7,alphaTry	75	147	13921	8.83873	0.00946056	0.00158301	0.134358	0.00134358
UP_KEYWORDS	UP_KEYWORDS	Hydrolase	21	26.5823	0.000156934	CG12374,epsilonTry,Amy-d,Jon65Aiv,CG6295,betaTry,CG7565,CG17192,CG13197,CG6839,Rpt2,Phae2,Jon74E,Jon99Ci,CG43110,Bace,yip7,CG5412,Amy-p,alphaTry,Cct5	75	1581	13921	2.46545	0.0115468	0.00165777	0.164135	0.00164135
GOTERM_MF_DIRECT	GO:0004252	Serine-Type Endopeptidase Activity	9	11.3924	0.000168782	Phae2,epsilonTry,Jon65Aiv,Jon74E,betaTry,Jon99Ci,CG43110,yip7,alphaTry	54	280	9284	5.52619	0.0135794	0.0135794	0.17973	0.0017973
GOTERM_BP_ALL	GO:0019731	Antibacterial Humoral Response	5	6.32911	0.000130004	Dro,AttC,Def,CecA1,CecB	65	45	10996	18.7966	0.112043	0.0576851	0.202855	0.00202855
GOTERM_MF_ALL	GO:0004252	Serine-Type Endopeptidase Activity	9	11.3924	0.000168782	Phae2,epsilonTry,Jon65Aiv,Jon74E,betaTry,Jon99Ci,CG43110,yip7,alphaTry	54	280	9284	5.52619	0.0328693	0.0328693	0.210997	0.00210997
GOTERM_MF_ALL	GO:0008236	Serine-Type Peptidase Activity	9	11.3924	0.000289307	Phae2,epsilonTry,Jon65Aiv,Jon74E,betaTry,Jon99Ci,CG43110,yip7,alphaTry	54	303	9284	5.10671	0.0556809	0.0282392	0.361418	0.00361418
GOTERM_MF_ALL	GO:0017171	Serine Hydrolase Activity	9	11.3924	0.000295832	Phae2,epsilonTry,Jon65Aiv,Jon74E,betaTry,Jon99Ci,CG43110,yip7,alphaTry	54	304	9284	5.08991	0.0569004	0.0193384	0.369555	0.00369555
UP_KEYWORDS	UP_KEYWORDS	Innate Immunity	5	6.32911	0.000389772	Dro,AttC,Def,CecA1,CecB	75	65	13921	14.2779	0.0284366	0.0035996	0.407211	0.00407211
UP_KEYWORDS	UP_KEYWORDS	Polymorphism	6	7.59494	0.000438749	Amy-d,AttC,Def,CecA1,CecB,Amy-p	75	120	13921	9.28067	0.0319529	0.00360178	0.458272	0.00458272
GOTERM_BP_DIRECT	GO:0006508	Proteolysis	11	13.9241	0.000382141	CG12374,Phae2,epsilonTry,Jon65Aiv,Jon74E,betaTry,Jon99Ci,CG43110,yip7,Bace,alphaTry	65	475	10996	3.9176	0.0646995	0.0165828	0.46748	0.0046748
UP_KEYWORDS	UP_KEYWORDS	Immunity	5	6.32911	0.000517397	Dro,AttC,Def,CecA1,CecB	75	70	13921	13.2581	0.0375732	0.00382241	0.540219	0.00540219
UP_KEYWORDS	UP_KEYWORDS	Protease	9	11.3924	0.00065344	CG12374,epsilonTry,Jon65Aiv,Jon74E,betaTry,Jon99Ci,yip7,Bace,alphaTry	75	362	13921	4.6147	0.0472191	0.00438765	0.681824	0.00681824
GOTERM_MF_ALL	GO:0016787	Hydrolase Activity	23	29.1139	0.000587222	CG12374,epsilonTry,Amy-d,Jon65Aiv,CG6295,CG7565,betaTry,CG17192,CG13197,CG6839,Rpt2,RhoL,Phae2,Jon74E,Jon99Ci,CG43110,Bace,yip7,CG7728,CG5412,Amy-p,alphaTry,Cct5	54	1956	9284	2.02162	0.109796	0.0286574	0.732332	0.00732332
GOTERM_MF_ALL	GO:0004175	Endopeptidase Activity	10	12.6582	0.000717981	Phae2,epsilonTry,Jon65Aiv,Jon74E,betaTry,Jon99Ci,CG43110,yip7,Bace,alphaTry	54	436	9284	3.94326	0.132562	0.0280416	0.894729	0.00894729
GOTERM_BP_ALL	GO:0006955	Immune Response	9	11.3924	0.000594282	RhoL,Dro,AttC,mor,DptB,Def,CecA1,Spn28Dc,CecB	65	328	10996	4.64184	0.419192	0.165658	0.924162	0.00924162
UP_KEYWORDS	UP_KEYWORDS	Zymogen	4	5.06329	0.00106424	epsilonTry,betaTry,Jon99Ci,alphaTry	75	38	13921	19.5382	0.0757711	0.00654478	1.10831	0.0110831
GOTERM_BP_ALL	GO:0006959	Humoral Immune Response	6	7.59494	0.000753629	Dro,AttC,DptB,Def,CecA1,CecB	65	124	10996	8.18561	0.497961	0.158247	1.1706	0.011706
GOTERM_BP_ALL	GO:0006950	Response To Stress	18	22.7848	0.000790294	Dro,mthl15,mor,Ucp4A,Spn28Dc,tgo,CecB,MAPk-Ak2,Rpt2,RhoL,AttC,CG3294,Cdc7,DptB,Bka,Def,CecA1,CG7728	65	1281	10996	2.37709	0.514518	0.134565	1.22722	0.0122722
GOTERM_MF_ALL	GO:0070011	Peptidase Activity, Acting On L-Amino Acid Peptides	11	13.9241	0.00190002	CG12374,Phae2,epsilonTry,Jon65Aiv,Jon74E,betaTry,Jon99Ci,CG43110,yip7,Bace,alphaTry	54	603	9284	3.13629	0.313783	0.0608315	2.35173	0.0235173
GOTERM_BP_ALL	GO:0006508	Proteolysis	14	17.7215	0.00160396	CG12374,epsilonTry,Jon65Aiv,betaTry,Spn28Dc,Rpt2,Phae2,Jon74E,pall,Jon99Ci,CG43110,Bace,yip7,alphaTry	65	891	10996	2.6581	0.76943	0.21693	2.47601	0.0247601
GOTERM_MF_ALL	GO:0008233	Peptidase Activity	11	13.9241	0.00225246	CG12374,Phae2,epsilonTry,Jon65Aiv,Jon74E,betaTry,Jon99Ci,CG43110,yip7,Bace,alphaTry	54	617	9284	3.06513	0.36013	0.0617926	2.78232	0.0278232
GOTERM_BP_DIRECT	GO:0009617	Response To Bacterium	4	5.06329	0.00238815	Dro,AttC,Def,CecA1	65	46	10996	14.7104	0.341919	0.0802794	2.88872	0.0288872
GOTERM_BP_ALL	GO:0045087	Innate Immune Response	7	8.86076	0.00209166	RhoL,Dro,AttC,Def,CecA1,Spn28Dc,CecB	65	229	10996	5.17111	0.852478	0.239209	3.2174	0.032174
GOTERM_BP_DIRECT	GO:0045087	Innate Immune Response	5	6.32911	0.00310556	Dro,AttC,Def,CecA1,CecB	65	104	10996	8.13314	0.419763	0.0867263	3.7414	0.037414
GOTERM_BP_ALL	GO:0006952	Defense Response	9	11.3924	0.00247914	RhoL,Dro,AttC,mor,DptB,Def,CecA1,Spn28Dc,CecB	65	410	10996	3.71347	0.896558	0.246927	3.80268	0.0380268
GOTERM_BP_ALL	GO:0019730	Antimicrobial Humoral Response	5	6.32911	0.00250388	Dro,AttC,Def,CecA1,CecB	65	98	10996	8.63108	0.898877	0.224775	3.83994	0.0383994
GOTERM_BP_DIRECT	GO:0048102	Autophagic Cell Death	4	5.06329	0.00556991	mri,Cdc7,CecA1,CecB	65	62	10996	10.9141	0.623734	0.130326	6.61834	0.0661834
UP_KEYWORDS	UP_KEYWORDS	Antibiotic	5	6.32911	7.07266e-07	Dro,AttC,Def,CecA1,CecB	75	14	13921	66.2905	5.23364e-05	5.23364e-05	0.000740271	7.40271e-06
GOTERM_BP_DIRECT	GO:0042742	Defense Response To Bacterium	4	5.06329	0.00691148	Dro,Def,CecA1,CecB	65	67	10996	10.0997	0.702907	0.140766	8.15112	0.0815112
GOTERM_BP_ALL	GO:0002376	Immune System Process	9	11.3924	0.00626618	RhoL,Dro,AttC,mor,DptB,Def,CecA1,Spn28Dc,CecB	65	478	10996	3.18519	0.996802	0.437031	9.35113	0.0935113
GOTERM_BP_DIRECT	GO:0035071	Salivary Gland Cell Autophagic Cell Death	4	5.06329	0.010491	mri,Cdc7,CecA1,CecB	65	78	10996	8.67535	0.842072	0.185408	12.1284	0.121284
GOTERM_BP_ALL	GO:0042742	Defense Response To Bacterium	6	7.59494	0.00848202	Dro,AttC,DptB,Def,CecA1,CecB	65	217	10996	4.67749	0.999584	0.507265	12.4572	0.124572
GOTERM_MF_ALL	GO:0003824	Catalytic Activity	34	43.038	0.0124444	CG12374,Amy-d,Jon65Aiv,CG7565,betaTry,CG13197,CG6659,CG6839,MAPk-Ak2,Rpt2,RhoL,Jon74E,pall,Cdc7,Bace,alphaTry,CG5412,Cct5,mri,Mco1,epsilonTry,CG1434,CG6295,CG17192,Phae2,CG3967,CycB3,CG17323,Jon99Ci,CG43110,yip7,CG7728,Amy-p,yellow-d	54	4271	9284	1.36864	0.91621	0.266502	14.5038	0.145038
GOTERM_BP_ALL	GO:0009617	Response To Bacterium	6	7.59494	0.0140505	Dro,AttC,DptB,Def,CecA1,CecB	65	246	10996	4.12608	0.999998	0.659645	19.8287	0.198287
GOTERM_BP_ALL	GO:0035071	Salivary Gland Cell Autophagic Cell Death	4	5.06329	0.0149705	mri,Cdc7,CecA1,CecB	65	89	10996	7.60311	0.999999	0.653717	20.9892	0.209892
GOTERM_BP_ALL	GO:0048102	Autophagic Cell Death	4	5.06329	0.0149705	mri,Cdc7,CecA1,CecB	65	89	10996	7.60311	0.999999	0.653717	20.9892	0.209892
GOTERM_BP_DIRECT	GO:0006030	Chitin Metabolic Process	4	5.06329	0.0198486	CG43673,Muc68D,CG34324,CG34220	65	99	10996	6.83512	0.970056	0.295906	21.7907	0.217907
GOTERM_BP_ALL	GO:0035070	Salivary Gland Histolysis	4	5.06329	0.0173127	mri,Cdc7,CecA1,CecB	65	94	10996	7.19869	1	0.680235	23.873	0.23873
GOTERM_BP_ALL	GO:0098542	Defense Response To Other Organism	6	7.59494	0.0222932	Dro,AttC,DptB,Def,CecA1,CecB	65	277	10996	3.66432	1	0.74685	29.681	0.29681
GOTERM_MF_DIRECT	GO:0008061	Chitin Binding	4	5.06329	0.0328986	CG43673,Muc68D,CG34324,CG34220	54	123	9284	5.59109	0.933437	0.742002	29.9883	0.299883
GOTERM_MF_ALL	GO:0008061	Chitin Binding	4	5.06329	0.0328986	CG43673,Muc68D,CG34324,CG34220	54	123	9284	5.59109	0.998671	0.520946	34.2029	0.342029
GOTERM_BP_ALL	GO:0060033	Anatomical Structure Regression	4	5.06329	0.0299286	mri,Cdc7,CecA1,CecB	65	116	10996	5.83342	1	0.823737	37.7854	0.377854
GOTERM_BP_ALL	GO:0006030	Chitin Metabolic Process	4	5.06329	0.0369062	CG43673,Muc68D,CG34324,CG34220	65	126	10996	5.37045	1	0.867582	44.419	0.44419
GOTERM_BP_ALL	GO:1901071	Glucosamine-Containing Compound Metabolic Process	4	5.06329	0.0422456	CG43673,Muc68D,CG34324,CG34220	65	133	10996	5.0878	1	0.888281	49.0415	0.490415
GOTERM_BP_ALL	GO:0008152	Metabolic Process	45	56.962	0.0458778	CG12374,Amy-d,CG43673,Jon65Aiv,Muc68D,Dro,CG7565,betaTry,tsl,Vps8,Ucp4A,CG13197,CG6659,Spn28Dc,tgo,MAPk-Ak2,Rpt2,RhoL,Jon74E,pall,Cdc7,Bka,CG34324,Bace,alphaTry,mri,Mco1,epsilonTry,CG1434,CG6295,CG17192,mor,Phae2,CG3967,CycB3,CG17323,CG3294,Jon99Ci,CG43110,CG7368,CG34220,yip7,CG7728,Amy-p,yellow-d	65	6343	10996	1.20016	1	0.895565	51.9777	0.519777
GOTERM_BP_ALL	GO:0006040	Amino Sugar Metabolic Process	4	5.06329	0.0462851	CG43673,Muc68D,CG34324,CG34220	65	138	10996	4.90346	1	0.885336	52.2968	0.522968
GOTERM_BP_ALL	GO:0043207	Response To External Biotic Stimulus	6	7.59494	0.0585396	Dro,AttC,DptB,Def,CecA1,CecB	65	361	10996	2.81168	1	0.927596	61.0215	0.610215
GOTERM_BP_ALL	GO:0051707	Response To Other Organism	6	7.59494	0.0585396	Dro,AttC,DptB,Def,CecA1,CecB	65	361	10996	2.81168	1	0.927596	61.0215	0.610215
GOTERM_BP_ALL	GO:0071704	Organic Substance Metabolic Process	42	53.1646	0.0586633	CG12374,Amy-d,CG43673,Jon65Aiv,Muc68D,Dro,betaTry,Vps8,tsl,Ucp4A,CG13197,CG6659,Spn28Dc,tgo,MAPk-Ak2,Rpt2,RhoL,Jon74E,pall,Cdc7,Bka,CG34324,Bace,alphaTry,mri,epsilonTry,CG1434,CG6295,CG17192,mor,Phae2,CG3967,CycB3,CG3294,Jon99Ci,CG43110,CG7368,CG34220,yip7,CG7728,yellow-d,Amy-p	65	5893	10996	1.20569	1	0.918862	61.1014	0.611014
GOTERM_BP_ALL	GO:0009607	Response To Biotic Stimulus	6	7.59494	0.0608068	Dro,AttC,DptB,Def,CecA1,CecB	65	365	10996	2.78086	1	0.917338	62.462	0.62462
GOTERM_BP_ALL	GO:0007435	Salivary Gland Morphogenesis	4	5.06329	0.0642651	mri,Cdc7,CecA1,CecB	65	158	10996	4.28277	1	0.92031	64.5637	0.645637
GOTERM_BP_ALL	GO:0010623	Programmed Cell Death Involved In Cell Development	4	5.06329	0.0642651	mri,Cdc7,CecA1,CecB	65	158	10996	4.28277	1	0.92031	64.5637	0.645637
GOTERM_BP_ALL	GO:0022612	Gland Morphogenesis	4	5.06329	0.0642651	mri,Cdc7,CecA1,CecB	65	158	10996	4.28277	1	0.92031	64.5637	0.645637
GOTERM_BP_ALL	GO:0006022	Aminoglycan Metabolic Process	4	5.06329	0.0652382	CG43673,Muc68D,CG34324,CG34220	65	159	10996	4.25583	1	0.915116	65.1349	0.651349
GOTERM_BP_ALL	GO:0007431	Salivary Gland Development	4	5.06329	0.0974693	mri,Cdc7,CecA1,CecB	65	189	10996	3.5803	1	0.972816	79.8451	0.798451
GOTERM_BP_ALL	GO:0035272	Exocrine System Development	4	5.06329	0.0974693	mri,Cdc7,CecA1,CecB	65	189	10996	3.5803	1	0.972816	79.8451	0.798451
GOTERM_BP_ALL	GO:0043170	Macromolecule Metabolic Process	34	43.038	0.11486	CG12374,CG43673,Jon65Aiv,Muc68D,betaTry,Vps8,tsl,Ucp4A,CG13197,CG6659,Spn28Dc,tgo,MAPk-Ak2,Rpt2,Jon74E,pall,Cdc7,Bka,CG34324,Bace,alphaTry,epsilonTry,CG1434,mor,Phae2,CG3967,CycB3,CG3294,Jon99Ci,CG43110,CG7368,CG34220,yip7,CG7728	65	4767	10996	1.20658	1	0.983921	85.1269	0.851269
GOTERM_MF_ALL	GO:0097367	Carbohydrate Derivative Binding	10	12.6582	0.17961	Rpt2,RhoL,CG43673,Muc68D,Cdc7,CG34324,CG34220,CG7728,Cct5,MAPk-Ak2	54	1115	9284	1.54194	1	0.980157	91.6034	0.916034
GOTERM_BP_ALL	GO:0050896	Response To Stimulus	24	30.3797	0.148471	Dro,mthl15,tsl,mor,Ucp4A,Spn28Dc,CecB,tgo,MAPk-Ak2,Rpt2,Uvrag,RhoL,CG3967,ZnT33D,AttC,CG3294,sra,Cdc7,DptB,Bka,Def,CecA1,CG7728,MtnC	65	3215	10996	1.26285	1	0.994734	91.8752	0.918752
GOTERM_BP_ALL	GO:0048732	Gland Development	4	5.06329	0.169354	mri,Cdc7,CecA1,CecB	65	244	10996	2.77327	1	0.997115	94.4869	0.944869
GOTERM_BP_ALL	GO:0080134	Regulation Of Response To Stress	4	5.06329	0.198565	Dro,mor,Spn28Dc,MAPk-Ak2	65	264	10996	2.56317	1	0.998822	96.8482	0.968482
GOTERM_BP_ALL	GO:0033554	Cellular Response To Stress	7	8.86076	0.202527	Rpt2,RhoL,Cdc7,Bka,CG7728,tgo,MAPk-Ak2	65	680	10996	1.74145	1	0.998735	97.083	0.97083
GOTERM_BP_ALL	GO:0019538	Protein Metabolic Process	21	26.5823	0.226022	CG12374,epsilonTry,Jon65Aiv,betaTry,Ucp4A,CG13197,CG6659,Spn28Dc,MAPk-Ak2,Rpt2,Phae2,CG3967,CycB3,Jon74E,pall,Jon99Ci,Cdc7,CG43110,Bace,yip7,alphaTry	65	2902	10996	1.22417	1	0.999337	98.1715	0.981715
GOTERM_BP_ALL	GO:0018193	Peptidyl-Amino Acid Modification	4	5.06329	0.24598	CG3967,Cdc7,CG6659,MAPk-Ak2	65	295	10996	2.29382	1	0.999598	98.7841	0.987841
GOTERM_BP_ALL	GO:0006812	Cation Transport	4	5.06329	0.252239	Mco1,ZnT33D,NKAIN,Ucp4A	65	299	10996	2.26313	1	0.999596	98.9325	0.989325
GOTERM_BP_ALL	GO:0009891	Positive Regulation Of Biosynthetic Process	5	6.32911	0.258359	Rpt2,Dro,Cdc7,mor,tgo	65	444	10996	1.90506	1	0.999592	99.0611	0.990611
GOTERM_BP_ALL	GO:0031328	Positive Regulation Of Cellular Biosynthetic Process	5	6.32911	0.258359	Rpt2,Dro,Cdc7,mor,tgo	65	444	10996	1.90506	1	0.999592	99.0611	0.990611
GOTERM_BP_ALL	GO:0006811	Ion Transport	5	6.32911	0.263516	Mco1,CG7589,ZnT33D,NKAIN,Ucp4A	65	448	10996	1.88805	1	0.999576	99.1581	0.991581
GOTERM_BP_ALL	GO:0051173	Positive Regulation Of Nitrogen Compound Metabolic Process	5	6.32911	0.264809	Rpt2,Dro,Cdc7,mor,tgo	65	449	10996	1.88384	1	0.999499	99.1808	0.991808
GOTERM_BP_ALL	GO:0022603	Regulation Of Anatomical Structure Morphogenesis	4	5.06329	0.269575	RhoL,Cdc7,tgo,MAPk-Ak2	65	310	10996	2.18283	1	0.999477	99.26	0.9926
GOTERM_BP_ALL	GO:0048707	Instar Larval Or Pupal Morphogenesis	6	7.59494	0.271106	mri,Uvrag,Cdc7,mor,CecA1,CecB	65	601	10996	1.68888	1	0.999395	99.2838	0.992838
GOTERM_BP_ALL	GO:0009886	Post-Embryonic Morphogenesis	6	7.59494	0.284691	mri,Uvrag,Cdc7,mor,CecA1,CecB	65	613	10996	1.65582	1	0.999527	99.4662	0.994662
GOTERM_BP_ALL	GO:0007552	Metamorphosis	6	7.59494	0.299565	mri,Uvrag,Cdc7,mor,CecA1,CecB	65	626	10996	1.62143	1	0.999643	99.6155	0.996155
UP_KEYWORDS	UP_KEYWORDS	Metal-Binding	7	8.86076	0.449076	CG12374,Mco1,Amy-d,CG3294,CG7368,MtnC,Amy-p	75	1008	13921	1.28898	1	0.96641	99.805	0.99805
GOTERM_BP_ALL	GO:0044238	Primary Metabolic Process	35	44.3038	0.329925	CG12374,Amy-d,Jon65Aiv,betaTry,Vps8,tsl,Ucp4A,CG13197,CG6659,Spn28Dc,tgo,MAPk-Ak2,Rpt2,Jon74E,pall,Cdc7,Bka,Bace,alphaTry,mri,epsilonTry,CG1434,CG6295,CG17192,mor,Phae2,CG3967,CycB3,CG3294,Jon99Ci,CG43110,CG7368,yip7,CG7728,Amy-p	65	5454	10996	1.08561	1	0.999836	99.8076	0.998076
GOTERM_BP_ALL	GO:0051128	Regulation Of Cellular Component Organization	7	8.86076	0.33712	Rpt2,Uvrag,RhoL,CG3967,CG15237,Cdc7,MAPk-Ak2	65	815	10996	1.45299	1	0.99984	99.8374	0.998374
GOTERM_BP_ALL	GO:0006897	Endocytosis	4	5.06329	0.339931	Uvrag,CG7589,Cdc7,CG7368	65	354	10996	1.91152	1	0.999821	99.8479	0.998479
GOTERM_MF_ALL	GO:0000166	Nucleotide Binding	9	11.3924	0.415461	Rpt2,RhoL,CG1434,CG3294,sra,Cdc7,CG7728,Cct5,MAPk-Ak2	54	1242	9284	1.24584	1	0.999937	99.8792	0.998792
GOTERM_MF_ALL	GO:1901265	Nucleoside Phosphate Binding	9	11.3924	0.415461	Rpt2,RhoL,CG1434,CG3294,sra,Cdc7,CG7728,Cct5,MAPk-Ak2	54	1242	9284	1.24584	1	0.999937	99.8792	0.998792
GOTERM_BP_ALL	GO:0009887	Organ Morphogenesis	8	10.1266	0.359283	mri,Uvrag,Cdc7,mor,sinu,CecA1,CecB,tgo	65	996	10996	1.35879	1	0.999882	99.9044	0.999044
GOTERM_BP_ALL	GO:0012501	Programmed Cell Death	4	5.06329	0.371974	mri,Cdc7,CecA1,CecB	65	374	10996	1.8093	1	0.999903	99.9301	0.999301
UP_KEYWORDS	Transferase	Transferase	7	8.86076	0.518108	mri,CG3967,CycB3,CG17323,Cdc7,CG6659,MAPk-Ak2	75	1081	13921	1.20194	1	0.972717	99.952	0.99952
GOTERM_BP_ALL	GO:0009605	Response To External Stimulus	8	10.1266	0.389706	Dro,AttC,DptB,Bka,Def,CecA1,CG7728,CecB	65	1027	10996	1.31777	1	0.999932	99.9553	0.999553
GOTERM_BP_ALL	GO:0002165	Instar Larval Or Pupal Development	6	7.59494	0.399036	mri,Uvrag,Cdc7,mor,CecA1,CecB	65	711	10996	1.42759	1	0.999938	99.9648	0.999648
GOTERM_BP_ALL	GO:0000278	Mitotic Cell Cycle	5	6.32911	0.40296	CycB3,CG15237,Cdc7,mor,ssp6	65	553	10996	1.52956	1	0.999934	99.9683	0.999683
GOTERM_BP_ALL	GO:0050793	Regulation Of Developmental Process	6	7.59494	0.408451	RhoL,Cdc7,mor,tsl,tgo,MAPk-Ak2	65	719	10996	1.4117	1	0.999932	99.9725	0.999725
GOTERM_MF_ALL	GO:0036094	Small Molecule Binding	9	11.3924	0.482166	Rpt2,RhoL,CG1434,CG3294,sra,Cdc7,CG7728,Cct5,MAPk-Ak2	54	1315	9284	1.17668	1	0.999981	99.9735	0.999735
GOTERM_BP_ALL	GO:0010557	Positive Regulation Of Macromolecule Biosynthetic Process	4	5.06329	0.410078	Rpt2,Cdc7,mor,tgo	65	398	10996	1.70019	1	0.999922	99.9737	0.999737
GOTERM_BP_ALL	GO:0045935	Positive Regulation Of Nucleobase-Containing Compound Metabolic Process	4	5.06329	0.410078	Rpt2,Cdc7,mor,tgo	65	398	10996	1.70019	1	0.999922	99.9737	0.999737
GOTERM_BP_ALL	GO:0008219	Cell Death	4	5.06329	0.422645	mri,Cdc7,CecA1,CecB	65	406	10996	1.66669	1	0.999936	99.9812	0.999812
GOTERM_BP_ALL	GO:0006396	Rna Processing	5	6.32911	0.449275	CG1434,CG3294,Vps8,Bka,CG7728	65	588	10996	1.43851	1	0.999966	99.991	0.99991
GOTERM_BP_ALL	GO:0048468	Cell Development	12	15.1899	0.453894	mri,Uvrag,RhoL,CG3967,sra,Cdc7,mor,Bka,sinu,CecA1,CecB,tgo	65	1765	10996	1.15016	1	0.999964	99.9921	0.999921
UP_KEYWORDS	UP_KEYWORDS	Zinc	4	5.06329	0.621752	CG12374,CG3294,CG7368,MtnC	75	598	13921	1.24156	1	0.985476	99.9962	0.999962
GOTERM_BP_ALL	GO:0016192	Vesicle-Mediated Transport	5	6.32911	0.497072	Uvrag,CG7589,Vps8,Cdc7,CG7368	65	625	10996	1.35335	1	0.999989	99.9978	0.999978
GOTERM_BP_ALL	GO:0009791	Post-Embryonic Development	6	7.59494	0.503344	mri,Uvrag,Cdc7,mor,CecA1,CecB	65	801	10996	1.26719	1	0.999989	99.9982	0.999982
GOTERM_BP_ALL	GO:0031325	Positive Regulation Of Cellular Metabolic Process	5	6.32911	0.518486	Rpt2,Dro,Cdc7,mor,tgo	65	642	10996	1.31752	1	0.999992	99.9989	0.999989
GOTERM_BP_ALL	GO:0051704	Multi-Organism Process	11	13.9241	0.520124	RhoL,CG17323,Dro,AttC,sra,Cdc7,DptB,Def,CecA1,CecB,tgo	65	1677	10996	1.10964	1	0.999991	99.999	0.99999
GOTERM_BP_ALL	GO:1901135	Carbohydrate Derivative Metabolic Process	5	6.32911	0.523467	CG43673,Muc68D,CG34324,CG34220,CG6659	65	646	10996	1.30936	1	0.99999	99.9991	0.999991
GOTERM_MF_ALL	GO:0032550	Purine Ribonucleoside Binding	6	7.59494	0.612053	Rpt2,RhoL,Cdc7,CG7728,Cct5,MAPk-Ak2	54	918	9284	1.1237	1	0.999999	99.9993	0.999993
GOTERM_MF_ALL	GO:0035639	Purine Ribonucleoside Triphosphate Binding	6	7.59494	0.612053	Rpt2,RhoL,Cdc7,CG7728,Cct5,MAPk-Ak2	54	918	9284	1.1237	1	0.999999	99.9993	0.999993
GOTERM_MF_ALL	GO:0001883	Purine Nucleoside Binding	6	7.59494	0.615047	Rpt2,RhoL,Cdc7,CG7728,Cct5,MAPk-Ak2	54	921	9284	1.12004	1	0.999999	99.9994	0.999994
GOTERM_MF_ALL	GO:0032549	Ribonucleoside Binding	6	7.59494	0.615047	Rpt2,RhoL,Cdc7,CG7728,Cct5,MAPk-Ak2	54	921	9284	1.12004	1	0.999999	99.9994	0.999994
GOTERM_BP_ALL	GO:1903047	Mitotic Cell Cycle Process	4	5.06329	0.535248	CycB3,CG15237,mor,ssp6	65	481	10996	1.40681	1	0.999991	99.9994	0.999994
GOTERM_MF_ALL	GO:0032555	Purine Ribonucleotide Binding	6	7.59494	0.617035	Rpt2,RhoL,Cdc7,CG7728,Cct5,MAPk-Ak2	54	923	9284	1.11761	1	0.999997	99.9994	0.999994
GOTERM_MF_ALL	GO:0017076	Purine Nucleotide Binding	6	7.59494	0.618028	Rpt2,RhoL,Cdc7,CG7728,Cct5,MAPk-Ak2	54	924	9284	1.1164	1	0.999993	99.9994	0.999994
GOTERM_MF_ALL	GO:0001882	Nucleoside Binding	6	7.59494	0.619018	Rpt2,RhoL,Cdc7,CG7728,Cct5,MAPk-Ak2	54	925	9284	1.1152	1	0.999987	99.9994	0.999994
GOTERM_MF_ALL	GO:0017111	Nucleoside-Triphosphatase Activity	4	5.06329	0.624237	Rpt2,RhoL,CG7728,Cct5	54	557	9284	1.23466	1	0.999979	99.9995	0.999995
GOTERM_MF_ALL	GO:0032553	Ribonucleotide Binding	6	7.59494	0.627872	Rpt2,RhoL,Cdc7,CG7728,Cct5,MAPk-Ak2	54	934	9284	1.10445	1	0.999966	99.9996	0.999996
GOTERM_BP_ALL	GO:0009893	Positive Regulation Of Metabolic Process	5	6.32911	0.561252	Rpt2,Dro,Cdc7,mor,tgo	65	677	10996	1.2494	1	0.999995	99.9997	0.999997
GOTERM_MF_ALL	GO:0016462	Pyrophosphatase Activity	4	5.06329	0.643693	Rpt2,RhoL,CG7728,Cct5	54	573	9284	1.20018	1	0.999963	99.9998	0.999998
GOTERM_MF_ALL	GO:0016818	Hydrolase Activity, Acting On Acid Anhydrides, In Phosphorus-Containing Anhydrides	4	5.06329	0.654334	Rpt2,RhoL,CG7728,Cct5	54	582	9284	1.18162	1	0.999955	99.9998	0.999998
GOTERM_MF_ALL	GO:0016817	Hydrolase Activity, Acting On Acid Anhydrides	4	5.06329	0.656669	Rpt2,RhoL,CG7728,Cct5	54	584	9284	1.17757	1	0.999934	99.9998	0.999998
UP_KEYWORDS	UP_KEYWORDS	Nucleotide-Binding	4	5.06329	0.727192	Rpt2,RhoL,Cct5,MAPk-Ak2	75	701	13921	1.05913	1	0.995205	99.9999	0.999999
GOTERM_MF_DIRECT	GO:0046872	Metal Ion Binding	4	5.06329	0.733468	CG3294,CG7368,CG6839,MtnC	54	656	9284	1.04833	1	1	99.9999	0.999999
GOTERM_MF_ALL	GO:0046872	Metal Ion Binding	10	12.6582	0.680605	CG12374,RhoL,Mco1,Amy-d,CG3294,Vps8,CG7368,CG6839,MtnC,Amy-p	54	1736	9284	0.990357	1	0.999946	99.9999	0.999999
GOTERM_MF_ALL	GO:0043169	Cation Binding	10	12.6582	0.684862	CG12374,RhoL,Mco1,Amy-d,CG3294,Vps8,CG7368,CG6839,MtnC,Amy-p	54	1742	9284	0.986946	1	0.999927	99.9999	0.999999
GOTERM_BP_ALL	GO:0000280	Nuclear Division	4	5.06329	0.608506	CycB3,CG15237,sra,ssp6	65	535	10996	1.26482	1	0.999999	100	1
GOTERM_BP_ALL	GO:0044085	Cellular Component Biogenesis	9	11.3924	0.610689	Rpt2,Uvrag,sra,Vps8,Cdc7,Bka,sinu,ssp6,CG7728	65	1438	10996	1.05878	1	0.999999	100	1
UP_KEYWORDS	UP_KEYWORDS	Coiled Coil	8	10.1266	0.757797	Uvrag,pall,CG3294,mor,CG7368,ssp6,CG6659,CG7728	75	1594	13921	0.93156	1	0.996005	100	1
GOTERM_MF_ALL	GO:0016740	Transferase Activity	8	10.1266	0.700439	mri,CG3967,CycB3,CG17323,pall,Cdc7,CG6659,MAPk-Ak2	54	1392	9284	0.98808	1	0.999929	100	1
GOTERM_BP_ALL	GO:0048285	Organelle Fission	4	5.06329	0.627492	CycB3,CG15237,sra,ssp6	65	550	10996	1.23032	1	0.999999	100	1
GOTERM_MF_ALL	GO:0043167	Ion Binding	10	12.6582	0.717092	CG12374,RhoL,Mco1,Amy-d,CG3294,Vps8,CG7368,CG6839,MtnC,Amy-p	54	1789	9284	0.961017	1	0.999933	100	1
GOTERM_BP_ALL	GO:0065008	Regulation Of Biological Quality	8	10.1266	0.638187	RhoL,Mco1,ZnT33D,sra,Cdc7,sinu,MtnC,MAPk-Ak2	65	1292	10996	1.04749	1	0.999999	100	1
GOTERM_BP_ALL	GO:0044710	Single-Organism Metabolic Process	11	13.9241	0.638584	Rpt2,RhoL,Mco1,CG1434,CG6295,CG17192,Cdc7,CG6659,yellow-d,Spn28Dc,MAPk-Ak2	65	1830	10996	1.01686	1	0.999999	100	1
GOTERM_BP_ALL	GO:0048583	Regulation Of Response To Stimulus	6	7.59494	0.649934	Uvrag,Dro,sra,mor,Spn28Dc,MAPk-Ak2	65	941	10996	1.07866	1	0.999999	100	1
GOTERM_BP_ALL	GO:0007049	Cell Cycle	6	7.59494	0.661225	CycB3,CG15237,sra,Cdc7,mor,ssp6	65	953	10996	1.06507	1	0.999999	100	1
GOTERM_BP_ALL	GO:0006357	Regulation Of Transcription From Rna Polymerase Ii Promoter	4	5.06329	0.661268	Rpt2,mor,tsl,tgo	65	578	10996	1.17072	1	0.999999	100	1
GOTERM_BP_ALL	GO:0048518	Positive Regulation Of Biological Process	8	10.1266	0.676455	Rpt2,Uvrag,RhoL,Dro,Cdc7,mor,tsl,tgo	65	1339	10996	1.01072	1	1	100	1
GOTERM_MF_DIRECT	GO:0005524	Atp Binding	4	5.06329	0.813892	Rpt2,Cdc7,Cct5,MAPk-Ak2	54	751	9284	0.915717	1	1	100	1
UP_KEYWORDS	UP_KEYWORDS	Transmembrane Helix	14	17.7215	0.830126	mthl15,CG7565,sinu,Ucp4A,CG5697,CG6659,CG3337,CG7720,CG7589,ZnT33D,CG17323,NKAIN,Lapsyn,CG31460	75	2985	13921	0.870548	1	0.998583	100	1
GOTERM_BP_ALL	GO:0048513	Animal Organ Development	9	11.3924	0.695889	mri,Uvrag,RhoL,Cdc7,mor,sinu,CecA1,CecB,tgo	65	1548	10996	0.983542	1	1	100	1
UP_KEYWORDS	UP_KEYWORDS	Transmembrane	14	17.7215	0.831983	mthl15,CG7565,sinu,Ucp4A,CG5697,CG6659,CG3337,CG7720,CG7589,ZnT33D,CG17323,NKAIN,Lapsyn,CG31460	75	2990	13921	0.869093	1	0.998137	100	1
GOTERM_BP_ALL	GO:0010604	Positive Regulation Of Macromolecule Metabolic Process	4	5.06329	0.714052	Rpt2,Cdc7,mor,tgo	65	626	10996	1.08095	1	1	100	1
GOTERM_MF_ALL	GO:0022857	Transmembrane Transporter Activity	4	5.06329	0.800381	CG7720,CG7589,ZnT33D,Ucp4A	54	733	9284	0.938204	1	0.999993	100	1
GOTERM_BP_ALL	GO:0048869	Cellular Developmental Process	15	18.9873	0.727941	mri,mor,sinu,tgo,CecB,MAPk-Ak2,RhoL,Uvrag,CG3967,sra,Cdc7,Bka,CecA1,CG7728,Cct5	65	2686	10996	0.944728	1	1	100	1
UP_KEYWORDS	UP_KEYWORDS	Membrane	15	18.9873	0.856867	mthl15,CG7565,sinu,Ucp4A,CG6659,CG5697,CG3337,RhoL,CG7720,CG7589,ZnT33D,CG17323,NKAIN,Lapsyn,CG31460	75	3266	13921	0.85248	1	0.998554	100	1
GOTERM_BP_ALL	GO:0022402	Cell Cycle Process	5	6.32911	0.732584	CycB3,CG15237,sra,mor,ssp6	65	842	10996	1.00457	1	1	100	1
GOTERM_BP_ALL	GO:0000902	Cell Morphogenesis	5	6.32911	0.736056	RhoL,Cdc7,Bka,tgo,MAPk-Ak2	65	846	10996	0.999818	1	1	100	1
UP_KEYWORDS	UP_KEYWORDS	Nucleus	5	6.32911	0.86309	Rpt2,CycB3,mor,CG7368,tgo	75	1134	13921	0.818401	1	0.998334	100	1
GOTERM_MF_ALL	GO:0005524	Atp Binding	4	5.06329	0.813892	Rpt2,Cdc7,Cct5,MAPk-Ak2	54	751	9284	0.915717	1	0.999993	100	1
GOTERM_MF_ALL	GO:0032559	Adenyl Ribonucleotide Binding	4	5.06329	0.815346	Rpt2,Cdc7,Cct5,MAPk-Ak2	54	753	9284	0.913285	1	0.99999	100	1
GOTERM_MF_ALL	GO:0030554	Adenyl Nucleotide Binding	4	5.06329	0.816069	Rpt2,Cdc7,Cct5,MAPk-Ak2	54	754	9284	0.912074	1	0.999986	100	1
GOTERM_BP_ALL	GO:0044765	Single-Organism Transport	8	10.1266	0.757425	Mco1,CG7720,CG7589,ZnT33D,NKAIN,Cdc7,Ucp4A,CG7368	65	1451	10996	0.932704	1	1	100	1
GOTERM_BP_ALL	GO:0030154	Cell Differentiation	14	17.7215	0.758595	Uvrag,RhoL,mri,CG3967,sra,Cdc7,mor,Bka,sinu,CecA1,CG7728,CecB,tgo,Cct5	65	2562	10996	0.924422	1	1	100	1
GOTERM_BP_ALL	GO:0022607	Cellular Component Assembly	7	8.86076	0.759074	Rpt2,Uvrag,sra,Vps8,Cdc7,sinu,ssp6	65	1263	10996	0.937597	1	1	100	1
GOTERM_BP_ALL	GO:0007275	Multicellular Organism Development	19	24.0506	0.761556	mri,Cpr60D,tsl,mor,sinu,CecB,tgo,Uvrag,RhoL,CG3967,CycB3,sra,Cdc7,Bka,CecA1,Lapsyn,CG7728,yellow-d,Cct5	65	3465	10996	0.927623	1	1	100	1
GOTERM_BP_ALL	GO:0009653	Anatomical Structure Morphogenesis	11	13.9241	0.779735	mri,Uvrag,RhoL,Cdc7,mor,Bka,sinu,CecA1,CecB,tgo,MAPk-Ak2	65	2051	10996	0.907295	1	1	100	1
GOTERM_BP_ALL	GO:0006725	Cellular Aromatic Compound Metabolic Process	14	17.7215	0.785181	CG1434,Vps8,mor,tsl,tgo,Spn28Dc,RhoL,Rpt2,CG3294,Cdc7,Bka,CG7368,CG7728,yellow-d	65	2614	10996	0.906033	1	1	100	1
GOTERM_BP_ALL	GO:0022008	Neurogenesis	8	10.1266	0.786319	Uvrag,CG3967,mor,Bka,sinu,CG7728,tgo,Cct5	65	1497	10996	0.904044	1	1	100	1
GOTERM_BP_ALL	GO:0031323	Regulation Of Cellular Metabolic Process	10	12.6582	0.786737	Rpt2,mri,CycB3,Dro,Cdc7,mor,tsl,Spn28Dc,tgo,MAPk-Ak2	65	1877	10996	0.901275	1	1	100	1
GOTERM_BP_ALL	GO:0048731	System Development	14	17.7215	0.789095	Uvrag,RhoL,mri,CG3967,Cdc7,mor,Bka,sinu,CecA1,Lapsyn,CG7728,CecB,tgo,Cct5	65	2622	10996	0.903268	1	1	100	1
GOTERM_BP_ALL	GO:0006810	Transport	10	12.6582	0.790018	Uvrag,Mco1,CG7720,CG7589,ZnT33D,NKAIN,Vps8,Cdc7,Ucp4A,CG7368	65	1883	10996	0.898403	1	1	100	1
GOTERM_BP_ALL	GO:0007166	Cell Surface Receptor Signaling Pathway	4	5.06329	0.798347	Uvrag,mthl15,tsl,MAPk-Ak2	65	719	10996	0.941136	1	1	100	1
GOTERM_MF_ALL	GO:0005515	Protein Binding	10	12.6582	0.86572	Rpt2,Uvrag,CycB3,NKAIN,sra,Vps8,mor,tgo,Cct5,MAPk-Ak2	54	2070	9284	0.83056	1	0.999997	100	1
GOTERM_BP_ALL	GO:0016070	Rna Metabolic Process	10	12.6582	0.805382	Rpt2,CG1434,CG3294,Vps8,mor,tsl,Bka,CG7368,CG7728,tgo	65	1912	10996	0.884776	1	1	100	1
GOTERM_BP_ALL	GO:1902578	Single-Organism Localization	8	10.1266	0.807714	Mco1,CG7720,CG7589,ZnT33D,NKAIN,Cdc7,Ucp4A,CG7368	65	1534	10996	0.882238	1	1	100	1
GOTERM_BP_ALL	GO:1901360	Organic Cyclic Compound Metabolic Process	14	17.7215	0.810225	CG1434,Vps8,mor,tsl,tgo,Spn28Dc,RhoL,Rpt2,CG3294,Cdc7,Bka,CG7368,CG7728,yellow-d	65	2667	10996	0.888027	1	1	100	1
GOTERM_BP_ALL	GO:0090304	Nucleic Acid Metabolic Process	11	13.9241	0.817916	Rpt2,CG1434,CG3294,Vps8,Cdc7,mor,tsl,Bka,CG7368,CG7728,tgo	65	2126	10996	0.875288	1	1	100	1
GOTERM_BP_ALL	GO:0051716	Cellular Response To Stimulus	11	13.9241	0.818391	Rpt2,Uvrag,RhoL,mthl15,sra,Cdc7,tsl,Bka,CG7728,tgo,MAPk-Ak2	65	2127	10996	0.874876	1	1	100	1
GOTERM_BP_ALL	GO:0048522	Positive Regulation Of Cellular Process	6	7.59494	0.823388	Rpt2,Uvrag,Dro,Cdc7,mor,tgo	65	1167	10996	0.869765	1	1	100	1
GOTERM_BP_ALL	GO:0006464	Cellular Protein Modification Process	7	8.86076	0.823545	CG3967,CycB3,pall,Cdc7,CG13197,CG6659,MAPk-Ak2	65	1367	10996	0.866265	1	1	100	1
GOTERM_BP_ALL	GO:0036211	Protein Modification Process	7	8.86076	0.823545	CG3967,CycB3,pall,Cdc7,CG13197,CG6659,MAPk-Ak2	65	1367	10996	0.866265	1	1	100	1
GOTERM_BP_ALL	GO:0048699	Generation Of Neurons	5	6.32911	0.827225	Uvrag,CG3967,mor,Bka,tgo	65	969	10996	0.872906	1	1	100	1
GOTERM_BP_ALL	GO:0051234	Establishment Of Localization	10	12.6582	0.827612	Uvrag,Mco1,CG7720,CG7589,ZnT33D,NKAIN,Vps8,Cdc7,Ucp4A,CG7368	65	1957	10996	0.864431	1	1	100	1
GOTERM_BP_ALL	GO:0007399	Nervous System Development	9	11.3924	0.828465	Uvrag,CG3967,mor,Bka,sinu,Lapsyn,CG7728,tgo,Cct5	65	1767	10996	0.861643	1	1	100	1
GOTERM_BP_ALL	GO:0032989	Cellular Component Morphogenesis	5	6.32911	0.829087	RhoL,Cdc7,Bka,tgo,MAPk-Ak2	65	972	10996	0.870212	1	1	100	1
GOTERM_MF_ALL	GO:0005215	Transporter Activity	4	5.06329	0.890633	CG7720,CG7589,ZnT33D,Ucp4A	54	881	9284	0.780594	1	0.999999	100	1
GOTERM_BP_ALL	GO:0048666	Neuron Development	4	5.06329	0.835256	Uvrag,CG3967,Bka,tgo	65	770	10996	0.878801	1	1	100	1
GOTERM_BP_ALL	GO:0044707	Single-Multicellular Organism Process	20	25.3165	0.848054	mri,Cpr60D,tsl,mor,sinu,CecB,tgo,Uvrag,RhoL,CG3967,CycB3,sra,Cdc7,Bka,CecA1,Lapsyn,CG7728,yellow-d,Amy-p,Cct5	65	3850	10996	0.878801	1	1	100	1
GOTERM_BP_ALL	GO:0051179	Localization	12	15.1899	0.850068	Uvrag,RhoL,Mco1,CG7720,CG7589,ZnT33D,NKAIN,Vps8,Cdc7,Ucp4A,CG7368,tgo	65	2388	10996	0.850097	1	1	100	1
GOTERM_BP_ALL	GO:0019222	Regulation Of Metabolic Process	10	12.6582	0.850914	Rpt2,mri,CycB3,Dro,Cdc7,mor,tsl,Spn28Dc,tgo,MAPk-Ak2	65	2009	10996	0.842057	1	1	100	1
GOTERM_BP_ALL	GO:0048477	Oogenesis	4	5.06329	0.852994	RhoL,sra,Cdc7,tgo	65	798	10996	0.847966	1	1	100	1
GOTERM_BP_ALL	GO:0007292	Female Gamete Generation	4	5.06329	0.857754	RhoL,sra,Cdc7,tgo	65	806	10996	0.83955	1	1	100	1
GOTERM_BP_ALL	GO:0003006	Developmental Process Involved In Reproduction	5	6.32911	0.86662	Uvrag,RhoL,sra,Cdc7,tgo	65	1039	10996	0.814096	1	1	100	1
GOTERM_BP_ALL	GO:0043933	Macromolecular Complex Subunit Organization	5	6.32911	0.86662	Rpt2,Uvrag,Vps8,Cdc7,mor	65	1039	10996	0.814096	1	1	100	1
GOTERM_BP_ALL	GO:0043412	Macromolecule Modification	7	8.86076	0.875629	CG3967,CycB3,pall,Cdc7,CG13197,CG6659,MAPk-Ak2	65	1475	10996	0.802837	1	1	100	1
GOTERM_BP_ALL	GO:0080090	Regulation Of Primary Metabolic Process	9	11.3924	0.876564	Rpt2,mri,CycB3,Cdc7,mor,tsl,Spn28Dc,tgo,MAPk-Ak2	65	1878	10996	0.810715	1	1	100	1
GOTERM_BP_ALL	GO:0048856	Anatomical Structure Development	20	25.3165	0.877449	mri,Cpr60D,tsl,mor,sinu,CecB,tgo,MAPk-Ak2,Uvrag,RhoL,CG3967,CycB3,sra,Cdc7,Bka,CecA1,Lapsyn,CG7728,yellow-d,Cct5	65	3939	10996	0.858945	1	1	100	1
GOTERM_BP_ALL	GO:0044767	Single-Organism Developmental Process	20	25.3165	0.883148	mri,Cpr60D,tsl,mor,sinu,CecB,tgo,MAPk-Ak2,Uvrag,RhoL,CG3967,CycB3,sra,Cdc7,Bka,CecA1,Lapsyn,CG7728,yellow-d,Cct5	65	3958	10996	0.854822	1	1	100	1
GOTERM_BP_ALL	GO:0019438	Aromatic Compound Biosynthetic Process	7	8.86076	0.891073	Rpt2,Cdc7,mor,tsl,CG7368,yellow-d,tgo	65	1514	10996	0.782156	1	1	100	1
GOTERM_BP_ALL	GO:0006351	Transcription, Dna-Templated	5	6.32911	0.899823	Rpt2,mor,tsl,CG7368,tgo	65	1113	10996	0.75997	1	1	100	1
GOTERM_BP_ALL	GO:0030182	Neuron Differentiation	4	5.06329	0.897637	Uvrag,CG3967,Bka,tgo	65	884	10996	0.765472	1	1	100	1
GOTERM_BP_ALL	GO:0032502	Developmental Process	20	25.3165	0.898541	mri,Cpr60D,tsl,mor,sinu,CecB,tgo,MAPk-Ak2,Uvrag,RhoL,CG3967,CycB3,sra,Cdc7,Bka,CecA1,Lapsyn,CG7728,yellow-d,Cct5	65	4013	10996	0.843106	1	1	100	1
GOTERM_BP_ALL	GO:1901362	Organic Cyclic Compound Biosynthetic Process	7	8.86076	0.905906	Rpt2,Cdc7,mor,tsl,CG7368,yellow-d,tgo	65	1556	10996	0.761044	1	1	100	1
GOTERM_BP_ALL	GO:0000003	Reproduction	6	7.59494	0.98892	CG7079,Uvrag,RhoL,sra,Cdc7,tgo	65	1853	10996	0.547769	1	1	100	1
GOTERM_BP_ALL	GO:0006139	Nucleobase-Containing Compound Metabolic Process	11	13.9241	0.936082	Rpt2,CG1434,CG3294,Vps8,Cdc7,mor,tsl,Bka,CG7368,CG7728,tgo	65	2481	10996	0.750045	1	1	100	1
GOTERM_BP_ALL	GO:0006355	Regulation Of Transcription, Dna-Templated	4	5.06329	0.96945	Rpt2,mor,tsl,tgo	65	1148	10996	0.58944	1	1	100	1
GOTERM_BP_ALL	GO:0006793	Phosphorus Metabolic Process	4	5.06329	0.954457	CycB3,Cdc7,CG13197,MAPk-Ak2	65	1064	10996	0.635975	1	1	100	1
GOTERM_BP_ALL	GO:0006796	Phosphate-Containing Compound Metabolic Process	4	5.06329	0.952943	CycB3,Cdc7,CG13197,MAPk-Ak2	65	1057	10996	0.640186	1	1	100	1
GOTERM_BP_ALL	GO:0006807	Nitrogen Compound Metabolic Process	17	21.519	0.941131	CG1434,CG43673,Muc68D,Dro,Vps8,tsl,mor,Ucp4A,tgo,Rpt2,CG3294,Cdc7,Bka,CG34324,CG7368,CG34220,CG7728	65	3657	10996	0.786403	1	1	100	1
GOTERM_BP_ALL	GO:0006996	Organelle Organization	8	10.1266	0.982824	Uvrag,CG3967,CycB3,CG15237,sra,Cdc7,mor,ssp6	65	2210	10996	0.612377	1	1	100	1
GOTERM_BP_ALL	GO:0007154	Cell Communication	9	11.3924	0.936737	mri,Uvrag,RhoL,mthl15,sra,tsl,Bka,CG7728,MAPk-Ak2	65	2082	10996	0.731279	1	1	100	1
GOTERM_BP_ALL	GO:0007165	Signal Transduction	6	7.59494	0.964986	Uvrag,RhoL,mthl15,sra,tsl,MAPk-Ak2	65	1594	10996	0.636773	1	1	100	1
GOTERM_BP_ALL	GO:0007276	Gamete Generation	4	5.06329	0.962283	RhoL,sra,Cdc7,tgo	65	1104	10996	0.612932	1	1	100	1
GOTERM_BP_ALL	GO:0007281	Germ Cell Development	4	5.06329	0.914751	RhoL,sra,Cdc7,tgo	65	926	10996	0.730753	1	1	100	1
GOTERM_BP_ALL	GO:0009058	Biosynthetic Process	10	12.6582	0.995856	Rpt2,Dro,Cdc7,mor,tsl,Ucp4A,CG7368,CG6659,yellow-d,tgo	65	2972	10996	0.56921	1	1	100	1
GOTERM_BP_ALL	GO:0009059	Macromolecule Biosynthetic Process	8	10.1266	0.991926	Rpt2,Cdc7,mor,tsl,Ucp4A,CG7368,CG6659,tgo	65	2384	10996	0.567682	1	1	100	1
GOTERM_BP_ALL	GO:0009888	Tissue Development	5	6.32911	0.945707	Uvrag,RhoL,Cdc7,mor,sinu	65	1262	10996	0.670243	1	1	100	1
GOTERM_BP_ALL	GO:0009889	Regulation Of Biosynthetic Process	6	7.59494	0.917057	Rpt2,Dro,Cdc7,mor,tsl,tgo	65	1379	10996	0.736052	1	1	100	1
GOTERM_BP_ALL	GO:0009987	Cellular Process	35	44.3038	0.999992	Dro,Vps8,tsl,Ucp4A,sinu,CG13197,CG6659,Spn28Dc,tgo,MAPk-Ak2,Rpt2,RhoL,pall,Cdc7,Bka,CecA1,ssp6,Cct5,mri,Mco1,CG1434,mthl15,CG15237,mor,CecB,Uvrag,CG7720,CG3967,CycB3,ZnT33D,CG3294,sra,CG7368,CG7728,yellow-d	65	8454	10996	0.700369	1	1	100	1
GOTERM_BP_ALL	GO:0010467	Gene Expression	11	13.9241	0.967617	Rpt2,CG1434,CG3294,Vps8,mor,tsl,Bka,Ucp4A,CG7368,CG7728,tgo	65	2678	10996	0.69487	1	1	100	1
GOTERM_BP_ALL	GO:0010468	Regulation Of Gene Expression	4	5.06329	0.993702	Rpt2,mor,tsl,tgo	65	1459	10996	0.463795	1	1	100	1
GOTERM_BP_ALL	GO:0010556	Regulation Of Macromolecule Biosynthetic Process	5	6.32911	0.957923	Rpt2,Cdc7,mor,tsl,tgo	65	1321	10996	0.640307	1	1	100	1
GOTERM_BP_ALL	GO:0016043	Cellular Component Organization	15	18.9873	0.95026	CG15237,Vps8,mor,sinu,tgo,MAPk-Ak2,Rpt2,RhoL,Uvrag,CG3967,CycB3,sra,Cdc7,Bka,ssp6	65	3335	10996	0.760881	1	1	100	1
GOTERM_BP_ALL	GO:0018130	Heterocycle Biosynthetic Process	6	7.59494	0.949417	Rpt2,Cdc7,mor,tsl,CG7368,tgo	65	1505	10996	0.674429	1	1	100	1
GOTERM_BP_ALL	GO:0019219	Regulation Of Nucleobase-Containing Compound Metabolic Process	5	6.32911	0.95206	Rpt2,Cdc7,mor,tsl,tgo	65	1291	10996	0.655187	1	1	100	1
GOTERM_BP_ALL	GO:0019953	Sexual Reproduction	4	5.06329	0.987072	RhoL,sra,Cdc7,tgo	65	1321	10996	0.512246	1	1	100	1
GOTERM_BP_ALL	GO:0022412	Cellular Process Involved In Reproduction In Multicellular Organism	4	5.06329	0.937394	RhoL,sra,Cdc7,tgo	65	995	10996	0.680077	1	1	100	1
GOTERM_BP_ALL	GO:0022414	Reproductive Process	5	6.32911	0.989745	Uvrag,RhoL,sra,Cdc7,tgo	65	1625	10996	0.520521	1	1	100	1
GOTERM_BP_ALL	GO:0023052	Signaling	7	8.86076	0.98464	mri,Uvrag,RhoL,mthl15,sra,tsl,MAPk-Ak2	65	2013	10996	0.588269	1	1	100	1
GOTERM_BP_ALL	GO:0031326	Regulation Of Cellular Biosynthetic Process	6	7.59494	0.916108	Rpt2,Dro,Cdc7,mor,tsl,tgo	65	1376	10996	0.737657	1	1	100	1
GOTERM_BP_ALL	GO:0032501	Multicellular Organismal Process	22	27.8481	0.99062	mri,CG7079,Cpr60D,tsl,mor,sinu,CecB,tgo,Uvrag,RhoL,CG3967,CycB3,sra,Cdc7,Bka,CecA1,Lapsyn,yip7,CG7728,yellow-d,Amy-p,Cct5	65	5110	10996	0.728322	1	1	100	1
GOTERM_BP_ALL	GO:0032504	Multicellular Organism Reproduction	5	6.32911	0.984761	CG7079,RhoL,sra,Cdc7,tgo	65	1543	10996	0.548183	1	1	100	1
GOTERM_BP_ALL	GO:0032774	Rna Biosynthetic Process	5	6.32911	0.943107	Rpt2,mor,tsl,CG7368,tgo	65	1251	10996	0.676136	1	1	100	1
GOTERM_BP_ALL	GO:0034641	Cellular Nitrogen Compound Metabolic Process	13	16.4557	0.989367	Rpt2,CG1434,Dro,CG3294,Vps8,Cdc7,tsl,mor,Bka,Ucp4A,CG7368,CG7728,tgo	65	3374	10996	0.651808	1	1	100	1
GOTERM_BP_ALL	GO:0034645	Cellular Macromolecule Biosynthetic Process	8	10.1266	0.991557	Rpt2,Cdc7,mor,tsl,Ucp4A,CG7368,CG6659,tgo	65	2374	10996	0.570073	1	1	100	1
GOTERM_BP_ALL	GO:0034654	Nucleobase-Containing Compound Biosynthetic Process	6	7.59494	0.93497	Rpt2,Cdc7,mor,tsl,CG7368,tgo	65	1442	10996	0.703894	1	1	100	1
GOTERM_BP_ALL	GO:0044237	Cellular Metabolic Process	23	29.1139	0.990137	mri,CG1434,Dro,Vps8,tsl,mor,Ucp4A,CG13197,CG6659,Spn28Dc,tgo,MAPk-Ak2,Rpt2,RhoL,CG3967,CycB3,pall,CG3294,Cdc7,Bka,CG7368,CG7728,yellow-d	65	5276	10996	0.73747	1	1	100	1
GOTERM_BP_ALL	GO:0044249	Cellular Biosynthetic Process	10	12.6582	0.993472	Rpt2,Dro,Cdc7,mor,tsl,Ucp4A,CG7368,CG6659,yellow-d,tgo	65	2870	10996	0.58944	1	1	100	1
GOTERM_BP_ALL	GO:0044260	Cellular Macromolecule Metabolic Process	19	24.0506	0.951733	CG1434,Vps8,tsl,mor,Ucp4A,CG13197,CG6659,Spn28Dc,tgo,MAPk-Ak2,Rpt2,CG3967,CycB3,pall,CG3294,Cdc7,Bka,CG7368,CG7728	65	4092	10996	0.785488	1	1	100	1
GOTERM_BP_ALL	GO:0044267	Cellular Protein Metabolic Process	10	12.6582	0.961965	Rpt2,CG3967,CycB3,pall,Cdc7,Ucp4A,CG13197,CG6659,Spn28Dc,MAPk-Ak2	65	2430	10996	0.69617	1	1	100	1
GOTERM_BP_ALL	GO:0044271	Cellular Nitrogen Compound Biosynthetic Process	8	10.1266	0.990311	Rpt2,Dro,Cdc7,mor,tsl,Ucp4A,CG7368,tgo	65	2343	10996	0.577616	1	1	100	1
GOTERM_BP_ALL	GO:0044699	Single-Organism Process	37	46.8354	0.992896	Cpr60D,tsl,Ucp4A,sinu,CG6659,Spn28Dc,tgo,MAPk-Ak2,Rpt2,RhoL,NKAIN,Cdc7,Bka,CecA1,ssp6,Cct5,mri,Mco1,CG1434,CG6295,mthl15,CG17192,CG15237,mor,CecB,Uvrag,CG7720,CG3967,CycB3,CG7589,ZnT33D,sra,CG7368,Lapsyn,CG7728,yellow-d,Amy-p	65	7686	10996	0.814372	1	1	100	1
GOTERM_BP_ALL	GO:0044700	Single Organism Signaling	7	8.86076	0.981169	mri,Uvrag,RhoL,mthl15,sra,tsl,MAPk-Ak2	65	1966	10996	0.602332	1	1	100	1
GOTERM_BP_ALL	GO:0044702	Single Organism Reproductive Process	5	6.32911	0.96958	Uvrag,RhoL,sra,Cdc7,tgo	65	1394	10996	0.606776	1	1	100	1
GOTERM_BP_ALL	GO:0044703	Multi-Organism Reproductive Process	4	5.06329	0.987072	RhoL,sra,Cdc7,tgo	65	1321	10996	0.512246	1	1	100	1
GOTERM_BP_ALL	GO:0044763	Single-Organism Cellular Process	27	34.1772	0.99527	tsl,sinu,CG6659,Spn28Dc,tgo,MAPk-Ak2,Rpt2,RhoL,Cdc7,Bka,CecA1,ssp6,Cct5,mri,Mco1,mthl15,CG15237,mor,CecB,Uvrag,CG7720,CycB3,CG3967,ZnT33D,sra,CG7728,yellow-d	65	6153	10996	0.742332	1	1	100	1
GOTERM_BP_ALL	GO:0046483	Heterocycle Metabolic Process	11	13.9241	0.94906	Rpt2,CG1434,CG3294,Vps8,Cdc7,mor,tsl,Bka,CG7368,CG7728,tgo	65	2549	10996	0.730036	1	1	100	1
GOTERM_BP_ALL	GO:0048519	Negative Regulation Of Biological Process	5	6.32911	0.969027	Uvrag,CG15237,mor,Spn28Dc,tgo	65	1390	10996	0.608522	1	1	100	1
GOTERM_BP_ALL	GO:0048523	Negative Regulation Of Cellular Process	5	6.32911	0.940145	Uvrag,CG15237,mor,Spn28Dc,tgo	65	1239	10996	0.682685	1	1	100	1
GOTERM_BP_ALL	GO:0048609	Multicellular Organismal Reproductive Process	4	5.06329	0.986396	RhoL,sra,Cdc7,tgo	65	1311	10996	0.516153	1	1	100	1
GOTERM_BP_ALL	GO:0050789	Regulation Of Biological Process	18	22.7848	0.944833	mri,Dro,mthl15,CG15237,mor,tsl,Spn28Dc,tgo,MAPk-Ak2,Rpt2,Uvrag,RhoL,CG3967,CycB3,ZnT33D,NKAIN,sra,Cdc7	65	3864	10996	0.788055	1	1	100	1
GOTERM_BP_ALL	GO:0050794	Regulation Of Cellular Process	17	21.519	0.929459	mri,Dro,mthl15,CG15237,mor,tsl,Spn28Dc,tgo,MAPk-Ak2,Rpt2,Uvrag,RhoL,CG3967,CycB3,ZnT33D,sra,Cdc7	65	3596	10996	0.799743	1	1	100	1
GOTERM_BP_ALL	GO:0051171	Regulation Of Nitrogen Compound Metabolic Process	6	7.59494	0.938945	Rpt2,Dro,Cdc7,mor,tsl,tgo	65	1458	10996	0.69617	1	1	100	1
GOTERM_BP_ALL	GO:0051252	Regulation Of Rna Metabolic Process	4	5.06329	0.979756	Rpt2,mor,tsl,tgo	65	1232	10996	0.549251	1	1	100	1
GOTERM_BP_ALL	GO:0060255	Regulation Of Macromolecule Metabolic Process	8	10.1266	0.927645	Rpt2,CycB3,Cdc7,mor,tsl,Spn28Dc,tgo,MAPk-Ak2	65	1838	10996	0.736319	1	1	100	1
GOTERM_BP_ALL	GO:0060429	Epithelium Development	5	6.32911	0.920638	Uvrag,RhoL,Cdc7,mor,sinu	65	1171	10996	0.722328	1	1	100	1
GOTERM_BP_ALL	GO:0065007	Biological Regulation	21	26.5823	0.918257	mri,Mco1,Dro,mthl15,CG15237,tsl,mor,sinu,Spn28Dc,tgo,MAPk-Ak2,Rpt2,Uvrag,RhoL,CG3967,CycB3,ZnT33D,NKAIN,sra,Cdc7,MtnC	65	4274	10996	0.831201	1	1	100	1
GOTERM_BP_ALL	GO:0071840	Cellular Component Organization Or Biogenesis	16	20.2532	0.939866	CG15237,Vps8,mor,sinu,tgo,MAPk-Ak2,Rpt2,RhoL,Uvrag,CG3967,CycB3,sra,Cdc7,Bka,ssp6,CG7728	65	3463	10996	0.781608	1	1	100	1
GOTERM_BP_ALL	GO:0097659	Nucleic Acid-Templated Transcription	5	6.32911	0.942135	Rpt2,mor,tsl,CG7368,tgo	65	1247	10996	0.678305	1	1	100	1
GOTERM_BP_ALL	GO:1901564	Organonitrogen Compound Metabolic Process	6	7.59494	0.973133	CG43673,Muc68D,Dro,Ucp4A,CG34324,CG34220	65	1656	10996	0.612932	1	1	100	1
GOTERM_BP_ALL	GO:1901576	Organic Substance Biosynthetic Process	10	12.6582	0.994304	Rpt2,Dro,Cdc7,mor,tsl,Ucp4A,CG7368,CG6659,yellow-d,tgo	65	2901	10996	0.583141	1	1	100	1
GOTERM_BP_ALL	GO:1903506	Regulation Of Nucleic Acid-Templated Transcription	4	5.06329	0.969889	Rpt2,mor,tsl,tgo	65	1151	10996	0.587903	1	1	100	1
GOTERM_BP_ALL	GO:2000112	Regulation Of Cellular Macromolecule Biosynthetic Process	5	6.32911	0.956426	Rpt2,Cdc7,mor,tsl,tgo	65	1313	10996	0.644209	1	1	100	1
GOTERM_BP_ALL	GO:2001141	Regulation Of Rna Biosynthetic Process	4	5.06329	0.969889	Rpt2,mor,tsl,tgo	65	1151	10996	0.587903	1	1	100	1
GOTERM_MF_ALL	GO:0003676	Nucleic Acid Binding	6	7.59494	0.996057	CG3294,mor,CG7368,CG7728,CG6839,tgo	54	2077	9284	0.496657	1	1	100	1
GOTERM_MF_ALL	GO:0005488	Binding	26	32.9114	0.992664	CG12374,CG43673,Amy-d,Muc68D,Vps8,tgo,CG6839,MAPk-Ak2,RhoL,Rpt2,NKAIN,Cdc7,CG34324,Cct5,Mco1,CG1434,mor,Uvrag,CycB3,sra,CG3294,CG7368,CG34220,CG7728,Amy-p,MtnC	54	5817	9284	0.76845	1	1	100	1
GOTERM_MF_ALL	GO:0097159	Organic Cyclic Compound Binding	13	16.4557	0.974609	CG1434,mor,tgo,CG6839,MAPk-Ak2,Rpt2,RhoL,sra,CG3294,Cdc7,CG7368,CG7728,Cct5	54	3159	9284	0.707514	1	1	100	1
GOTERM_MF_ALL	GO:1901363	Heterocyclic Compound Binding	13	16.4557	0.972236	CG1434,mor,tgo,CG6839,MAPk-Ak2,Rpt2,RhoL,sra,CG3294,Cdc7,CG7368,CG7728,Cct5	54	3135	9284	0.71293	1	1	100	1

## Sheet: w1118_Female_Ctrl+NIR-2hr+NIR
Title: Inhibiting mitochondrial Cytochrome c oxidase downregulates gene transcription after traumatic brain injury in Drosophila
Authors: Ekta J. Shah, Thomas H. Sanderson, Maik Hüttemann, Katherine Gurdziel and Douglas M. Ruden
Category	GOBPID	Term	Count	%	PValue	Genes	List Total	Pop Hits	Pop Total	Fold Enrichment	Bonferroni	Benjamini	DAVID FDR	Corrected FDR
GOTERM_BP_ALL	GO:0048583	Regulation Of Response To Stimulus	63	11.9318	1.12123e-05	Iml1,ago,CG11982,Kul,Ilp2,Spn28Dc,Pez,boi,Tango7,Arr2,Atg9,Vps35,Swim,Irk2,Vang,CG4972,I-2,Aos1,Hsromega,Chi,Nipped-A,Uvrag,nec,CG14806,brm,CG14812,hyd,sra,teq,Spn88Ea,Gbeta76C,imd,spict,Arr1,cv-c,Fkbp14,hbs,lqfR,Epac,Psn,MKP-4,slif,HBS1,lili,Vps39,XNP,Mer,Egm,mor,Ptpmeg,Dsp1,Coop,Fbxl4,CG3402,kek4,GILT1,wun,Cul1,trbl,opm,ine,ptc,Raf	419	941	10996	1.757	0.0301134	0.0301134	0.0199733	0.000199733
GOTERM_BP_ALL	GO:0010646	Regulation Of Cell Communication	58	10.9848	1.77911e-05	Iml1,CG11982,Kul,Ilp2,Pez,boi,Tango7,spas,Arr2,alpha-Est9,Atg9,Vps35,Swim,Irk2,CG4972,I-2,Aos1,Hsromega,CG3822,Chi,Nipped-A,Uvrag,nec,CG14806,Tsr1,brm,CG14812,hyd,sra,teq,Spn88Ea,Gbeta76C,spict,Arr1,cv-c,Fkbp14,hbs,lqfR,Epac,Psn,MKP-4,lili,XNP,Vps39,Mer,Ptpmeg,Coop,Fbxl4,alpha-Est2,CG3402,kek4,Cul1,Est-Q,trbl,opm,comt,Raf,ptc	419	853	10996	1.78443	0.0473587	0.0239665	0.0316908	0.000316908
GOTERM_BP_ALL	GO:0023051	Regulation Of Signaling	58	10.9848	1.98501e-05	Iml1,CG11982,Kul,Ilp2,Pez,boi,Tango7,spas,Arr2,alpha-Est9,Atg9,Vps35,Swim,Irk2,CG4972,I-2,Aos1,Hsromega,CG3822,Chi,Nipped-A,Uvrag,nec,CG14806,Tsr1,brm,CG14812,hyd,sra,teq,Spn88Ea,Gbeta76C,spict,Arr1,cv-c,Fkbp14,hbs,lqfR,Epac,Psn,MKP-4,lili,XNP,Vps39,Mer,Ptpmeg,Coop,Fbxl4,alpha-Est2,CG3402,kek4,Cul1,Est-Q,trbl,opm,comt,Raf,ptc	419	856	10996	1.77818	0.0526927	0.0178821	0.0353578	0.000353578
UP_KEYWORDS	UP_KEYWORDS	Vision	11	2.08333	3.27353e-05	Rh3,Arr1,trpl,chp,nonA,Arr2,Cpn,Gbeta76C,Rh4,trp,ninaE	514	56	13921	5.32	0.00636316	0.00636316	0.0408525	0.000408525
GOTERM_BP_ALL	GO:0009966	Regulation Of Signal Transduction	51	9.65909	2.92557e-05	Iml1,CG11982,Kul,Ilp2,Pez,boi,Tango7,Arr2,Atg9,Vps35,Swim,Irk2,CG4972,I-2,Aos1,Hsromega,Chi,Nipped-A,Uvrag,nec,CG14806,brm,CG14812,hyd,teq,sra,Spn88Ea,Gbeta76C,spict,Arr1,cv-c,Fkbp14,hbs,lqfR,Epac,Psn,MKP-4,lili,XNP,Vps39,Mer,Ptpmeg,Coop,Fbxl4,CG3402,kek4,Cul1,trbl,opm,Raf,ptc	419	727	10996	1.84101	0.0766818	0.0197477	0.0521073	0.000521073
GOTERM_BP_ALL	GO:0007154	Cell Communication	113	21.4015	3.81395e-05	Kul,Ilp2,Pez,CCKLR-17D1,trpl,Mip,Hs3st-B,Psf2,alpha-Est9,Vps35,Irk2,Swim,mri,I-2,Ack-like,Set2,Chi,Vdup1,Arfrp1,Uvrag,Tsr1,brm,sra,teq,sdt,Gbeta76C,conu,Arl2,Fkbp14,hbs,RhoL,Rh3,CSN3,sip3,Vps39,trp,nAChRbeta2,CG5815,fry,mthl10,Ptpmeg,Coop,PK2-R1,kek4,ninaE,Est-Q,Proc,Pde8,opm,comt,ine,Raf,Iml1,CG11982,CG15439,CG5608,CG12484,ftz-f1,boi,Tango7,Arr2,spas,Atg9,Hpr1,CG4972,Aos1,Hsromega,CG3822,CG11426…	419	2082	10996	1.42436	0.0987823	0.0205868	0.0679252	0.000679252
GOTERM_BP_ALL	GO:0023052	Signaling	110	20.8333	3.83724e-05	Kul,Ilp2,Pez,CCKLR-17D1,trpl,Mip,Hs3st-B,Psf2,alpha-Est9,Vps35,Irk2,Swim,mri,I-2,Ack-like,Set2,Chi,Vdup1,Arfrp1,Uvrag,Tsr1,brm,sra,teq,sdt,Gbeta76C,conu,Arl2,Fkbp14,hbs,RhoL,Rh3,CSN3,sip3,Vps39,trp,nAChRbeta2,CG5815,fry,mthl10,Ptpmeg,Coop,PK2-R1,ninaE,kek4,Est-Q,Proc,Pde8,opm,comt,ine,Raf,Iml1,CG11982,CG15439,CG5608,CG12484,ftz-f1,boi,Tango7,Arr2,spas,Atg9,Hpr1,CG4972,Aos1,Hsromega,CG3822,CG11426…	419	2013	10996	1.43407	0.0993544	0.0172894	0.0683398	0.000683398
GOTERM_BP_ALL	GO:0007165	Signal Transduction	91	17.2348	4.87178e-05	Iml1,CG11982,Kul,Ilp2,Pez,ftz-f1,boi,CCKLR-17D1,trpl,Mip,Hs3st-B,Tango7,Arr2,Hpr1,Atg9,Vps35,Swim,Irk2,Aos1,Hsromega,Ack-like,Set2,Chi,CG11426,Vdup1,Arfrp1,Nipped-A,Uvrag,nec,CG14806,CG14812,brm,hyd,sra,PKD,teq,Spn88Ea,Gbeta76C,CG2082,conu,imd,Arl2,spict,Arr1,cv-c,IRSp53,Nup160,Fkbp14,tsl,hbs,lqfR,Tbh,Epac,RhoL,Psn,Rh3,MKP-4,Ipp,sip3,lili,Tsp42Er,Vps39,XNP,trp,CG5815,nAChRbeta2,fry,Mer,Pis,mthl10…	419	1594	10996	1.49821	0.124409	0.0188005	0.086757	0.00086757
GOTERM_BP_ALL	GO:0051716	Cellular Response To Stimulus	114	21.5909	6.02296e-05	Tsp42Ej,Kul,Ilp2,Pez,CCKLR-17D1,trpl,Mip,Hs3st-B,Psf2,Vps35,Irk2,Swim,MTF-1,Ack-like,Set2,Chi,Vdup1,Arfrp1,Trxr-1,Uvrag,brm,Hph,sra,teq,Gbeta76C,conu,Arl2,Fkbp14,MED4,hbs,RhoL,Rh3,CSN3,sip3,Cyp6t1,Vps39,trp,nAChRbeta2,CG5815,fry,mthl10,Egm,Ptpmeg,Coop,PK2-R1,kek4,ninaE,Proc,Pde8,opm,Top2,Raf,Iml1,ago,CG11982,ftz-f1,boi,Tango7,Arr2,Atg9,Hpr1,Aos1,Hsromega,CG11426,Nipped-A,TotX,nec,CG14806,CG14812,…	419	2127	10996	1.40656	0.151471	0.020322	0.107247	0.00107247
GOTERM_BP_ALL	GO:0048878	Chemical Homeostasis	23	4.35606	8.78625e-05	MTF-1,Mco1,CG6125,CG32557,Egm,Catsup,Cpn,CG6638,Ilp2,ftz-f1,Arc42,CCKLR-17D1,trpl,teq,CG9394,Vha100-1,CG2818,ine,trp,MtnC,Nhe2,Raf,ptc	419	235	10996	2.56851	0.213067	0.0262722	0.156415	0.00156415
GOTERM_BP_ALL	GO:0007601	Visual Perception	11	2.08333	0.000136175	Rh3,Arr1,trpl,chp,nonA,Arr2,Cpn,Gbeta76C,Rh4,trp,ninaE	419	64	10996	4.51059	0.310215	0.0364564	0.242324	0.00242324
GOTERM_BP_ALL	GO:0007602	Phototransduction	11	2.08333	0.000155575	Rh3,Arr1,trpl,Pis,Arr2,Gbeta76C,CG11426,Rh4,trp,Fbxl4,ninaE	419	65	10996	4.4412	0.345764	0.0378371	0.276801	0.00276801
GOTERM_BP_ALL	GO:0050953	Sensory Perception Of Light Stimulus	11	2.08333	0.000155575	Rh3,Arr1,trpl,chp,nonA,Arr2,Cpn,Gbeta76C,Rh4,trp,ninaE	419	65	10996	4.4412	0.345764	0.0378371	0.276801	0.00276801
GOTERM_BP_ALL	GO:0044700	Single Organism Signaling	105	19.8864	0.000157881	Kul,Ilp2,Pez,CCKLR-17D1,trpl,Mip,Hs3st-B,Psf2,Vps35,Irk2,Swim,mri,Ack-like,Set2,Chi,Arfrp1,Vdup1,Uvrag,Tsr1,brm,sra,teq,sdt,Gbeta76C,conu,Arl2,Fkbp14,hbs,RhoL,Rh3,CSN3,sip3,Vps39,nAChRbeta2,CG5815,trp,fry,mthl10,Ptpmeg,Coop,PK2-R1,ninaE,kek4,Proc,Pde8,opm,comt,ine,Raf,Iml1,CG11982,CG12484,CG5608,CG15439,ftz-f1,boi,Tango7,spas,Arr2,Atg9,Hpr1,Aos1,Hsromega,CG3822,CG11426,Nipped-A,nec,CG14806,CG1481…	419	1966	10996	1.40161	0.349865	0.0352452	0.280898	0.00280898
GOTERM_BP_ALL	GO:0065007	Biological Regulation	199	37.6894	0.000192064	Pex11,CG8009,Kul,CG32532,mtTFB2,CCKLR-17D1,Mip,Pdh,Psf2,alpha-Est9,Irk2,Arfrp1,Trxr-1,CG5003,SCCRO,CG11454,teq,dbo,Gbeta76C,crc,e,Ork1,GATAe,hbs,RhoL,sip3,acj6,NKAIN,mle,nonA,CG2818,pita,FRG1,Arc42,Proc,p130CAS,Pde8,opm,CG7386,fwe,comt,ine,TfIIEalpha,su(f),Nhe2,CG7910,l(3)j2D3,CG5098,par-6,ago,TfIIEbeta,CG5608,Cp110,e(y)2,ftz-f1,vito,Tango7,spas,Not11,Atg9,CG4972,CG32557,Aos1,CG3822,CG11426,Nippe…	419	4274	10996	1.22191	0.40774	0.0394921	0.341618	0.00341618
GOTERM_BP_ALL	GO:0008152	Metabolic Process	277	52.4621	0.000228656	Mal-A6,Smyd5,CG43673,CG8009,CG7565,Muc68D,CG7550,Kul,CG3925,CG32532,CG3792,mtTFB2,Mip,c12.1,Pdh,Psf2,CG3700,CG8399,temp,CG14997,CG16865,CG7339,CG7328,mRpL10,Trxr-1,CG5003,SCCRO,CG11454,teq,l(2)37Cg,dbo,CG7656,CG8414,crc,e,GATAe,hbs,CG11447,c(2)M,RhoL,Jon74E,Tango4,sip3,acj6,mle,nonA,CG2818,Nep2,pita,FRG1,Arc42,CG2680,CstF-50,Pde8,Hsc20,CG7386,Rpb12,CG34220,RpS10a,CG18528,TfIIEalpha,su(f),l(3)j2D3…	419	6343	10996	1.14606	0.463998	0.0435666	0.406578	0.00406578
GOTERM_BP_ALL	GO:0050896	Response To Stimulus	156	29.5455	0.000259814	Tsp42Ej,chp,Kul,Ilp2,Pez,CCKLR-17D1,trpl,Mip,Hs3st-B,geko,Psf2,Irc,MED16,Vps35,Swim,Irk2,MTF-1,Vang,I-2,Ack-like,Set2,Chi,Vdup1,Arfrp1,Trxr-1,jef,Uvrag,brm,Hph,sra,teq,Gbeta76C,ap,conu,crc,MtnC,Obp99a,Arl2,NiPp1,Fkbp14,GATAe,MED4,hbs,RhoL,Rh3,CSN3,Hsp67Ba,sip3,ko,acj6,Cyp6t1,nonA,Vps39,trp,CG5815,nAChRbeta2,fry,mthl10,Ptpmeg,mor,Egm,Dsp1,Coop,PK2-R1,kek4,ninaE,Proc,IM33,Pde8,opm,Top2,rg,ine,CG179…	419	3215	10996	1.2734	0.507669	0.0461418	0.461858	0.00461858
GOTERM_BP_ALL	GO:0006873	Cellular Ion Homeostasis	14	2.65152	0.000347791	MTF-1,CG6125,Mco1,CCKLR-17D1,trpl,CG32557,CG9394,Catsup,Vha100-1,Cpn,trp,CG2818,Nhe2,Raf	419	113	10996	3.2514	0.612714	0.0575637	0.617794	0.00617794
GOTERM_BP_ALL	GO:0009583	Detection Of Light Stimulus	11	2.08333	0.000367758	Rh3,Arr1,trpl,Pis,Arr2,Gbeta76C,CG11426,Rh4,trp,Fbxl4,ninaE	419	72	10996	4.00941	0.633245	0.0572966	0.653153	0.00653153
GOTERM_BP_ALL	GO:0055082	Cellular Chemical Homeostasis	15	2.84091	0.000382759	MTF-1,Mco1,CG6125,CG32557,Catsup,Cpn,Ilp2,CCKLR-17D1,trpl,CG9394,Vha100-1,CG2818,trp,Nhe2,Raf	419	129	10996	3.05156	0.64795	0.0563491	0.679709	0.00679709
GOTERM_BP_ALL	GO:0071482	Cellular Response To Light Stimulus	9	1.70455	0.000404195	Rh3,Arr1,Tsp42Ej,Arr2,Gbeta76C,Rh4,trp,Fbxl4,ninaE	419	48	10996	4.92064	0.667948	0.0563731	0.717647	0.00717647
GOTERM_BP_ALL	GO:0007603	Phototransduction, Visible Light	7	1.32576	0.000436482	Arr1,trpl,Arr2,Gbeta76C,trp,Fbxl4,ninaE	419	27	10996	6.80385	0.695945	0.0577902	0.774762	0.00774762
GOTERM_BP_ALL	GO:0042592	Homeostatic Process	33	6.25	0.000465235	CG6125,Arr1,cv-c,Fkbp14,GATAe,CG6638,Ilp2,ftz-f1,CCKLR-17D1,trpl,CG9394,Arr2,CG2818,trp,Culd,MTF-1,Mco1,CG32557,Egm,Catsup,Cpn,Trxr-1,Arc42,mib2,brm,teq,Vha100-1,comt,ine,Nhe2,MtnC,ptc,Raf	419	449	10996	1.9288	0.718885	0.0586386	0.8256	0.008256
GOTERM_BP_ALL	GO:0098771	Inorganic Ion Homeostasis	15	2.84091	0.0006085	MTF-1,Mco1,CG6125,CG32557,Catsup,Cpn,CCKLR-17D1,trpl,CG9394,Vha100-1,CG2818,trp,MtnC,Nhe2,Raf	419	135	10996	2.91594	0.809839	0.0726733	1.07854	0.0107854
GOTERM_BP_ALL	GO:0071214	Cellular Response To Abiotic Stimulus	11	2.08333	0.0007048	Rh3,Arr1,Tsp42Ej,Gat,dmt,Arr2,Gbeta76C,Rh4,trp,Fbxl4,ninaE	419	78	10996	3.701	0.853784	0.0801956	1.24822	0.0124822
GOTERM_BP_ALL	GO:0071478	Cellular Response To Radiation	10	1.89394	0.000734926	Rh3,Arr1,Tsp42Ej,dmt,Arr2,Gbeta76C,Rh4,trp,Fbxl4,ninaE	419	65	10996	4.03745	0.865324	0.0801427	1.30124	0.0130124
GOTERM_BP_ALL	GO:0050794	Regulation Of Cellular Process	168	31.8182	0.00089209	CG8009,snf,Kul,Ilp2,Pez,CG32532,CCKLR-17D1,mtTFB2,trpl,Mip,Hs3st-B,Psf2,alpha-Est9,MED16,Vps35,Swim,Irk2,mri,MTF-1,Vang,I-2,Ack-like,Set2,Chi,Vdup1,Arfrp1,Trxr-1,Uvrag,CG5003,SCCRO,brm,Tsr1,Hph,sra,teq,CG11454,dbo,Gbeta76C,ap,conu,crc,Arl2,NiPp1,e,Fkbp14,GATAe,ocm,MED4,hbs,Fdx1,RhoL,Rh3,CSN3,sip3,acj6,mle,nonA,Vps39,trp,CG5815,Mad1,nAChRbeta2,fry,mthl10,pita,Ptpmeg,mor,Egm,Dsp1,Coop,FRG1,PK2-R1,k…	419	3596	10996	1.22606	0.912298	0.0927639	1.57743	0.0157743
GOTERM_BP_ALL	GO:0016056	Rhodopsin Mediated Signaling Pathway	6	1.13636	0.000951976	Arr1,Arr2,Gbeta76C,trp,Fbxl4,ninaE	419	21	10996	7.49812	0.925524	0.0950678	1.68248	0.0168248
GOTERM_BP_DIRECT	GO:0007601	Visual Perception	9	1.70455	0.00116735	Rh3,Arr1,chp,nonA,Arr2,Cpn,Gbeta76C,Rh4,ninaE	419	56	10996	4.2177	0.676423	0.676423	1.82054	0.0182054
GOTERM_BP_ALL	GO:0048585	Negative Regulation Of Response To Stimulus	26	4.92424	0.0010374	Arr1,Iml1,cv-c,ago,CG11982,Spn28Dc,Pez,MKP-4,slif,Arr2,Irk2,Egm,Ptpmeg,Dsp1,Coop,kek4,Uvrag,nec,wun,hyd,Cul1,trbl,Spn88Ea,Raf,ptc,spict	419	336	10996	2.03074	0.941014	0.099524	1.83213	0.0183213
GOTERM_MF_ALL	GO:0009881	Photoreceptor Activity	5	0.94697	0.0012929	Rh3,Vha100-1,Rh4,ine,ninaE	368	13	9284	9.70318	0.587785	0.587785	1.92658	0.0192658
GOTERM_BP_ALL	GO:0050789	Regulation Of Biological Process	178	33.7121	0.00111197	CG8009,snf,Kul,Ilp2,Pez,CG32532,CCKLR-17D1,mtTFB2,trpl,Mip,Hs3st-B,Psf2,alpha-Est9,MED16,Vps35,Swim,Irk2,mri,MTF-1,Vang,I-2,Ack-like,Set2,Chi,Vdup1,Arfrp1,Trxr-1,Uvrag,CG5003,SCCRO,brm,Tsr1,Hph,sra,teq,CG11454,dbo,Gbeta76C,ap,conu,crc,Arl2,NiPp1,e,Fkbp14,Ork1,GATAe,ocm,MED4,hbs,Fdx1,RhoL,Rh3,CG4928,CSN3,sip3,acj6,NKAIN,mle,nonA,Vps39,trp,CG5815,Mad1,nAChRbeta2,Kaz-m1,fry,mthl10,pita,Ptpmeg,mor,Eg…	419	3864	10996	1.20894	0.951878	0.102693	1.9626	0.019626
GOTERM_BP_ALL	GO:0050801	Ion Homeostasis	15	2.84091	0.00115313	MTF-1,Mco1,CG6125,CG32557,Catsup,Cpn,CCKLR-17D1,trpl,CG9394,Vha100-1,CG2818,trp,MtnC,Nhe2,Raf	419	144	10996	2.73369	0.956993	0.102818	2.03454	0.0203454
GOTERM_BP_ALL	GO:0006629	Lipid Metabolic Process	32	6.06061	0.00128381	CG8009,CG7367,CG5608,CG6638,Fdx1,CG3792,CLS,Ipp,Mip,slif,Pdh,CG9394,CG5895,CG6472,spas,CG5326,CG17292,CG9319,CG2818,CG8412,CG6295,Pis,CG17192,Egm,CG31272,CG11426,Arc42,wun,fu12,U26,crc,CG4433	419	457	10996	1.83761	0.969899	0.110213	2.26264	0.0226264
GOTERM_BP_ALL	GO:0071704	Organic Substance Metabolic Process	255	48.2955	0.00153208	Mal-A6,Smyd5,CG43673,CG8009,Muc68D,Kul,CG3925,CG32532,CG3792,mtTFB2,Mip,c12.1,Pdh,Psf2,CG3700,temp,CG16865,CG7339,CG7328,mRpL10,CG5003,SCCRO,CG11454,teq,l(2)37Cg,dbo,CG7656,CG8414,crc,e,GATAe,hbs,CG11447,c(2)M,RhoL,Jon74E,Tango4,sip3,acj6,mle,nonA,CG2818,Nep2,pita,FRG1,Arc42,CG2680,CstF-50,Pde8,Rpb12,CG7386,CG34220,RpS10a,CG18528,TfIIEalpha,su(f),l(3)j2D3,CG5098,par-6,CG4927,ago,CG2658,TfIIEbeta,…	419	5893	10996	1.1356	0.98472	0.126177	2.69459	0.0269459
GOTERM_BP_ALL	GO:0009584	Detection Of Visible Light	7	1.32576	0.00185112	Arr1,trpl,Arr2,Gbeta76C,trp,Fbxl4,ninaE	419	35	10996	5.24869	0.993608	0.146062	3.24701	0.0324701
GOTERM_BP_ALL	GO:0030162	Regulation Of Proteolysis	13	2.46212	0.00215171	ago,Hsromega,hbs,Spn28Dc,nec,CG14806,CG14812,hyd,trbl,Tango7,Spn55B,Spn88Ea,Kaz-m1	419	121	10996	2.81954	0.997188	0.163058	3.76478	0.0376478
GOTERM_BP_ALL	GO:0009581	Detection Of External Stimulus	13	2.46212	0.00230672	Arr1,Pis,CG11426,Fbxl4,jef,ninaE,Rh3,trpl,Vha100-1,Arr2,Gbeta76C,Rh4,trp	419	122	10996	2.79643	0.998159	0.169084	4.03077	0.0403077
GOTERM_BP_ALL	GO:0009582	Detection Of Abiotic Stimulus	13	2.46212	0.00230672	Arr1,Pis,CG11426,Fbxl4,jef,ninaE,Rh3,trpl,Vha100-1,Arr2,Gbeta76C,Rh4,trp	419	122	10996	2.79643	0.998159	0.169084	4.03077	0.0403077
GOTERM_BP_ALL	GO:0030003	Cellular Cation Homeostasis	12	2.27273	0.002448	MTF-1,CG6125,Mco1,CCKLR-17D1,trpl,CG32557,Catsup,Vha100-1,Cpn,trp,Nhe2,Raf	419	107	10996	2.94319	0.998749	0.173841	4.27259	0.0427259
GOTERM_BP_ALL	GO:0006508	Proteolysis	51	9.65909	0.00328521	CG4927,Jon65Aiii,Jon65Aiv,ago,CG2658,CG11982,CG45002,Kul,e(y)2,Spn28Dc,Tango7,CG3700,Swim,CG3781,Jon99Ciii,CG8952,CG12717,AdamTS-A,CG42370,CG5003,Phae1,CG14806,CG14812,hyd,teq,dbo,Spn55B,CG7656,Spn88Ea,CG12374,betaTry,hbs,CG5199,Mmp1,Cul4,CG18180,Psn,CSN3,Jon74E,sip3,Bace,alphaTry,Nep2,epsilonTry,CG40470,Fbxl4,CG4721,Cul1,trbl,yip7,ptc	419	891	10996	1.50215	0.999873	0.220626	5.69384	0.0569384
GOTERM_BP_ALL	GO:0019725	Cellular Homeostasis	19	3.59848	0.00340675	MTF-1,Mco1,CG6125,CG32557,Fkbp14,Catsup,Cpn,Ilp2,Trxr-1,mib2,CCKLR-17D1,trpl,CG9394,Vha100-1,comt,CG2818,trp,Nhe2,Raf	419	233	10996	2.14002	0.999909	0.222378	5.89849	0.0589849
GOTERM_BP_ALL	GO:0055080	Cation Homeostasis	13	2.46212	0.00415457	MTF-1,Mco1,CG6125,CG32557,Catsup,Cpn,CCKLR-17D1,trpl,Vha100-1,trp,Nhe2,MtnC,Raf	419	131	10996	2.60431	0.999988	0.258267	7.14856	0.0714856
GOTERM_BP_ALL	GO:0009416	Response To Light Stimulus	15	2.84091	0.00482785	Tsp42Ej,Arr1,Pis,CG11426,Fbxl4,ninaE,Rh3,trpl,Ggt-1,nonA,Vha100-1,Arr2,Gbeta76C,Rh4,trp	419	168	10996	2.34316	0.999998	0.287087	8.2606	0.082606
GOTERM_BP_ALL	GO:0070647	Protein Modification By Small Protein Conjugation Or Removal	25	4.73485	0.00493637	ago,CG11982,Cul4,CG12099,e(y)2,Rad60,CG3925,CSN3,sip3,CG1317,CG3781,Aos1,CG12717,kel,Fbxl4,mib2,CG5003,SCCRO,Cul1,hyd,trbl,dbo,CG7656,Bre1,CG8078	419	358	10996	1.83264	0.999999	0.286356	8.43866	0.0843866
UP_KEYWORDS	UP_KEYWORDS	Sensory Transduction	13	2.46212	0.00736962	Arr1,chp,Cpn,ninaE,Rh3,trpl,acj6,nonA,Arr2,Gbeta76C,Rh4,trp,Obp99a	514	145	13921	2.42819	0.763639	0.513831	8.81941	0.0881941
UP_KEYWORDS	UP_KEYWORDS	Serine Protease	13	2.46212	0.00818791	Jon65Aiii,CG4927,Jon99Ciii,epsilonTry,Jon65Aiv,Jon74E,betaTry,CG8952,teq,CG3700,yip7,alphaTry,CG18180	514	147	13921	2.39515	0.798751	0.413982	9.7532	0.097532
GOTERM_BP_ALL	GO:0045786	Negative Regulation Of Cell Cycle	14	2.65152	0.00583525	Mer,ago,CG15237,mor,MED4,Cul4,Cp110,CSN3,brm,Cul1,trbl,Pop2,Top2,Mad1	419	154	10996	2.38577	1	0.322437	9.90106	0.0990106
UP_KEYWORDS	UP_KEYWORDS	Disulfide Bond	38	7.19697	0.00916392	CG12374,Amy-d,Jon65Aiii,CG4927,Jon65Aiv,betaTry,hbs,Mmp1,CG12484,mesh,Kul,Ilp2,Tbh,CG18180,Rh3,Jon74E,sns,CG3700,nAChRbeta2,alphaTry,Culd,Kaz-m1,epsilonTry,Jon99Ciii,mthl10,CG8952,AdamTS-A,Trxr-1,alpha-Man-IIa,ninaE,kek4,Phae1,CG7589,teq,yip7,Rh4,Amy-p,Obp99a	514	670	13921	1.53609	0.833906	0.361607	10.8555	0.108555
GOTERM_BP_ALL	GO:0010948	Negative Regulation Of Cell Cycle Process	12	2.27273	0.00668882	CSN3,brm,Cul1,CG15237,mor,MED4,trbl,Pop2,Cul4,Cp110,Top2,Mad1	419	122	10996	2.58132	1	0.353224	11.2693	0.112693
GOTERM_BP_ALL	GO:0032446	Protein Modification By Small Protein Conjugation	21	3.97727	0.00793861	ago,Aos1,CG11982,kel,Cul4,CG12099,Rad60,Fbxl4,CG3925,mib2,CG5003,SCCRO,sip3,hyd,Cul1,trbl,CG1317,dbo,CG7656,Bre1,CG8078	419	292	10996	1.88737	1	0.396775	13.2373	0.132373
GOTERM_BP_DIRECT	GO:0042052	Rhabdomere Development	6	1.13636	0.00981978	Rip11,fry,prom,chp,Cpn,ninaE	419	35	10996	4.49887	0.999928	0.991489	14.3781	0.143781
UP_KEYWORDS	UP_KEYWORDS	Hydrolase	76	14.3939	0.0125304	Jon65Aiii,CG4927,Tcp-1zeta,Jon65Aiv,CG7565,CG2658,CG13197,CG1582,Kul,pyd3,CG18643,CG6839,Pez,GCS2alpha,CG9394,spas,alpha-Est9,CG3700,CG17292,Adgf-D,CG10383,Swim,CG3781,PAPLA1,Jon99Ciii,CG8952,AdamTS-A,CG31272,CG11426,CG42370,alpha-Man-IIa,Phae1,brm,teq,Pop2,CG9630,Spn55B,Spn88Ea,Amy-p,CG12374,Amy-d,betaTry,CG7367,Mmp1,CG1598,CG18180,Psn,MKP-4,Jon74E,Ipp,CG10352,mle,CG5895,CG6472,Bace,XNP,CG2818,a…	514	1581	13921	1.30193	0.914469	0.38846	14.5632	0.145632
GOTERM_MF_ALL	GO:0052689	Carboxylic Ester Hydrolase Activity	12	2.27273	0.0110683	PAPLA1,CG6295,Est-Q,CG17192,CG7367,Yp2,Yp1,CG6472,alpha-Est9,CG17292,CG18643,alpha-Est2	368	126	9284	2.40269	0.999511	0.977897	15.4106	0.154106
GOTERM_BP_ALL	GO:0000041	Transition Metal Ion Transport	6	1.13636	0.00981978	Psn,Mco1,trpl,CG32557,Catsup,trp	419	35	10996	4.49887	1	0.457524	16.1221	0.161221
GOTERM_BP_ALL	GO:0048699	Generation Of Neurons	52	9.84848	0.0103023	par-6,htt,Rip11,ago,chp,ftz-f1,boi,prom,wcd,Tango7,Hs3st-B,spas,Irk2,Vang,CG12717,Chi,Uvrag,brm,dbo,sdt,Pop2,ap,NiPp1,Arl2,cv-c,MED4,hbs,Mmp1,CG32137,Psn,ko,acj6,mle,XNP,Vps39,fry,Mer,Ptpmeg,mor,Cpn,Smyd4-4,kek4,ninaE,Arc42,Cul1,p130CAS,fwe,rg,prel,ham,Raf,ptc	419	969	10996	1.40832	1	0.466105	16.8473	0.168473
GOTERM_BP_ALL	GO:0009968	Negative Regulation Of Signal Transduction	20	3.78788	0.0104527	Arr1,cv-c,Iml1,CG11982,Ptpmeg,Coop,Pez,kek4,Uvrag,MKP-4,nec,hyd,Cul1,trbl,Arr2,Spn88Ea,Raf,ptc,Irk2,spict	419	280	10996	1.87453	1	0.463627	17.0721	0.170721
GOTERM_BP_ALL	GO:0010648	Negative Regulation Of Cell Communication	21	3.97727	0.010515	Arr1,cv-c,Iml1,CG11982,Ptpmeg,Coop,Pez,kek4,Uvrag,MKP-4,nec,hyd,Cul1,trbl,Arr2,spas,Spn88Ea,Raf,ptc,Irk2,spict	419	300	10996	1.83704	1	0.458451	17.165	0.17165
GOTERM_BP_ALL	GO:0023057	Negative Regulation Of Signaling	21	3.97727	0.010515	Arr1,cv-c,Iml1,CG11982,Ptpmeg,Coop,Pez,kek4,Uvrag,MKP-4,nec,hyd,Cul1,trbl,Arr2,spas,Spn88Ea,Raf,ptc,Irk2,spict	419	300	10996	1.83704	1	0.458451	17.165	0.17165
GOTERM_BP_DIRECT	GO:0007602	Phototransduction	7	1.32576	0.0135221	Rh3,Pis,Gbeta76C,CG11426,Rh4,trp,ninaE	419	52	10996	3.53277	0.999998	0.987522	19.2776	0.192776
GOTERM_MF_ALL	GO:0016788	Hydrolase Activity, Acting On Ester Bonds	31	5.87121	0.0163592	Sid,CG7367,CG13197,CG18643,Pez,MKP-4,CG10352,Ipp,CG9394,CG5895,CG6472,alpha-Est9,CG17292,CG5815,CG2818,CG10383,PAPLA1,CG6295,CG17192,Ptpmeg,Yp2,Yp1,CG11426,CG31272,alpha-Est2,PAN2,wun,Est-Q,CG2680,Pde8,Pop2	368	505	9284	1.54867	0.999988	0.976861	21.966	0.21966
GOTERM_BP_ALL	GO:0009314	Response To Radiation	16	3.0303	0.0152711	Tsp42Ej,Arr1,Pis,CG11426,Fbxl4,ninaE,Rh3,trpl,Ggt-1,dmt,nonA,Vha100-1,Arr2,Gbeta76C,Rh4,trp	419	212	10996	1.98064	1	0.582838	23.9789	0.239789
GOTERM_BP_DIRECT	GO:0016059	Deactivation Of Rhodopsin Mediated Signaling	4	0.757576	0.01765	Arr1,Arr2,Gbeta76C,Fbxl4	419	15	10996	6.99825	1	0.986439	24.4302	0.244302
GOTERM_MF_DIRECT	GO:0052689	Carboxylic Ester Hydrolase Activity	8	1.51515	0.0201502	Est-Q,CG7367,Yp2,Yp1,CG6472,alpha-Est9,CG17292,alpha-Est2	368	70	9284	2.88323	0.99958	0.99958	24.5744	0.245744
GOTERM_BP_ALL	GO:0030182	Neuron Differentiation	47	8.90152	0.0174968	htt,Rip11,cv-c,ago,MED4,hbs,Mmp1,chp,CG32137,ftz-f1,Psn,boi,ko,acj6,prom,mle,Tango7,spas,XNP,Vps39,Irk2,fry,Vang,Mer,CG12717,Ptpmeg,Chi,Cpn,Arc42,ninaE,kek4,Smyd4-4,Uvrag,brm,Cul1,p130CAS,Pop2,dbo,sdt,fwe,rg,ap,prel,ham,NiPp1,ptc,Raf	419	884	10996	1.3953	1	0.625577	26.9825	0.269825
GOTERM_BP_ALL	GO:0048666	Neuron Development	42	7.95455	0.0175493	htt,Rip11,cv-c,ago,MED4,Mmp1,chp,CG32137,ftz-f1,Psn,ko,acj6,prom,mle,Tango7,spas,XNP,Vps39,Irk2,fry,Vang,CG12717,Ptpmeg,Chi,Cpn,Arc42,ninaE,Smyd4-4,kek4,Uvrag,brm,Cul1,p130CAS,dbo,sdt,Pop2,rg,ap,prel,ham,NiPp1,ptc	419	770	10996	1.43146	1	0.619259	27.052	0.27052
GOTERM_BP_ALL	GO:0045930	Negative Regulation Of Mitotic Cell Cycle	11	2.08333	0.0177301	CSN3,brm,Cul1,CG15237,mor,MED4,trbl,Pop2,Cul4,Top2,Mad1	419	122	10996	2.36621	1	0.615781	27.2908	0.272908
GOTERM_BP_ALL	GO:0006875	Cellular Metal Ion Homeostasis	8	1.51515	0.0179157	MTF-1,Mco1,CCKLR-17D1,trpl,CG32557,Catsup,Cpn,trp	419	71	10996	2.95701	1	0.612507	27.5351	0.275351
GOTERM_BP_ALL	GO:0022008	Neurogenesis	73	13.8258	0.0190067	par-6,htt,Rip11,ago,TfIIEbeta,chp,ftz-f1,boi,prom,wcd,Tango7,Hs3st-B,spas,Psf2,Irk2,Vang,Aos1,CG12717,Chi,CG7339,Trxr-1,CG40485,Uvrag,Tsr1,brm,Pop2,dbo,sdt,CG7656,CG2260,ap,NiPp1,Arl2,cv-c,CG9422,ocm,MED4,hbs,Mmp1,CG32137,Psn,Sas10,ko,acj6,mle,CG1024,CG5326,XNP,Vps39,fry,Mer,Yp2,mor,Ptpmeg,Cpn,Arc42,ninaE,kek4,Smyd4-4,Cul1,CG5466,p130CAS,opm,CG7386,fwe,RpS10a,rg,prel,CG7728,ham,ine,Raf,ptc	419	1497	10996	1.27974	1	0.627442	28.956	0.28956
GOTERM_BP_ALL	GO:0008283	Cell Proliferation	21	3.97727	0.0193781	par-6,Iml1,Mer,ago,mor,MED4,lqfR,Ilp2,Pez,Uvrag,boi,CSN3,brm,wcd,vito,sdt,conu,ham,Adgf-D,Raf,Arl2	419	319	10996	1.72762	1	0.627753	29.4336	0.294336
GOTERM_MF_ALL	GO:0016298	Lipase Activity	8	1.51515	0.0231696	PAPLA1,CG6295,CG17192,CG7367,CG6472,CG17292,CG31272,CG5815	368	72	9284	2.80314	1	0.959707	29.707	0.29707
UP_KEYWORDS	UP_KEYWORDS	Rrna Processing	5	0.94697	0.0289656	mtTFB2,wcd,CG8414,FRG1,CG11447	514	32	13921	4.23182	0.996758	0.615297	30.7113	0.307113
GOTERM_BP_ALL	GO:1901988	Negative Regulation Of Cell Cycle Phase Transition	10	1.89394	0.0204993	CSN3,brm,Cul1,CG15237,mor,MED4,Pop2,Cul4,Top2,Mad1	419	107	10996	2.45266	1	0.641904	30.8573	0.308573
GOTERM_BP_ALL	GO:1901991	Negative Regulation Of Mitotic Cell Cycle Phase Transition	10	1.89394	0.0204993	CSN3,brm,Cul1,CG15237,mor,MED4,Pop2,Cul4,Top2,Mad1	419	107	10996	2.45266	1	0.641904	30.8573	0.308573
GOTERM_BP_ALL	GO:0042052	Rhabdomere Development	6	1.13636	0.0207416	Rip11,fry,prom,chp,Cpn,ninaE	419	42	10996	3.74906	1	0.639644	31.1614	0.311614
GOTERM_BP_ALL	GO:0044255	Cellular Lipid Metabolic Process	21	3.97727	0.0211761	CG8009,Pis,Egm,CG6638,CG11426,Arc42,CG3792,CLS,Ipp,Mip,wun,Pdh,CG9394,fu12,CG5326,CG9319,U26,crc,CG2818,CG4433,CG8412	419	322	10996	1.71153	1	0.640841	31.7036	0.317036
GOTERM_BP_ALL	GO:0044238	Primary Metabolic Process	229	43.3712	0.0220687	Mal-A6,Smyd5,CG8009,Kul,CG3925,CG3792,CG32532,mtTFB2,Mip,c12.1,Pdh,Psf2,CG3700,temp,CG16865,CG7339,CG7328,mRpL10,CG5003,SCCRO,CG11454,teq,l(2)37Cg,dbo,CG8414,CG7656,crc,e,GATAe,hbs,CG11447,c(2)M,Jon74E,Tango4,sip3,acj6,mle,nonA,CG2818,Nep2,pita,FRG1,Arc42,CG2680,CstF-50,Pde8,Rpb12,CG7386,RpS10a,CG18528,TfIIEalpha,su(f),CG5098,par-6,CG4927,ago,CG2658,TfIIEbeta,CG5608,CG1582,e(y)2,CG18643,ftz-f1,LS…	419	5454	10996	1.1019	1	0.649793	32.8046	0.328046
GOTERM_BP_ALL	GO:0044772	Mitotic Cell Cycle Phase Transition	13	2.46212	0.0225409	cv-c,CSN3,ago,brm,Cul1,CG15237,MED4,mor,Pop2,Psf2,Cul4,Top2,Mad1	419	164	10996	2.08027	1	0.651379	33.3803	0.333803
GOTERM_MF_DIRECT	GO:0016298	Lipase Activity	5	0.94697	0.0292287	CG6295,CG17192,CG7367,CG6472,CG31272	368	30	9284	4.20471	0.999988	0.996538	33.7004	0.337004
GOTERM_BP_DIRECT	GO:0000462	Maturation Of Ssu-Rrna From Tricistronic Rrna Transcript (Ssu-Rrna, 5.8S Rrna, Lsu-Rrna)	5	0.94697	0.0258101	Sas10,Tsr1,wcd,CG2260,CG7728	419	30	10996	4.37391	1	0.985153	33.7229	0.337229
GOTERM_BP_ALL	GO:1901987	Regulation Of Cell Cycle Phase Transition	12	2.27273	0.0233713	CSN3,brm,ago,Cul1,CG15237,mor,MED4,Pop2,Cul4,Psf2,Top2,Mad1	419	146	10996	2.15699	1	0.658646	34.3814	0.343814
GOTERM_BP_ALL	GO:1901990	Regulation Of Mitotic Cell Cycle Phase Transition	12	2.27273	0.0233713	CSN3,brm,ago,Cul1,CG15237,mor,MED4,Pop2,Cul4,Psf2,Top2,Mad1	419	146	10996	2.15699	1	0.658646	34.3814	0.343814
GOTERM_BP_ALL	GO:0055065	Metal Ion Homeostasis	9	1.70455	0.0235409	MTF-1,Mco1,CCKLR-17D1,trpl,CG32557,Catsup,Cpn,trp,MtnC	419	92	10996	2.56729	1	0.655264	34.5841	0.345841
GOTERM_BP_ALL	GO:0070887	Cellular Response To Chemical Stimulus	23	4.35606	0.0238624	MTF-1,IRSp53,Cyp6u1,ago,Set2,Egm,CG5199,Ilp2,ftz-f1,TotX,trpl,wun,CG14812,sip3,Cyp6t1,Cul1,Hph,lili,trbl,ERR,Atg9,trp,spict	419	368	10996	1.64021	1	0.654336	34.9668	0.349668
GOTERM_BP_ALL	GO:0007346	Regulation Of Mitotic Cell Cycle	16	3.0303	0.0246654	cv-c,Aos1,ago,CG15237,mor,MED4,Cul4,CSN3,brm,Cul1,trbl,Pop2,Psf2,Top2,Mad1,ptc	419	225	10996	1.8662	1	0.66076	35.9133	0.359133
GOTERM_BP_ALL	GO:0010564	Regulation Of Cell Cycle Process	15	2.84091	0.0246857	cv-c,ago,CG15237,mor,MED4,Cul4,Cp110,CSN3,brm,Cul1,trbl,Pop2,Psf2,Top2,Mad1	419	205	10996	1.92025	1	0.655286	35.937	0.35937
GOTERM_BP_ALL	GO:0016059	Deactivation Of Rhodopsin Mediated Signaling	4	0.757576	0.0249407	Arr1,Arr2,Gbeta76C,Fbxl4	419	17	10996	6.17493	1	0.653416	36.2349	0.362349
GOTERM_BP_ALL	GO:0044770	Cell Cycle Phase Transition	13	2.46212	0.0265933	cv-c,CSN3,ago,brm,Cul1,CG15237,MED4,mor,Pop2,Psf2,Cul4,Top2,Mad1	419	168	10996	2.03074	1	0.671646	38.133	0.38133
GOTERM_MF_ALL	GO:0016787	Hydrolase Activity	93	17.6136	0.0338977	Jon65Aiii,CG4927,Tcp-1zeta,Jon65Aiv,Sid,CG2658,CG7565,CG45002,CG13197,CG1582,Kul,CG18643,pyd3,CG6839,Pez,GCS2alpha,CG9394,spas,Psf2,alpha-Est9,CG3700,CG17292,Adgf-D,CG10383,Swim,CG3781,PAPLA1,Jon99Ciii,CG8952,CG12717,AdamTS-A,CG31272,CG11426,CG42370,alpha-Man-IIa,eIF-2gamma,CG11309,Phae1,brm,Tsr1,teq,Pop2,CG9630,Spn55B,Spn88Ea,Amy-p,Arl2,CG12374,Amy-d,betaTry,CG7367,Mmp1,CG1598,CG18180,RhoL,Psn,M…	368	1956	9284	1.1995	1	0.96577	40.462	0.40462
GOTERM_BP_ALL	GO:0022400	Regulation Of Rhodopsin Mediated Signaling Pathway	4	0.757576	0.0291047	Arr1,Arr2,Gbeta76C,Fbxl4	419	18	10996	5.83187	1	0.694103	40.9158	0.409158
GOTERM_BP_ALL	GO:0030001	Metal Ion Transport	14	2.65152	0.029343	Psn,Mco1,CG4928,trpl,CG32557,Ork1,NKAIN,Catsup,fwe,trp,CG42594,Nhe2,spict,Irk2	419	190	10996	1.93373	1	0.691811	41.1736	0.411736
GOTERM_BP_ALL	GO:0016567	Protein Ubiquitination	18	3.40909	0.0294646	ago,CG11982,kel,Cul4,CG12099,Fbxl4,CG3925,mib2,CG5003,SCCRO,sip3,hyd,Cul1,trbl,CG1317,dbo,CG7656,Bre1	419	271	10996	1.74311	1	0.68811	41.3047	0.413047
GOTERM_BP_ALL	GO:0009628	Response To Abiotic Stimulus	28	5.30303	0.0302376	Arr1,Tsp42Ej,ago,MagR,Rh3,trpl,Hsp67Ba,Ggt-1,Gat,nonA,Arr2,Hpr1,MED16,trp,Pis,Ptpmeg,CG11426,Fbxl4,Trxr-1,jef,ninaE,TotX,Hph,dmt,Vha100-1,Gbeta76C,Rh4,ine	419	485	10996	1.51509	1	0.692507	42.1321	0.421321
GOTERM_MF_DIRECT	GO:0004867	Serine-Type Endopeptidase Inhibitor Activity	8	1.51515	0.0406092	nec,CG31777,IM33,Spn43Ab,Spn55B,Spn88Ea,Spn28Dc,Kaz-m1	368	81	9284	2.49168	1	0.994902	43.6938	0.436938
UP_KEYWORDS	UP_KEYWORDS	Protease	21	3.97727	0.0465441	CG12374,CG3781,CG4927,epsilonTry,Jon99Ciii,Jon65Aiii,Jon65Aiv,betaTry,CG8952,Mmp1,CG18180,Psn,Jon74E,teq,Spn55B,Spn88Ea,CG3700,Bace,yip7,alphaTry,Kaz-m1	514	362	13921	1.57115	0.999908	0.687066	44.8392	0.448392
GOTERM_BP_ALL	GO:0044710	Single-Organism Metabolic Process	85	16.0985	0.0335735	CG30493,CG8009,CG5608,CG7550,pyd3,CG18643,CG7737,Spn28Dc,CG3792,CLS,Mip,Pdh,CG9394,spas,CG17292,Dpck,Irc,Adgf-D,Atg9,CG8399,Culd,CG8412,PAPLA1,CG14997,CG32557,Hsromega,CG31272,CG11426,Trxr-1,CG3797,alpha-Man-IIa,CG31648,Hph,T3dh,U26,crc,e,CG8525,Cyp6u1,CG7367,Cul4,CG6638,Fdx1,Tbh,RhoL,CG10721,MKP-4,Ipp,slif,sip3,Cyp6t1,Mgat2,CG5895,Cyp9b2,CG6472,CG5326,CG9319,Ugt86Da,Cyp6a20,XNP,trp,CG2818,Mco1,P…	419	1830	10996	1.21896	1	0.725673	45.5777	0.455777
GOTERM_BP_ALL	GO:0046154	Rhodopsin Metabolic Process	4	0.757576	0.033612	PAPLA1,trp,Culd,alpha-Man-IIa	419	19	10996	5.52493	1	0.721184	45.6163	0.456163
GOTERM_MF_ALL	GO:0004867	Serine-Type Endopeptidase Inhibitor Activity	8	1.51515	0.0406092	nec,CG31777,IM33,Spn43Ab,Spn55B,Spn88Ea,Spn28Dc,Kaz-m1	368	81	9284	2.49168	1	0.971268	46.3871	0.463871
GOTERM_BP_ALL	GO:0042440	Pigment Metabolic Process	11	2.08333	0.0344473	RhoL,e,PAPLA1,kar,yellow-g,Adgf-D,trp,yellow-d,Spn28Dc,Culd,alpha-Man-IIa	419	136	10996	2.12263	1	0.725227	46.4477	0.464477
GOTERM_BP_ALL	GO:0044712	Single-Organism Catabolic Process	20	3.78788	0.0351837	CG8525,CG6295,Cyp6u1,CG17192,CG7367,Egm,CG6638,pyd3,CG18643,CG3999,Arc42,CG13369,Ipp,sip3,Cyp6t1,CG9394,CG6472,CG9319,CG2818,Adgf-D	419	319	10996	1.64536	1	0.728102	47.1707	0.471707
UP_KEYWORDS	UP_KEYWORDS	Ubl Conjugation Pathway	9	1.70455	0.0502742	CG3781,SCCRO,ago,sip3,hyd,Cul1,dbo,CG7656,Bre1	514	110	13921	2.21594	0.999957	0.672939	47.4731	0.474731
GOTERM_BP_ALL	GO:0007166	Cell Surface Receptor Signaling Pathway	38	7.19697	0.0362632	cv-c,IRSp53,Nup160,CG11982,tsl,hbs,lqfR,Ilp2,Psn,boi,lili,Tsp42Er,Hs3st-B,Vps35,Swim,Irk2,fry,Mer,mthl10,Ack-like,Ptpmeg,Coop,Nipped-A,kek4,Uvrag,nec,brm,Cul1,hyd,trbl,opm,Spn88Ea,Bre1,ham,imd,spict,ptc,Raf	419	719	10996	1.387	1	0.734292	48.2138	0.482138
GOTERM_BP_ALL	GO:0044763	Single-Organism Cellular Process	253	47.9167	0.0381364	CG44098,Pex11,Rip11,CG8009,Kul,CG3792,dpr18,CCKLR-17D1,Mip,Pdh,prom,Psf2,alpha-Est9,Irk2,CG7339,Arfrp1,Trxr-1,SCCRO,teq,dbo,sdt,CG7656,Gbeta76C,crc,Best2,e,Ork1,GATAe,hbs,mesh,CG32137,c(2)M,RhoL,Tango4,sip3,acj6,mle,CG2818,pita,Yp2,FRG1,Arc42,Proc,p130CAS,Pde8,opm,fwe,CG7386,comt,RpS10a,rg,ine,Nhe2,l(3)j2D3,par-6,ago,TfIIEbeta,CG5608,Cp110,e(y)2,CG18643,ftz-f1,wcd,vito,Tango7,spas,Dpck,Atg9,CG841…	419	6153	10996	1.07908	1	0.747679	49.9781	0.499781
GOTERM_BP_ALL	GO:0016042	Lipid Catabolic Process	10	1.89394	0.039099	CG6295,CG17192,CG7367,CG9394,Egm,CG6472,CG6638,CG9319,CG2818,Arc42	419	120	10996	2.18695	1	0.752019	50.8625	0.508625
GOTERM_BP_ALL	GO:0008285	Negative Regulation Of Cell Proliferation	8	1.51515	0.0403154	Uvrag,Mer,brm,ago,mor,MED4,ham,Pez	419	84	10996	2.49937	1	0.758401	51.9589	0.519589
GOTERM_BP_ALL	GO:0042127	Regulation Of Cell Proliferation	14	2.65152	0.0403757	Uvrag,boi,Mer,ago,brm,Ack-like,vito,MED4,mor,Ilp2,conu,ham,Pez,Raf	419	199	10996	1.84627	1	0.754599	52.0127	0.520127
GOTERM_BP_ALL	GO:0046530	Photoreceptor Cell Differentiation	14	2.65152	0.0417608	Rip11,fry,Mer,chp,hbs,Cpn,Smyd4-4,ninaE,boi,prom,sdt,fwe,rg,Raf	419	200	10996	1.83704	1	0.762158	53.2318	0.532318
GOTERM_BP_DIRECT	GO:0008284	Positive Regulation Of Cell Proliferation	5	0.94697	0.0506393	boi,vito,Ilp2,conu,Raf	419	37	10996	3.54641	1	0.993395	55.8437	0.558437
GOTERM_BP_ALL	GO:0007399	Nervous System Development	81	15.3409	0.0493311	par-6,Rip11,htt,ago,CG2658,TfIIEbeta,chp,ftz-f1,boi,prom,wcd,Hs3st-B,Tango7,spas,Psf2,alpha-Est9,Irk2,Vang,Aos1,CG12717,Chi,CG7339,Trxr-1,CG40485,Uvrag,Tsr1,brm,dmt,Pop2,sdt,dbo,CG7656,Lapsyn,CG2260,ap,imd,NiPp1,Arl2,spict,cv-c,CG9422,ocm,MED4,hbs,Mmp1,CG32137,Psn,Sas10,ko,acj6,mle,CG1024,CG5326,Vps39,XNP,fry,Mer,Yp2,mor,Ptpmeg,Cpn,alpha-Est2,Arc42,ninaE,kek4,Smyd4-4,Est-Q,Cul1,CG5466,p130CAS,opm…	419	1767	10996	1.20301	1	0.810267	59.3947	0.593947
GOTERM_BP_ALL	GO:0051304	Chromosome Separation	6	1.13636	0.0500401	cv-c,Mer,CG15237,Top2,c(2)M,Mad1	419	53	10996	2.97096	1	0.811106	59.9308	0.599308
GOTERM_BP_ALL	GO:0051726	Regulation Of Cell Cycle	21	3.97727	0.0520571	cv-c,Mer,ago,Aos1,CG15237,mor,MED4,Cul4,Cp110,CG6175,CSN3,brm,Cul1,trbl,Pop2,Psf2,Top2,Mad1,Raf,ptc,CG7910	419	356	10996	1.54807	1	0.820064	61.4197	0.614197
GOTERM_MF_ALL	GO:0003712	Transcription Cofactor Activity	11	2.08333	0.0635978	mtTFB2,acj6,CG11710,mor,MED4,CG32732,Coop,e(y)2,MED16,crc,Arc42	368	146	9284	1.90076	1	0.988904	62.7708	0.627708
GOTERM_BP_DIRECT	GO:0006508	Proteolysis	26	4.92424	0.062411	CG12374,CG4927,Jon65Aiii,Jon65Aiv,betaTry,CG2658,Mmp1,CG45002,CG18180,Jon74E,CG3700,Bace,alphaTry,Swim,Nep2,Jon99Ciii,epsilonTry,CG8952,CG40470,AdamTS-A,CG42370,CG4721,Phae1,teq,yip7,ptc	419	475	10996	1.43648	1	0.996515	63.7127	0.637127
GOTERM_BP_ALL	GO:0007167	Enzyme Linked Receptor Protein Signaling Pathway	17	3.2197	0.0566109	cv-c,Nup160,IRSp53,Mer,Ack-like,CG11982,Ptpmeg,tsl,Ilp2,kek4,brm,Cul1,lili,trbl,Raf,Irk2,spict	419	273	10996	1.63421	1	0.842433	64.5914	0.645914
GOTERM_BP_ALL	GO:0065008	Regulation Of Biological Quality	61	11.553	0.0569187	Pex11,par-6,Iml1,Ilp2,CG42594,ftz-f1,CCKLR-17D1,trpl,Mip,Pdh,CG9394,Hs3st-B,spas,Arr2,Vps35,Culd,Irk2,MTF-1,Vang,CG32557,CG3822,Catsup,Trxr-1,mib2,Tsr1,brm,sra,teq,dbo,MtnC,spict,Arl2,Arr1,CG6125,cv-c,IRSp53,Fkbp14,Ork1,GATAe,lqfR,Mmp1,CG6638,Fdx1,Tbh,RhoL,Psn,CSN3,CG2818,trp,Mco1,Egm,Cpn,Arc42,Proc,Vha100-1,p130CAS,comt,ine,Nhe2,Raf,ptc	419	1292	10996	1.23905	1	0.840689	64.7967	0.647967
GOTERM_MF_ALL	GO:0003713	Transcription Coactivator Activity	7	1.32576	0.0680906	CG11710,mor,MED4,CG32732,e(y)2,MED16,crc	368	73	9284	2.41915	1	0.987617	65.3682	0.653682
GOTERM_MF_DIRECT	GO:0003713	Transcription Coactivator Activity	6	1.13636	0.0737751	CG11710,mor,MED4,CG32732,e(y)2,MED16	368	57	9284	2.65561	1	0.992398	65.4164	0.654164
GOTERM_BP_ALL	GO:0009893	Positive Regulation Of Metabolic Process	35	6.62879	0.0582168	CG5098,CG8009,TfIIEbeta,GATAe,CG11710,hbs,Cul4,Fdx1,e(y)2,ftz-f1,acj6,mle,Tango7,spas,CG32732,Atg9,MED16,MTF-1,fry,Mer,Hsromega,mor,Chi,TAF1C-like,FRG1,SCCRO,CG14806,brm,trbl,ap,TfIIEalpha,crc,imd,su(f),Raf	419	677	10996	1.35675	1	0.844125	65.65	0.6565
GOTERM_BP_ALL	GO:0008284	Positive Regulation Of Cell Proliferation	6	1.13636	0.0608357	boi,brm,vito,Ilp2,conu,Raf	419	56	10996	2.8118	1	0.850696	67.3125	0.673125
GOTERM_BP_ALL	GO:0072507	Divalent Inorganic Cation Homeostasis	6	1.13636	0.0608357	MTF-1,CCKLR-17D1,trpl,Catsup,Cpn,trp	419	56	10996	2.8118	1	0.850696	67.3125	0.673125
GOTERM_BP_ALL	GO:0000462	Maturation Of Ssu-Rrna From Tricistronic Rrna Transcript (Ssu-Rrna, 5.8S Rrna, Lsu-Rrna)	5	0.94697	0.0642059	Sas10,Tsr1,wcd,CG2260,CG7728	419	40	10996	3.28043	1	0.860123	69.3404	0.693404
GOTERM_MF_ALL	GO:0046873	Metal Ion Transmembrane Transporter Activity	13	2.46212	0.0782708	Ork1,Catsup,CG43066,CG42594,trpl,Gat,fwe,ine,trp,CG10413,Nhe2,Irk2,spict	368	192	9284	1.70816	1	0.990462	70.6408	0.706408
GOTERM_BP_ALL	GO:0046189	Phenol-Containing Compound Biosynthetic Process	4	0.757576	0.067584	e,yellow-g,Tbh,yellow-d	419	25	10996	4.19895	1	0.868672	71.2535	0.712535
GOTERM_MF_DIRECT	GO:0004222	Metalloendopeptidase Activity	7	1.32576	0.0875574	Nep2,CG2658,Mmp1,AdamTS-A,Kul,CG42370,CG4721	368	78	9284	2.26407	1	0.993265	71.9027	0.719027
GOTERM_BP_ALL	GO:0098660	Inorganic Ion Transmembrane Transport	11	2.08333	0.06897	Best2,CG6125,Mco1,trpl,CG32557,Ork1,Catsup,Vha100-1,trp,CG42594,Irk2	419	154	10996	1.87453	1	0.871443	72.0053	0.720053
GOTERM_BP_ALL	GO:0022613	Ribonucleoprotein Complex Biogenesis	18	3.40909	0.0698957	SmD1,CG11447,FRG1,mRpL10,PAN2,LSm3,Sas10,mtTFB2,eIF-2gamma,Tsr1,wcd,CG11563,Tango7,CG8414,eIF3-S10,CG2260,RpS10a,CG7728	419	303	10996	1.55902	1	0.872326	72.497	0.72497
UP_KEYWORDS	UP_KEYWORDS	Transport	28	5.30303	0.0989018	yin,Nup160,Ork1,scat,CG3822,Catsup,CG43066,Fdx1,CG1598,e(y)2,CG42594,Gos28,CG7787,CG3792,trpl,CG7589,Gat,Vha100-1,fwe,comt,trp,ine,CG8399,nAChRbeta2,Vps35,Nhe2,Obp99a,Irk2	514	564	13921	1.34458	1	0.718949	72.7437	0.727437
GOTERM_BP_DIRECT	GO:0006811	Ion Transport	5	0.94697	0.0794774	trpl,CG7589,CG3822,nAChRbeta2,CG10413	419	43	10996	3.05156	1	0.997874	72.8193	0.728193
GOTERM_BP_ALL	GO:0042461	Photoreceptor Cell Development	9	1.70455	0.0714478	Rip11,fry,prom,chp,sdt,Cpn,rg,ninaE,Smyd4-4	419	115	10996	2.05383	1	0.87557	73.3033	0.733033
GOTERM_BP_ALL	GO:0051961	Negative Regulation Of Nervous System Development	9	1.70455	0.0714478	Mer,brm,ago,mor,MED4,dbo,Hs3st-B,spas,spict	419	115	10996	2.05383	1	0.87557	73.3033	0.733033
UP_KEYWORDS	UP_KEYWORDS	Ion Channel	9	1.70455	0.100575	trpl,CG7589,Ork1,CG3822,fwe,trp,nAChRbeta2,CG42594,Irk2	514	128	13921	1.90432	1	0.703551	73.3688	0.733688
GOTERM_BP_ALL	GO:0016311	Dephosphorylation	13	2.46212	0.0728089	MKP-4,I-2,CG10352,CG8009,Ipp,wun,CG2680,Ptpmeg,CG13197,CG11426,Pez,ptc,NiPp1	419	197	10996	1.7318	1	0.877979	73.9919	0.739919
GOTERM_MF_ALL	GO:0004857	Enzyme Inhibitor Activity	10	1.89394	0.0865413	nec,I-2,CG31777,IM33,Spn43Ab,Spn55B,Spn88Ea,Spn28Dc,NiPp1,Kaz-m1	368	135	9284	1.86876	1	0.991516	74.362	0.74362
GOTERM_BP_ALL	GO:0008277	Regulation Of G-Protein Coupled Receptor Protein Signaling Pathway	4	0.757576	0.0743318	Arr1,Arr2,Gbeta76C,Fbxl4	419	26	10996	4.03745	1	0.880876	74.7426	0.747426
GOTERM_MF_ALL	GO:0004222	Metalloendopeptidase Activity	7	1.32576	0.0875574	Nep2,CG2658,Mmp1,AdamTS-A,Kul,CG42370,CG4721	368	78	9284	2.26407	1	0.988704	74.7875	0.747875
GOTERM_MF_DIRECT	GO:0003899	Dna-Directed Rna Polymerase Activity	4	0.757576	0.0969676	l(2)37Cg,Rpb12,CG7339,RpI1	368	28	9284	3.60404	1	0.992329	75.6618	0.756618
GOTERM_MF_ALL	GO:0000989	Transcription Factor Activity, Transcription Factor Binding	11	2.08333	0.0898262	mtTFB2,acj6,CG11710,mor,MED4,CG32732,Coop,e(y)2,MED16,crc,Arc42	368	156	9284	1.77892	1	0.982217	75.7139	0.757139
GOTERM_BP_ALL	GO:0012501	Programmed Cell Death	21	3.97727	0.0773394	mri,Mer,Ack-like,Hsromega,Ptpmeg,Mmp1,ninaE,Psn,CG14806,wun,CG14812,Cul1,larp,dmt,vito,Tango7,fwe,XNP,Atg9,Raf,ptc	419	374	10996	1.47356	1	0.888649	76.1653	0.761653
GOTERM_BP_ALL	GO:0019222	Regulation Of Metabolic Process	89	16.8561	0.0777981	l(3)j2D3,par-6,CG5098,CG8009,ago,TfIIEbeta,snf,CG5608,e(y)2,Ilp2,Spn28Dc,ftz-f1,CG32532,mtTFB2,Mip,Tango7,spas,Psf2,Not11,MED16,Atg9,mri,MTF-1,I-2,Aos1,Hsromega,Set2,Chi,Catsup,Vdup1,Nipped-A,reb,CG3065,CG5003,nec,SCCRO,CG14806,CG14812,brm,hyd,PKD,CG11454,Pop2,Spn55B,Spn88Ea,ap,crc,imd,NiPp1,spict,phtf,e,GATAe,ocm,CG11710,tsl,MED4,hbs,Cul4,Fdx1,MKP-4,acj6,lili,mle,nonA,CG32732,eIF3-S10,XNP,Kaz-m1…	419	2009	10996	1.1626	1	0.88772	76.3755	0.763755
GOTERM_BP_ALL	GO:0080134	Regulation Of Response To Stress	16	3.0303	0.0780989	Aos1,ago,Hsromega,Egm,mor,Spn28Dc,GILT1,MKP-4,HBS1,slif,wun,brm,XNP,Atg9,ine,imd	419	264	10996	1.59051	1	0.886283	76.5124	0.765124
GOTERM_BP_ALL	GO:0042441	Eye Pigment Metabolic Process	5	0.94697	0.0794774	PAPLA1,kar,trp,Culd,alpha-Man-IIa	419	43	10996	3.05156	1	0.888369	77.1303	0.771303
GOTERM_BP_ALL	GO:0043324	Pigment Metabolic Process Involved In Developmental Pigmentation	5	0.94697	0.0794774	PAPLA1,kar,trp,Culd,alpha-Man-IIa	419	43	10996	3.05156	1	0.888369	77.1303	0.771303
GOTERM_BP_ALL	GO:0043474	Pigment Metabolic Process Involved In Pigmentation	5	0.94697	0.0794774	PAPLA1,kar,trp,Culd,alpha-Man-IIa	419	43	10996	3.05156	1	0.888369	77.1303	0.771303
GOTERM_MF_ALL	GO:0004866	Endopeptidase Inhibitor Activity	8	1.51515	0.0965217	nec,CG31777,IM33,Spn43Ab,Spn55B,Spn88Ea,Spn28Dc,Kaz-m1	368	99	9284	2.03865	1	0.98326	78.266	0.78266
GOTERM_MF_ALL	GO:0008233	Peptidase Activity	32	6.06061	0.0982328	CG12374,Jon65Aiii,CG4927,Jon65Aiv,betaTry,CG2658,CG45002,Mmp1,Kul,CG18180,Psn,Jon74E,CG3700,Bace,alphaTry,Kaz-m1,Swim,Nep2,CG3781,epsilonTry,Jon99Ciii,CG8952,CG12717,CG40470,AdamTS-A,CG42370,CG4721,Phae1,teq,Spn55B,Spn88Ea,yip7	368	617	9284	1.30843	1	0.980452	78.8768	0.788768
GOTERM_BP_DIRECT	GO:0009617	Response To Bacterium	5	0.94697	0.096379	TotX,Sid,IM33,imd,CG17919	419	46	10996	2.85255	1	0.998536	79.6922	0.796922
GOTERM_BP_ALL	GO:0043412	Macromolecule Modification	67	12.6894	0.0856433	par-6,Smyd5,CG8009,ago,CG11982,CG12099,CG13197,e(y)2,Pez,CG3925,CG3792,mtTFB2,Ddr,CG1317,Cypl,CG6379,Atg9,CG8412,temp,CG3781,I-2,Aos1,Ack-like,Hsromega,Set2,CG12717,Nipped-A,alpha-Man-IIa,mib2,CG5003,SCCRO,brm,Hph,hyd,PKD,dbo,CG7656,NiPp1,Cul4,CG11447,Rad60,Rh3,Sas10,MKP-4,CSN3,CG10352,sip3,Mgat2,CG32732,XNP,fry,Mer,Ptpmeg,kel,FRG1,Fbxl4,ninaE,Cul1,CG2680,trbl,Bre1,CG18528,Rh4,CG8078,CG4433,Raf,C…	419	1475	10996	1.19207	1	0.904411	79.711	0.79711
GOTERM_BP_ALL	GO:0045088	Regulation Of Innate Immune Response	8	1.51515	0.0860779	HBS1,brm,wun,slif,Aos1,mor,Spn28Dc,imd	419	100	10996	2.09947	1	0.903449	79.8821	0.798821
GOTERM_BP_ALL	GO:0072089	Stem Cell Proliferation	8	1.51515	0.0860779	par-6,brm,wcd,mor,MED4,sdt,Pez,Arl2	419	100	10996	2.09947	1	0.903449	79.8821	0.798821
GOTERM_BP_ALL	GO:0007186	G-Protein Coupled Receptor Signaling Pathway	14	2.65152	0.0871141	Arr1,mthl10,PK2-R1,Fbxl4,Tbh,ninaE,Rh3,CCKLR-17D1,Mip,Proc,Arr2,Gbeta76C,Rh4,trp	419	225	10996	1.63292	1	0.904135	80.2846	0.802846
GOTERM_BP_ALL	GO:0006811	Ion Transport	24	4.54545	0.0873681	Best2,Mco1,CG6125,CG32557,Ork1,CG3822,Catsup,CG42594,CG8925,Psn,CG4928,trpl,CG7589,slif,Gat,NKAIN,Vha100-1,fwe,nAChRbeta2,trp,Nhe2,CG10413,Irk2,spict	419	448	10996	1.4059	1	0.902704	80.3821	0.803821
GOTERM_MF_ALL	GO:0061135	Endopeptidase Regulator Activity	8	1.51515	0.104521	nec,CG31777,IM33,Spn43Ab,Spn55B,Spn88Ea,Spn28Dc,Kaz-m1	368	101	9284	1.99828	1	0.981316	80.9864	0.809864
GOTERM_BP_ALL	GO:0045893	Positive Regulation Of Transcription, Dna-Templated	20	3.78788	0.0894857	MTF-1,CG5098,fry,TfIIEbeta,GATAe,CG11710,mor,Chi,TAF1C-like,e(y)2,FRG1,ftz-f1,brm,acj6,mle,CG32732,ap,MED16,TfIIEalpha,crc	419	359	10996	1.46203	1	0.906246	81.1774	0.811774
GOTERM_BP_ALL	GO:1902680	Positive Regulation Of Rna Biosynthetic Process	20	3.78788	0.0894857	MTF-1,CG5098,fry,TfIIEbeta,GATAe,CG11710,mor,Chi,TAF1C-like,e(y)2,FRG1,ftz-f1,brm,acj6,mle,CG32732,ap,MED16,TfIIEalpha,crc	419	359	10996	1.46203	1	0.906246	81.1774	0.811774
GOTERM_BP_ALL	GO:1903508	Positive Regulation Of Nucleic Acid-Templated Transcription	20	3.78788	0.0894857	MTF-1,CG5098,fry,TfIIEbeta,GATAe,CG11710,mor,Chi,TAF1C-like,e(y)2,FRG1,ftz-f1,brm,acj6,mle,CG32732,ap,MED16,TfIIEalpha,crc	419	359	10996	1.46203	1	0.906246	81.1774	0.811774
GOTERM_BP_ALL	GO:0042462	Eye Photoreceptor Cell Development	8	1.51515	0.0896416	Rip11,fry,prom,chp,Cpn,rg,ninaE,Smyd4-4	419	101	10996	2.07869	1	0.904597	81.2348	0.812348
GOTERM_BP_ALL	GO:0043170	Macromolecule Metabolic Process	196	37.1212	0.0908109	Smyd5,CG43673,CG8009,Muc68D,Kul,CG3925,CG3792,CG32532,mtTFB2,c12.1,Psf2,CG3700,temp,CG16865,CG7339,mRpL10,CG5003,SCCRO,l(2)37Cg,teq,CG11454,dbo,CG8414,CG7656,crc,GATAe,hbs,CG11447,c(2)M,Jon74E,Tango4,sip3,acj6,mle,nonA,Nep2,pita,FRG1,Arc42,CG2680,CstF-50,Rpb12,CG7386,RpS10a,CG34220,CG18528,TfIIEalpha,su(f),l(3)j2D3,par-6,CG5098,CG4927,ago,CG2658,TfIIEbeta,CG1582,e(y)2,CG18643,ftz-f1,LSm3,mRpL19,D…	419	4767	10996	1.07903	1	0.905594	81.6596	0.816596
GOTERM_BP_ALL	GO:0010721	Negative Regulation Of Cell Development	7	1.32576	0.0914295	Mer,brm,ago,mor,MED4,Hs3st-B,ninaE	419	82	10996	2.24029	1	0.905164	81.8806	0.818806
GOTERM_BP_ALL	GO:0098609	Cell-Cell Adhesion	10	1.89394	0.0917269	Psn,RhoL,beat-IV,Est-Q,chp,p130CAS,hbs,alpha-Est9,sns,alpha-Est2	419	142	10996	1.84813	1	0.903917	81.986	0.81986
GOTERM_BP_DIRECT	GO:0055114	Oxidation-Reduction Process	22	4.16667	0.103755	Mco1,CG14997,CG32557,Cyp6u1,CG6638,Fdx1,CG7550,CG3999,CG7737,Tbh,Trxr-1,GILT1,Arc42,CG10721,Cyp6t1,Pdh,Hph,T3dh,Cyp9b2,Irc,Cyp6a20,CG8399	419	412	10996	1.40135	1	0.998658	82.1485	0.821485
GOTERM_BP_ALL	GO:0007169	Transmembrane Receptor Protein Tyrosine Kinase Signaling Pathway	12	2.27273	0.0922118	cv-c,IRSp53,brm,Ack-like,Cul1,CG11982,tsl,Ptpmeg,trbl,Ilp2,Raf,kek4	419	184	10996	1.71153	1	0.903161	82.1566	0.821566
GOTERM_BP_ALL	GO:0034220	Ion Transmembrane Transport	12	2.27273	0.0922118	Best2,CG6125,Mco1,trpl,CG32557,Ork1,Catsup,Vha100-1,trp,nAChRbeta2,CG42594,Irk2	419	184	10996	1.71153	1	0.903161	82.1566	0.821566
GOTERM_MF_ALL	GO:0030414	Peptidase Inhibitor Activity	8	1.51515	0.108651	nec,CG31777,IM33,Spn43Ab,Spn55B,Spn88Ea,Spn28Dc,Kaz-m1	368	102	9284	1.97869	1	0.98054	82.2632	0.822632
GOTERM_BP_ALL	GO:0008219	Cell Death	22	4.16667	0.0925937	mri,Mer,Ack-like,Hsromega,Ptpmeg,Mmp1,ftz-f1,ninaE,Psn,CG14806,wun,CG14812,Cul1,larp,dmt,vito,Tango7,fwe,XNP,Atg9,Raf,ptc	419	406	10996	1.42206	1	0.902147	82.2898	0.822898
GOTERM_MF_ALL	GO:0005515	Protein Binding	93	17.6136	0.108894	IP3K1,par-6,Rip11,Tcp-1zeta,ago,Dyb,snf,e(y)2,Ilp2,ftz-f1,Pez,trpl,Mip,Tango7,spas,Arr2,alpha-Est9,CG9279,Adgf-D,Vps35,Swim,Pym,Vang,I-2,Aos1,btz,Ack-like,Set2,Chi,CG1416,Trxr-1,Uvrag,mib2,Zasp66,SCCRO,brm,hyd,l(2)37Cg,sra,Pop2,sdt,dbo,CG7656,Gbeta76C,conu,crc,imd,NiPp1,phtf,Arr1,IRSp53,Nup160,Ork1,scat,GATAe,MED4,hbs,CG5199,Cul4,Psn,sip3,NKAIN,sns,Vps39,trp,fry,coro,Mer,pita,Ptpmeg,mor,Dsp1,kel,…	368	2070	9284	1.13344	1	0.976733	82.3358	0.823358
GOTERM_BP_ALL	GO:0080090	Regulation Of Primary Metabolic Process	83	15.7197	0.0928234	par-6,CG5098,CG8009,ago,TfIIEbeta,snf,CG5608,e(y)2,Ilp2,Spn28Dc,ftz-f1,CG32532,mtTFB2,Mip,Tango7,spas,Psf2,Not11,MED16,Atg9,mri,MTF-1,I-2,Aos1,Hsromega,Set2,Chi,Catsup,Nipped-A,reb,CG3065,CG5003,nec,SCCRO,CG14806,CG14812,brm,hyd,PKD,CG11454,Pop2,Spn55B,Spn88Ea,ap,crc,NiPp1,spict,phtf,GATAe,ocm,CG11710,tsl,MED4,hbs,Cul4,Fdx1,MKP-4,acj6,lili,mle,nonA,CG32732,eIF3-S10,XNP,Kaz-m1,fry,Mer,pita,mor,CG3…	419	1878	10996	1.15985	1	0.900747	82.3695	0.823695
GOTERM_BP_ALL	GO:0019748	Secondary Metabolic Process	9	1.70455	0.0931172	RhoL,e,kar,Mip,Cyp6u1,Cyp6t1,yellow-g,yellow-d,Spn28Dc	419	122	10996	1.93599	1	0.899518	82.471	0.82471
GOTERM_BP_ALL	GO:0007093	Mitotic Cell Cycle Checkpoint	8	1.51515	0.0932874	CSN3,Cul1,CG15237,MED4,Pop2,Cul4,Top2,Mad1	419	102	10996	2.05831	1	0.897973	82.5295	0.825295
GOTERM_BP_ALL	GO:0048522	Positive Regulation Of Cellular Process	54	10.2273	0.0953245	par-6,CG5098,CG8009,TfIIEbeta,e(y)2,Ilp2,ftz-f1,boi,vito,Tango7,Psf2,spas,MED16,Atg9,Vps35,Swim,MTF-1,Vang,Aos1,Hsromega,Chi,Nipped-A,Uvrag,SCCRO,CG14806,Tsr1,brm,CG14812,Hph,ap,conu,crc,imd,IRSp53,GATAe,CG11710,hbs,lqfR,Fdx1,acj6,lili,mle,CG32732,fry,Mer,mor,TAF1C-like,FRG1,PAN2,trbl,opm,fwe,TfIIEalpha,Raf	419	1167	10996	1.21435	1	0.901249	83.2157	0.832157
GOTERM_BP_ALL	GO:0044242	Cellular Lipid Catabolic Process	6	1.13636	0.0955201	CG9394,Egm,CG6638,CG9319,CG2818,Arc42	419	64	10996	2.46032	1	0.899807	83.2802	0.832802
GOTERM_BP_ALL	GO:0036294	Cellular Response To Decreased Oxygen Levels	4	0.757576	0.0962472	trpl,ago,Hph,trp	419	29	10996	3.61978	1	0.899717	83.5181	0.835181
GOTERM_BP_ALL	GO:0071453	Cellular Response To Oxygen Levels	4	0.757576	0.0962472	trpl,ago,Hph,trp	419	29	10996	3.61978	1	0.899717	83.5181	0.835181
GOTERM_BP_ALL	GO:0048518	Positive Regulation Of Biological Process	61	11.553	0.097078	par-6,CG5098,CG8009,TfIIEbeta,e(y)2,Ilp2,ftz-f1,boi,vito,Tango7,spas,Psf2,MED16,Atg9,Vps35,Swim,MTF-1,Vang,Aos1,Hsromega,Chi,Nipped-A,Uvrag,SCCRO,CG14806,Tsr1,brm,CG14812,Hph,ap,conu,crc,imd,IRSp53,GATAe,CG11710,tsl,hbs,lqfR,Cul4,Fdx1,RhoL,HBS1,acj6,lili,mle,CG32732,fry,Mer,mor,TAF1C-like,FRG1,PAN2,GILT1,Proc,trbl,opm,fwe,TfIIEalpha,su(f),Raf	419	1339	10996	1.19556	1	0.899889	83.7859	0.837859
GOTERM_BP_ALL	GO:0048519	Negative Regulation Of Biological Process	63	11.9318	0.0981864	par-6,Iml1,ago,CG11982,Cp110,e(y)2,Ilp2,Spn28Dc,Pez,Mip,vito,Hs3st-B,spas,Arr2,Not11,Irk2,I-2,Vdup1,Uvrag,nec,brm,CG14812,hyd,dmt,Pop2,dbo,Spn55B,Spn88Ea,CG44774,conu,NiPp1,spict,Arr1,e,cv-c,GATAe,MED4,Cul4,Psn,MKP-4,CSN3,slif,XNP,trp,Mad1,Mer,CG15237,mor,Ptpmeg,Egm,Dsp1,Coop,FRG1,ninaE,Smyd4-4,kek4,wun,Cul1,trbl,Top2,ham,Raf,ptc	419	1390	10996	1.18945	1	0.900746	84.1369	0.841369
GOTERM_BP_ALL	GO:0007155	Cell Adhesion	15	2.84091	0.0992886	par-6,CG2658,chp,Mmp1,hbs,mesh,alpha-Est2,Psn,RhoL,beat-IV,Est-Q,p130CAS,alpha-Est9,sns,Swim	419	252	10996	1.56211	1	0.901569	84.4788	0.844788
GOTERM_BP_ALL	GO:0031325	Positive Regulation Of Cellular Metabolic Process	32	6.06061	0.0999589	CG5098,CG8009,TfIIEbeta,GATAe,CG11710,hbs,e(y)2,Fdx1,ftz-f1,acj6,mle,Tango7,CG32732,Atg9,MED16,MTF-1,fry,Mer,Hsromega,mor,Chi,TAF1C-like,FRG1,SCCRO,CG14806,brm,trbl,ap,TfIIEalpha,crc,imd,Raf	419	642	10996	1.30808	1	0.90134	84.6833	0.846833
GOTERM_BP_ALL	GO:0098655	Cation Transmembrane Transport	10	1.89394	0.10112	Mco1,trpl,CG32557,Ork1,Catsup,Vha100-1,trp,nAChRbeta2,CG42594,Irk2	419	145	10996	1.80989	1	0.902286	85.0315	0.850315
GOTERM_BP_ALL	GO:0050790	Regulation Of Catalytic Activity	18	3.40909	0.102644	par-6,fry,I-2,ago,Asap,hbs,CG8243,CG5608,CG3309,MKP-4,CG14806,SCCRO,CG14812,trbl,Tango7,Gbeta76C,conu,su(f)	419	320	10996	1.47619	1	0.904056	85.4773	0.854773
GOTERM_BP_ALL	GO:0006464	Cellular Protein Modification Process	62	11.7424	0.102761	par-6,Smyd5,CG8009,ago,CG11982,CG12099,CG13197,e(y)2,Pez,CG3925,CG3792,Ddr,CG1317,Cypl,Atg9,CG8412,temp,CG3781,I-2,Aos1,Ack-like,Hsromega,Set2,CG12717,Nipped-A,alpha-Man-IIa,mib2,CG5003,SCCRO,brm,Hph,hyd,PKD,dbo,CG7656,NiPp1,Cul4,Rad60,Rh3,MKP-4,CSN3,CG10352,sip3,Mgat2,CG32732,XNP,fry,Mer,Ptpmeg,kel,FRG1,Fbxl4,ninaE,Cul1,CG2680,trbl,Bre1,Rh4,CG8078,CG4433,Raf,CG8485	419	1367	10996	1.19027	1	0.902541	85.5109	0.855109
GOTERM_BP_ALL	GO:0036211	Protein Modification Process	62	11.7424	0.102761	par-6,Smyd5,CG8009,ago,CG11982,CG12099,CG13197,e(y)2,Pez,CG3925,CG3792,Ddr,CG1317,Cypl,Atg9,CG8412,temp,CG3781,I-2,Aos1,Ack-like,Hsromega,Set2,CG12717,Nipped-A,alpha-Man-IIa,mib2,CG5003,SCCRO,brm,Hph,hyd,PKD,dbo,CG7656,NiPp1,Cul4,Rad60,Rh3,MKP-4,CSN3,CG10352,sip3,Mgat2,CG32732,XNP,fry,Mer,Ptpmeg,kel,FRG1,Fbxl4,ninaE,Cul1,CG2680,trbl,Bre1,Rh4,CG8078,CG4433,Raf,CG8485	419	1367	10996	1.19027	1	0.902541	85.5109	0.855109
GOTERM_MF_ALL	GO:0042578	Phosphoric Ester Hydrolase Activity	14	2.65152	0.121032	Ptpmeg,CG13197,CG11426,Pez,MKP-4,Ipp,CG10352,wun,CG2680,CG9394,CG5895,Pde8,CG2818,CG5815	368	229	9284	1.54234	1	0.98199	85.6277	0.856277
GOTERM_BP_ALL	GO:0007405	Neuroblast Proliferation	7	1.32576	0.104182	par-6,brm,wcd,mor,MED4,sdt,Arl2	419	85	10996	2.16122	1	0.904048	85.9144	0.859144
GOTERM_BP_ALL	GO:0046148	Pigment Biosynthetic Process	7	1.32576	0.104182	e,PAPLA1,kar,yellow-g,Adgf-D,yellow-d,alpha-Man-IIa	419	85	10996	2.16122	1	0.904048	85.9144	0.859144
GOTERM_MF_ALL	GO:0003899	Dna-Directed Rna Polymerase Activity	4	0.757576	0.122259	l(2)37Cg,Rpb12,CG7339,RpI1	368	31	9284	3.25526	1	0.979427	85.9263	0.859263
GOTERM_MF_ALL	GO:0034062	Rna Polymerase Activity	4	0.757576	0.122259	l(2)37Cg,Rpb12,CG7339,RpI1	368	31	9284	3.25526	1	0.979427	85.9263	0.859263
GOTERM_BP_ALL	GO:0006812	Cation Transport	17	3.2197	0.106594	Mco1,CG32557,Ork1,Catsup,CG42594,CG8925,Psn,CG4928,trpl,NKAIN,Vha100-1,fwe,trp,nAChRbeta2,Nhe2,Irk2,spict	419	299	10996	1.4921	1	0.907702	86.575	0.86575
GOTERM_BP_ALL	GO:0006644	Phospholipid Metabolic Process	9	1.70455	0.107019	CLS,Ipp,Pis,wun,CG9394,fu12,CG11426,CG2818,CG4433	419	126	10996	1.87453	1	0.906928	86.6883	0.866883
GOTERM_BP_DIRECT	GO:0045494	Photoreceptor Cell Maintenance	4	0.757576	0.12044	Arr1,Arr2,trp,Culd	419	32	10996	3.28043	1	0.998979	86.717	0.86717
GOTERM_BP_ALL	GO:0065009	Regulation Of Molecular Function	20	3.78788	0.107864	par-6,fry,I-2,ago,Aos1,Asap,hbs,CG8243,Dsp1,CG5608,CG3309,MKP-4,CG14806,SCCRO,CG14812,trbl,Tango7,Gbeta76C,conu,su(f)	419	368	10996	1.42627	1	0.907075	86.9109	0.869109
GOTERM_BP_ALL	GO:0061351	Neural Precursor Cell Proliferation	7	1.32576	0.108629	par-6,brm,wcd,mor,MED4,sdt,Arl2	419	86	10996	2.13609	1	0.90705	87.1095	0.871095
GOTERM_BP_ALL	GO:0022610	Biological Adhesion	15	2.84091	0.109145	par-6,CG2658,chp,Mmp1,hbs,mesh,alpha-Est2,Psn,RhoL,beat-IV,Est-Q,p130CAS,alpha-Est9,sns,Swim	419	256	10996	1.5377	1	0.906491	87.2417	0.872417
GOTERM_BP_ALL	GO:0031175	Neuron Projection Development	31	5.87121	0.109235	htt,cv-c,ago,MED4,Mmp1,CG32137,ftz-f1,Psn,ko,acj6,mle,Tango7,spas,XNP,Vps39,Irk2,Vang,fry,CG12717,Ptpmeg,Chi,kek4,Arc42,brm,p130CAS,dbo,prel,ap,ham,NiPp1,ptc	419	624	10996	1.30376	1	0.905017	87.2646	0.872646
GOTERM_BP_ALL	GO:0051254	Positive Regulation Of Rna Metabolic Process	20	3.78788	0.109777	MTF-1,CG5098,fry,TfIIEbeta,GATAe,CG11710,mor,Chi,TAF1C-like,e(y)2,FRG1,ftz-f1,brm,acj6,mle,CG32732,ap,MED16,TfIIEalpha,crc	419	369	10996	1.42241	1	0.904527	87.4019	0.874019
GOTERM_MF_ALL	GO:0000988	Transcription Factor Activity, Protein Binding	11	2.08333	0.128745	mtTFB2,acj6,CG11710,mor,MED4,CG32732,Coop,e(y)2,MED16,crc,Arc42	368	168	9284	1.65185	1	0.980428	87.4116	0.874116
GOTERM_BP_ALL	GO:0010604	Positive Regulation Of Macromolecule Metabolic Process	31	5.87121	0.110427	CG5098,CG8009,TfIIEbeta,GATAe,CG11710,hbs,Cul4,e(y)2,ftz-f1,acj6,mle,Tango7,CG32732,Atg9,MED16,MTF-1,fry,Mer,Hsromega,mor,Chi,TAF1C-like,FRG1,SCCRO,CG14806,brm,trbl,ap,TfIIEalpha,crc,Raf	419	626	10996	1.2996	1	0.904278	87.565	0.87565
GOTERM_BP_ALL	GO:0042981	Regulation Of Apoptotic Process	12	2.27273	0.111943	Psn,Mer,CG14806,CG14812,Hsromega,Cul1,dmt,vito,Tango7,fwe,Raf,ptc	419	191	10996	1.6488	1	0.905875	87.9371	0.879371
GOTERM_BP_ALL	GO:2000647	Negative Regulation Of Stem Cell Proliferation	4	0.757576	0.112142	brm,mor,MED4,Pez	419	31	10996	3.38625	1	0.904671	87.985	0.87985
GOTERM_MF_DIRECT	GO:0016491	Oxidoreductase Activity	12	2.27273	0.142524	CG10721,CG14997,CG32557,Cyp6u1,Cyp6t1,CG9150,CG30491,T3dh,Cyp9b2,Cyp6a20,CG7737,CG40485	368	193	9284	1.5686	1	0.998536	88.1199	0.881199
GOTERM_MF_ALL	GO:0015291	Secondary Active Transmembrane Transporter Activity	9	1.70455	0.134014	CG6125,CG7720,yin,slif,Gat,CG43066,ine,CG10413,Nhe2	368	128	9284	1.77386	1	0.9806	88.5089	0.885089
GOTERM_MF_ALL	GO:0001104	Rna Polymerase Ii Transcription Cofactor Activity	5	0.94697	0.134412	MED4,Coop,MED16,crc,Arc42	368	50	9284	2.52283	1	0.977695	88.5881	0.885881
UP_KEYWORDS	UP_KEYWORDS	Zymogen	4	0.757576	0.163586	Jon99Ciii,epsilonTry,betaTry,alphaTry	514	38	13921	2.85091	1	0.809618	89.2437	0.892437
GOTERM_BP_ALL	GO:0030258	Lipid Modification	7	1.32576	0.117811	Ipp,wun,Egm,CG6638,CG9319,CG11426,Arc42	419	88	10996	2.08755	1	0.914494	89.2808	0.892808
GOTERM_BP_ALL	GO:0042787	Protein Ubiquitination Involved In Ubiquitin-Dependent Protein Catabolic Process	7	1.32576	0.117811	sip3,hyd,Cul1,CG11982,trbl,dbo,Cul4	419	88	10996	2.08755	1	0.914494	89.2808	0.892808
GOTERM_MF_ALL	GO:0061134	Peptidase Regulator Activity	8	1.51515	0.13992	nec,CG31777,IM33,Spn43Ab,Spn55B,Spn88Ea,Spn28Dc,Kaz-m1	368	109	9284	1.85162	1	0.978162	89.6327	0.896327
UP_KEYWORDS	UP_KEYWORDS	Chromatin Regulator	6	1.13636	0.166143	Sas10,brm,Set2,Bre1,e(y)2,Nipped-A	514	79	13921	2.05699	1	0.800206	89.6471	0.896471
GOTERM_BP_ALL	GO:0045494	Photoreceptor Cell Maintenance	4	0.757576	0.12044	Arr1,Arr2,trp,Culd	419	32	10996	3.28043	1	0.917894	89.8358	0.898358
GOTERM_BP_ALL	GO:0072503	Cellular Divalent Inorganic Cation Homeostasis	5	0.94697	0.121277	CCKLR-17D1,trpl,Catsup,Cpn,trp	419	50	10996	2.62434	1	0.917951	90.0069	0.900069
GOTERM_BP_ALL	GO:0016070	Rna Metabolic Process	83	15.7197	0.122588	SmD1,CG5098,TfIIEbeta,snf,CG1582,e(y)2,CG18643,LSm3,ftz-f1,CG32532,mtTFB2,c12.1,wcd,Psf2,Cypl,Not11,MED16,CG6379,RpI1,MTF-1,Pym,Aos1,CG16865,btz,Set2,Chi,CG7339,Nipped-A,reb,CG3065,CG1622,CG5003,Tsr1,brm,l(2)37Cg,CG11454,Pop2,CG9630,CG8414,CG2260,ap,crc,spict,phtf,GATAe,ocm,CG11710,tsl,MED4,CG11447,Sas10,Tango4,acj6,lili,mle,nonA,CG32732,XNP,fry,Mer,pita,mor,CG34376,Dsp1,TAF1C-like,Coop,AIMP1,FRG…	419	1912	10996	1.13923	1	0.918854	90.2691	0.902691
GOTERM_BP_DIRECT	GO:0006816	Calcium Ion Transport	4	0.757576	0.137678	Psn,trpl,fwe,trp	419	34	10996	3.08746	1	0.999219	90.2708	0.902708
GOTERM_BP_DIRECT	GO:0007095	Mitotic G2 Dna Damage Checkpoint	6	1.13636	0.138245	CSN3,Cul1,MED4,Pop2,Cul4,Top2	419	72	10996	2.18695	1	0.998934	90.3709	0.903709
GOTERM_BP_ALL	GO:0048523	Negative Regulation Of Cellular Process	56	10.6061	0.123345	par-6,Iml1,ago,CG11982,Cp110,e(y)2,Spn28Dc,Pez,Mip,vito,Hs3st-B,spas,Arr2,Not11,Irk2,I-2,Uvrag,nec,brm,CG14812,hyd,dmt,dbo,Pop2,Spn55B,Spn88Ea,CG44774,NiPp1,spict,Arr1,e,cv-c,MED4,Cul4,Psn,MKP-4,CSN3,XNP,Mad1,trp,Mer,CG15237,mor,Ptpmeg,Egm,Dsp1,Coop,FRG1,kek4,ninaE,Cul1,trbl,Top2,ham,Raf,ptc	419	1239	10996	1.18614	1	0.918763	90.4176	0.904176
GOTERM_MF_ALL	GO:0004175	Endopeptidase Activity	23	4.35606	0.145314	Nep2,CG4927,epsilonTry,Jon65Aiii,Jon99Ciii,Jon65Aiv,betaTry,CG2658,CG8952,Mmp1,Kul,AdamTS-A,CG42370,CG18180,CG4721,Psn,Phae1,Jon74E,teq,CG3700,Bace,yip7,alphaTry	368	436	9284	1.33085	1	0.978537	90.5685	0.905685
GOTERM_BP_ALL	GO:0009891	Positive Regulation Of Biosynthetic Process	23	4.35606	0.124648	MTF-1,CG5098,fry,CG8009,TfIIEbeta,GATAe,CG11710,mor,Chi,TAF1C-like,Fdx1,e(y)2,FRG1,ftz-f1,brm,acj6,mle,CG32732,ap,MED16,TfIIEalpha,crc,imd	419	444	10996	1.35946	1	0.918221	90.6682	0.906682
GOTERM_BP_ALL	GO:0031328	Positive Regulation Of Cellular Biosynthetic Process	23	4.35606	0.124648	MTF-1,CG5098,fry,CG8009,TfIIEbeta,GATAe,CG11710,mor,Chi,TAF1C-like,Fdx1,e(y)2,FRG1,ftz-f1,brm,acj6,mle,CG32732,ap,MED16,TfIIEalpha,crc,imd	419	444	10996	1.35946	1	0.918221	90.6682	0.906682
GOTERM_BP_ALL	GO:0046486	Glycerolipid Metabolic Process	8	1.51515	0.125347	CG8009,CLS,Ipp,Pis,CG9394,crc,CG2818,CG4433	419	110	10996	1.90861	1	0.918039	90.8001	0.908001
UP_KEYWORDS	UP_KEYWORDS	Secreted	15	2.84091	0.174142	epsilonTry,betaTry,CG6295,CG17192,CG7367,tsl,Yp2,Yp1,Ilp2,TotX,Mip,CG6472,CG17292,alphaTry,Obp99a	514	287	13921	1.41552	1	0.80253	90.8207	0.908207
GOTERM_BP_DIRECT	GO:0008586	Imaginal Disc-Derived Wing Vein Morphogenesis	5	0.94697	0.141568	cv-c,brm,mor,Hs3st-B,Raf	419	53	10996	2.4758	1	0.998357	90.9386	0.909386
GOTERM_BP_ALL	GO:0030490	Maturation Of Ssu-Rrna	5	0.94697	0.127895	Sas10,Tsr1,wcd,CG2260,CG7728	419	51	10996	2.57289	1	0.919658	91.266	0.91266
GOTERM_BP_ALL	GO:0043067	Regulation Of Programmed Cell Death	13	2.46212	0.129257	Psn,Mer,CG14806,CG14812,Hsromega,Cul1,dmt,vito,Tango7,fwe,Raf,ptc,ninaE	419	219	10996	1.55783	1	0.920591	91.5059	0.915059
GOTERM_BP_ALL	GO:0044248	Cellular Catabolic Process	32	6.06061	0.129452	CG8525,Cyp6u1,ago,CG11982,CG5199,Cul4,CG6638,CG18643,pyd3,Tbh,CSN3,sip3,Cyp6t1,CG9394,Not11,CG9319,CG2818,Adgf-D,Pym,Egm,CG40470,CG3999,Fbxl4,PAN2,Arc42,CG5003,Cul1,hyd,trbl,dbo,Pop2,CG7656	419	661	10996	1.27048	1	0.919567	91.5397	0.915397
GOTERM_BP_ALL	GO:0001754	Eye Photoreceptor Cell Differentiation	11	2.08333	0.130186	Rip11,fry,boi,Mer,prom,chp,hbs,Cpn,rg,ninaE,Smyd4-4	419	175	10996	1.64959	1	0.91945	91.6659	0.916659
GOTERM_BP_DIRECT	GO:0008587	Imaginal Disc-Derived Wing Margin Morphogenesis	4	0.757576	0.146595	Fkbp14,brm,mor,Hs3st-B	419	35	10996	2.99925	1	0.998306	91.7383	0.917383
GOTERM_BP_ALL	GO:0048871	Multicellular Organismal Homeostasis	6	1.13636	0.132499	Arr1,cv-c,Arr2,trp,ine,Culd	419	71	10996	2.21776	1	0.921925	92.0521	0.920521
GOTERM_BP_ALL	GO:0098662	Inorganic Cation Transmembrane Transport	9	1.70455	0.133927	Mco1,trpl,CG32557,Ork1,Catsup,Vha100-1,trp,CG42594,Irk2	419	133	10996	1.77587	1	0.92291	92.282	0.92282
GOTERM_MF_DIRECT	GO:0004842	Ubiquitin-Protein Transferase Activity	11	2.08333	0.171232	mib2,CG5003,ago,sip3,hyd,CG11982,CG1317,CG12099,CG7656,Bre1,Fbxl4	368	179	9284	1.55034	1	0.997468	92.5882	0.925882
GOTERM_BP_ALL	GO:0001895	Retina Homeostasis	4	0.757576	0.137678	Arr1,Arr2,trp,Culd	419	34	10996	3.08746	1	0.927415	92.8563	0.928563
GOTERM_BP_ALL	GO:0007095	Mitotic G2 Dna Damage Checkpoint	6	1.13636	0.138245	CSN3,Cul1,MED4,Pop2,Cul4,Top2	419	72	10996	2.18695	1	0.927025	92.9394	0.929394
GOTERM_BP_ALL	GO:0031572	G2 Dna Damage Checkpoint	6	1.13636	0.138245	CSN3,Cul1,MED4,Pop2,Cul4,Top2	419	72	10996	2.18695	1	0.927025	92.9394	0.929394
GOTERM_BP_ALL	GO:0050768	Negative Regulation Of Neurogenesis	6	1.13636	0.138245	Mer,brm,ago,mor,MED4,Hs3st-B	419	72	10996	2.18695	1	0.927025	92.9394	0.929394
GOTERM_BP_ALL	GO:1901575	Organic Substance Catabolic Process	37	7.00758	0.140272	CG8525,ago,CG11982,CG7367,CG5199,Cul4,CG6638,CG18643,pyd3,Tbh,CSN3,Ipp,sip3,CG9394,CG6472,CG9319,Not11,Bace,CG2818,Adgf-D,Pym,CG6295,CG17192,Egm,CG40470,CG3999,Fbxl4,PAN2,Arc42,CG13369,CG5003,Cul1,hyd,trbl,dbo,Pop2,CG7656	419	787	10996	1.23381	1	0.928783	93.2295	0.932295
GOTERM_BP_ALL	GO:0007043	Cell-Cell Junction Assembly	5	0.94697	0.141568	par-6,wun,sdt,mesh,sns	419	53	10996	2.4758	1	0.929447	93.409	0.93409
GOTERM_BP_ALL	GO:0008586	Imaginal Disc-Derived Wing Vein Morphogenesis	5	0.94697	0.141568	cv-c,brm,mor,Hs3st-B,Raf	419	53	10996	2.4758	1	0.929447	93.409	0.93409
GOTERM_BP_ALL	GO:0042051	Compound Eye Photoreceptor Development	7	1.32576	0.142377	Rip11,fry,prom,chp,Cpn,ninaE,Smyd4-4	419	93	10996	1.97531	1	0.929413	93.5189	0.935189
GOTERM_BP_ALL	GO:0000075	Cell Cycle Checkpoint	8	1.51515	0.143226	CSN3,Cul1,CG15237,MED4,Pop2,Cul4,Top2,Mad1	419	114	10996	1.84164	1	0.929435	93.6323	0.936323
GOTERM_BP_ALL	GO:0007173	Epidermal Growth Factor Receptor Signaling Pathway	6	1.13636	0.144098	cv-c,brm,CG11982,Ptpmeg,Raf,kek4	419	73	10996	2.15699	1	0.929489	93.7467	0.937467
GOTERM_BP_ALL	GO:0042274	Ribosomal Small Subunit Biogenesis	6	1.13636	0.144098	Sas10,Tsr1,wcd,CG2260,RpS10a,CG7728	419	73	10996	2.15699	1	0.929489	93.7467	0.937467
GOTERM_BP_ALL	GO:0006364	Rrna Processing	9	1.70455	0.146424	Sas10,mtTFB2,Tsr1,wcd,CG8414,CG2260,FRG1,CG11447,CG7728	419	136	10996	1.7367	1	0.931548	94.0427	0.940427
GOTERM_MF_ALL	GO:0030234	Enzyme Regulator Activity	18	3.40909	0.171089	Iml1,I-2,cv-c,CG31777,Asap,Catsup,CG8243,CG1416,Spn28Dc,nec,IM33,sra,Spn43Ab,Spn55B,Spn88Ea,conu,NiPp1,Kaz-m1	368	334	9284	1.35961	1	0.984177	94.0487	0.940487
GOTERM_BP_ALL	GO:0030177	Positive Regulation Of Wnt Signaling Pathway	4	0.757576	0.146595	lqfR,opm,Vps35,Swim	419	35	10996	2.99925	1	0.93064	94.0639	0.940639
GOTERM_BP_ALL	GO:0009056	Catabolic Process	39	7.38636	0.14811	CG8525,Cyp6u1,ago,CG11982,CG7367,CG5199,Cul4,CG6638,CG18643,pyd3,Tbh,CSN3,Ipp,sip3,Cyp6t1,CG9394,CG6472,CG9319,Not11,Bace,CG2818,Adgf-D,Pym,CG6295,CG17192,Egm,CG40470,CG3999,Fbxl4,PAN2,Arc42,CG13369,CG5003,Cul1,hyd,trbl,dbo,Pop2,CG7656	419	841	10996	1.217	1	0.93156	94.2489	0.942489
GOTERM_BP_ALL	GO:0035222	Wing Disc Pattern Formation	6	1.13636	0.150056	Psn,boi,Hs3st-B,Nipped-A,ap,ptc	419	74	10996	2.12785	1	0.933027	94.4784	0.944784
GOTERM_BP_ALL	GO:0044818	Mitotic G2/M Transition Checkpoint	6	1.13636	0.150056	CSN3,Cul1,MED4,Pop2,Cul4,Top2	419	74	10996	2.12785	1	0.933027	94.4784	0.944784
GOTERM_BP_ALL	GO:0006470	Protein Dephosphorylation	9	1.70455	0.150713	MKP-4,I-2,CG8009,CG10352,CG2680,Ptpmeg,CG13197,Pez,NiPp1	419	137	10996	1.72402	1	0.932786	94.554	0.94554
GOTERM_BP_ALL	GO:0031347	Regulation Of Defense Response	9	1.70455	0.150713	HBS1,brm,wun,slif,Aos1,mor,Spn28Dc,imd,GILT1	419	137	10996	1.72402	1	0.932786	94.554	0.94554
UP_KEYWORDS	UP_KEYWORDS	Nucleotidyltransferase	6	1.13636	0.210632	l(2)37Cg,Pect,Rpb12,CG7339,Cct2,RpI1	514	86	13921	1.88956	1	0.841956	94.778	0.94778
GOTERM_BP_ALL	GO:0016072	Rrna Metabolic Process	9	1.70455	0.155063	Sas10,mtTFB2,Tsr1,wcd,CG8414,CG2260,FRG1,CG11447,CG7728	419	138	10996	1.71153	1	0.93721	95.0301	0.950301
GOTERM_BP_ALL	GO:0008286	Insulin Receptor Signaling Pathway	4	0.757576	0.155694	IRSp53,Cul1,trbl,Ilp2	419	36	10996	2.91594	1	0.936935	95.0958	0.950958
GOTERM_BP_ALL	GO:0030641	Regulation Of Cellular Ph	4	0.757576	0.155694	CG6125,Vha100-1,Nhe2,Raf	419	36	10996	2.91594	1	0.936935	95.0958	0.950958
GOTERM_BP_ALL	GO:0045861	Negative Regulation Of Proteolysis	4	0.757576	0.155694	CG14812,Spn55B,Spn88Ea,Spn28Dc	419	36	10996	2.91594	1	0.936935	95.0958	0.950958
GOTERM_BP_ALL	GO:0048069	Eye Pigmentation	5	0.94697	0.15579	PAPLA1,kar,trp,Culd,alpha-Man-IIa	419	55	10996	2.38577	1	0.936007	95.1057	0.951057
GOTERM_BP_DIRECT	GO:0006030	Chitin Metabolic Process	7	1.32576	0.17467	CG43673,Muc68D,teq,CG34324,CG14247,CG31077,CG34220	419	99	10996	1.8556	1	0.9994	95.1186	0.951186
GOTERM_BP_ALL	GO:0034330	Cell Junction Organization	6	1.13636	0.156116	par-6,wun,Mmp1,sdt,mesh,sns	419	75	10996	2.09947	1	0.935362	95.1393	0.951393
GOTERM_BP_ALL	GO:0045216	Cell-Cell Junction Organization	6	1.13636	0.156116	par-6,wun,Mmp1,sdt,mesh,sns	419	75	10996	2.09947	1	0.935362	95.1393	0.951393
GOTERM_BP_ALL	GO:0070838	Divalent Metal Ion Transport	6	1.13636	0.156116	Psn,trpl,Catsup,fwe,trp,spict	419	75	10996	2.09947	1	0.935362	95.1393	0.951393
GOTERM_BP_ALL	GO:0072511	Divalent Inorganic Cation Transport	6	1.13636	0.156116	Psn,trpl,Catsup,fwe,trp,spict	419	75	10996	2.09947	1	0.935362	95.1393	0.951393
GOTERM_BP_ALL	GO:0032870	Cellular Response To Hormone Stimulus	7	1.32576	0.158162	IRSp53,Cul1,Set2,trbl,ERR,Ilp2,ftz-f1	419	96	10996	1.91358	1	0.93682	95.345	0.95345
GOTERM_MF_ALL	GO:0098772	Molecular Function Regulator	22	4.16667	0.184851	Iml1,I-2,cv-c,CG31777,Asap,Catsup,CG8243,CG1416,Epac,Spn28Dc,CG7787,nec,CG3309,CG4928,sra,IM33,Spn43Ab,Spn55B,Spn88Ea,conu,NiPp1,Kaz-m1	368	430	9284	1.29075	1	0.987413	95.3732	0.953732
GOTERM_MF_ALL	GO:0016779	Nucleotidyltransferase Activity	7	1.32576	0.185043	l(2)37Cg,Pect,Rpb12,CG7339,CG8078,Cct2,RpI1	368	97	9284	1.8206	1	0.985699	95.3895	0.953895
GOTERM_BP_ALL	GO:0043414	Macromolecule Methylation	8	1.51515	0.162255	mtTFB2,Smyd5,Set2,CG32732,FRG1,CG11447,CG18528,CG6379	419	118	10996	1.77922	1	0.940593	95.7321	0.957321
GOTERM_BP_ALL	GO:0018958	Phenol-Containing Compound Metabolic Process	6	1.13636	0.162276	RhoL,e,yellow-g,Tbh,yellow-d,Spn28Dc	419	76	10996	2.07185	1	0.939634	95.7341	0.957341
GOTERM_BP_ALL	GO:0048754	Branching Morphogenesis Of An Epithelial Tube	6	1.13636	0.162276	par-6,ago,Hph,dmt,Vha100-1,Raf	419	76	10996	2.07185	1	0.939634	95.7341	0.957341
GOTERM_BP_ALL	GO:0060446	Branching Involved In Open Tracheal System Development	6	1.13636	0.162276	par-6,ago,Hph,dmt,Vha100-1,Raf	419	76	10996	2.07185	1	0.939634	95.7341	0.957341
GOTERM_BP_ALL	GO:0061138	Morphogenesis Of A Branching Epithelium	6	1.13636	0.162276	par-6,ago,Hph,dmt,Vha100-1,Raf	419	76	10996	2.07185	1	0.939634	95.7341	0.957341
GOTERM_BP_ALL	GO:0034329	Cell Junction Assembly	5	0.94697	0.163094	par-6,wun,sdt,mesh,sns	419	56	10996	2.34316	1	0.939584	95.8077	0.958077
GOTERM_BP_ALL	GO:0009725	Response To Hormone	7	1.32576	0.163587	IRSp53,Cul1,Set2,trbl,ERR,Ilp2,ftz-f1	419	97	10996	1.89386	1	0.939166	95.8514	0.958514
GOTERM_BP_ALL	GO:0090304	Nucleic Acid Metabolic Process	90	17.0455	0.165772	SmD1,CG5098,Sid,ago,TfIIEbeta,snf,CG1582,e(y)2,CG18643,LSm3,ftz-f1,CG32532,mtTFB2,c12.1,wcd,Psf2,Cypl,Not11,MED16,CG6379,RpI1,MTF-1,Pym,Aos1,CG16865,btz,Set2,Chi,CG7339,Nipped-A,reb,CG3065,CG1622,CG5003,brm,Tsr1,l(2)37Cg,CG11454,Pop2,CG9630,CG8414,CG2260,ap,crc,spict,phtf,Nup160,GATAe,ocm,CG11710,tsl,MED4,Cul4,CG11447,Rad60,c(2)M,Sas10,Tango4,CG18004,acj6,lili,mle,nonA,CG32732,XNP,fry,Mer,pita,mo…	419	2126	10996	1.11096	1	0.940654	96.0404	0.960404
GOTERM_BP_ALL	GO:0009987	Cellular Process	331	62.6894	0.168229	CG44098,Rip11,Pex11,Smyd5,CG8009,Kul,CG3925,CG32532,CG3792,dpr18,CCKLR-17D1,mtTFB2,Mip,prom,c12.1,Pdh,Psf2,CG7945,alpha-Est9,temp,Irk2,CG16865,CG7339,CG7328,Arfrp1,mRpL10,Trxr-1,CG5003,SCCRO,CG11454,teq,l(2)37Cg,dbo,sdt,CG7656,CG8414,Gbeta76C,crc,Best2,e,Ork1,GATAe,hbs,mesh,CG32137,CG11447,c(2)M,CG8613,RhoL,Tango4,sip3,acj6,mle,nonA,CG2818,pita,Yp2,FRG1,Arc42,CG2680,Proc,CstF-50,Pde8,p130CAS,opm,…	419	8454	10996	1.02751	1	0.942388	96.243	0.96243
GOTERM_BP_ALL	GO:0001751	Compound Eye Photoreceptor Cell Differentiation	10	1.89394	0.168279	Rip11,fry,boi,Mer,prom,chp,hbs,Cpn,ninaE,Smyd4-4	419	163	10996	1.61003	1	0.941506	96.2471	0.962471
GOTERM_BP_ALL	GO:0010972	Negative Regulation Of G2/M Transition Of Mitotic Cell Cycle	6	1.13636	0.168533	CSN3,Cul1,MED4,Pop2,Cul4,Top2	419	77	10996	2.04494	1	0.940842	96.2674	0.962674
GOTERM_BP_ALL	GO:0038127	Erbb Signaling Pathway	6	1.13636	0.168533	cv-c,brm,CG11982,Ptpmeg,Raf,kek4	419	77	10996	2.04494	1	0.940842	96.2674	0.962674
GOTERM_BP_ALL	GO:0046395	Carboxylic Acid Catabolic Process	6	1.13636	0.168533	Egm,CG6638,CG9319,CG18643,CG3999,Arc42	419	77	10996	2.04494	1	0.940842	96.2674	0.962674
GOTERM_BP_ALL	GO:1902750	Negative Regulation Of Cell Cycle G2/M Phase Transition	6	1.13636	0.168533	CSN3,Cul1,MED4,Pop2,Cul4,Top2	419	77	10996	2.04494	1	0.940842	96.2674	0.962674
GOTERM_BP_ALL	GO:0042254	Ribosome Biogenesis	12	2.27273	0.171221	Sas10,mtTFB2,Tsr1,wcd,CG11563,CG8414,CG2260,FRG1,RpS10a,CG11447,mRpL10,CG7728	419	209	10996	1.5068	1	0.942794	96.4767	0.964767
GOTERM_BP_DIRECT	GO:0016567	Protein Ubiquitination	9	1.70455	0.191915	CG3925,CG5003,ago,sip3,Cul1,CG1317,kel,Cul4,Fbxl4	419	146	10996	1.61775	1	0.999636	96.4981	0.964981
GOTERM_BP_ALL	GO:0006352	Dna-Templated Transcription, Initiation	8	1.51515	0.172176	mtTFB2,TfIIEbeta,MED4,Dsp1,CG7339,MED16,TfIIEalpha,Arc42	419	120	10996	1.74956	1	0.942883	96.5483	0.965483
GOTERM_BP_ALL	GO:0044282	Small Molecule Catabolic Process	8	1.51515	0.172176	CG13369,Ipp,Egm,CG6638,CG9319,CG18643,CG3999,Arc42	419	120	10996	1.74956	1	0.942883	96.5483	0.965483
GOTERM_BP_ALL	GO:0051246	Regulation Of Protein Metabolic Process	29	5.49242	0.173003	par-6,CG8009,ago,hbs,Cul4,Spn28Dc,MKP-4,Tango7,eIF3-S10,Not11,XNP,Atg9,Kaz-m1,fry,I-2,Mer,Hsromega,FRG1,nec,SCCRO,CG14806,CG14812,hyd,trbl,Pop2,Spn55B,Spn88Ea,NiPp1,Raf	419	610	10996	1.24764	1	0.942841	96.6092	0.966092
UP_KEYWORDS	UP_KEYWORDS	Ion Transport	11	2.08333	0.238538	trpl,CG7589,Ork1,CG3822,Vha100-1,fwe,trp,nAChRbeta2,Nhe2,CG42594,Irk2	514	208	13921	1.43231	1	0.870473	96.6678	0.966678
GOTERM_BP_ALL	GO:0031323	Regulation Of Cellular Metabolic Process	80	15.1515	0.174228	par-6,CG5098,CG8009,ago,TfIIEbeta,snf,CG5608,e(y)2,Ilp2,Spn28Dc,ftz-f1,CG32532,mtTFB2,Mip,Tango7,Psf2,Not11,MED16,Atg9,mri,MTF-1,I-2,Aos1,Hsromega,Set2,Chi,Catsup,Nipped-A,reb,CG3065,CG5003,SCCRO,CG14806,CG14812,brm,PKD,CG11454,Pop2,Spn55B,Spn88Ea,ap,crc,imd,NiPp1,spict,phtf,e,GATAe,ocm,CG11710,tsl,MED4,hbs,Fdx1,MKP-4,acj6,lili,mle,nonA,CG32732,eIF3-S10,XNP,fry,Mer,pita,mor,CG34376,Dsp1,TAF1C-lik…	419	1877	10996	1.11853	1	0.94321	96.6976	0.966976
GOTERM_BP_ALL	GO:0006885	Regulation Of Ph	4	0.757576	0.174392	CG6125,Vha100-1,Nhe2,Raf	419	38	10996	2.76247	1	0.942483	96.7092	0.967092
GOTERM_BP_ALL	GO:0030004	Cellular Monovalent Inorganic Cation Homeostasis	4	0.757576	0.174392	CG6125,Vha100-1,Nhe2,Raf	419	38	10996	2.76247	1	0.942483	96.7092	0.967092
GOTERM_BP_ALL	GO:0055076	Transition Metal Ion Homeostasis	4	0.757576	0.174392	MTF-1,Mco1,CG32557,Catsup	419	38	10996	2.76247	1	0.942483	96.7092	0.967092
GOTERM_MF_ALL	GO:0001076	Transcription Factor Activity, Rna Polymerase Ii Transcription Factor Binding	5	0.94697	0.203956	MED4,Coop,MED16,crc,Arc42	368	59	9284	2.13799	1	0.988487	96.7611	0.967611
GOTERM_BP_ALL	GO:0006396	Rna Processing	28	5.30303	0.178202	SmD1,snf,CG1582,CG11447,LSm3,Sas10,mtTFB2,Tango4,c12.1,wcd,mle,nonA,Cypl,CG6379,btz,CG16865,FRG1,PAN2,CG1622,Tsr1,CG11454,CstF-50,CG8414,CG2260,CG18528,CG8078,CG7728,su(f)	419	588	10996	1.24969	1	0.945454	96.9696	0.969696
GOTERM_BP_ALL	GO:0010557	Positive Regulation Of Macromolecule Biosynthetic Process	20	3.78788	0.179285	MTF-1,CG5098,fry,TfIIEbeta,GATAe,CG11710,mor,Chi,TAF1C-like,e(y)2,FRG1,ftz-f1,brm,acj6,mle,CG32732,ap,MED16,TfIIEalpha,crc	419	398	10996	1.31877	1	0.945656	97.0399	0.970399
GOTERM_BP_ALL	GO:0045935	Positive Regulation Of Nucleobase-Containing Compound Metabolic Process	20	3.78788	0.179285	MTF-1,CG5098,fry,TfIIEbeta,GATAe,CG11710,mor,Chi,TAF1C-like,e(y)2,FRG1,ftz-f1,brm,acj6,mle,CG32732,ap,MED16,TfIIEalpha,crc	419	398	10996	1.31877	1	0.945656	97.0399	0.970399
GOTERM_BP_ALL	GO:0001763	Morphogenesis Of A Branching Structure	6	1.13636	0.181321	par-6,ago,Hph,dmt,Vha100-1,Raf	419	79	10996	1.99317	1	0.946773	97.1681	0.971681
GOTERM_BP_ALL	GO:0048066	Developmental Pigmentation	8	1.51515	0.182353	e,PAPLA1,kar,yellow-g,trp,yellow-d,Culd,alpha-Man-IIa	419	122	10996	1.72088	1	0.946917	97.231	0.97231
GOTERM_BP_ALL	GO:0071496	Cellular Response To External Stimulus	8	1.51515	0.182353	CG30349,Iml1,CG9422,Gat,Vps39,Atg9,CG7728,Raf	419	122	10996	1.72088	1	0.946917	97.231	0.97231
GOTERM_MF_ALL	GO:0070011	Peptidase Activity, Acting On L-Amino Acid Peptides	29	5.49242	0.212905	CG12374,Jon65Aiii,CG4927,Jon65Aiv,betaTry,CG2658,CG45002,Mmp1,Kul,CG18180,Psn,Jon74E,CG3700,Bace,alphaTry,Swim,Nep2,CG3781,epsilonTry,Jon99Ciii,CG8952,CG12717,CG40470,AdamTS-A,CG42370,CG4721,Phae1,teq,yip7	368	603	9284	1.2133	1	0.98949	97.2674	0.972674
UP_KEYWORDS	UP_KEYWORDS	Cell Junction	6	1.13636	0.25144	Mer,CG7589,CG3822,mesh,fwe,nAChRbeta2	514	92	13921	1.76633	1	0.866931	97.3079	0.973079
GOTERM_BP_ALL	GO:0043069	Negative Regulation Of Programmed Cell Death	7	1.32576	0.186053	Psn,CG14812,Cul1,dmt,vito,Raf,ninaE	419	101	10996	1.81885	1	0.947902	97.4459	0.974459
GOTERM_MF_ALL	GO:0044822	Poly(A) Rna Binding	14	2.65152	0.217769	SmD1,CG11414,mRpL13,CG17168,snf,CG1582,CG11454,mle,CG11563,nonA,eIF3-S10,Top2,su(f),NiPp1	368	257	9284	1.3743	1	0.989401	97.5106	0.975106
GOTERM_BP_DIRECT	GO:0000209	Protein Polyubiquitination	5	0.94697	0.209275	mib2,sip3,hyd,CG11982,CG7656	419	62	10996	2.11641	1	0.999775	97.5115	0.975115
GOTERM_BP_DIRECT	GO:0048102	Autophagic Cell Death	5	0.94697	0.209275	mri,Ack-like,larp,Ptpmeg,Mmp1	419	62	10996	2.11641	1	0.999775	97.5115	0.975115
UP_KEYWORDS	UP_KEYWORDS	G-Protein Coupled Receptor	6	1.13636	0.258431	Rh3,CCKLR-17D1,mthl10,Rh4,PK2-R1,ninaE	514	93	13921	1.74733	1	0.856786	97.6054	0.976054
GOTERM_BP_ALL	GO:0050767	Regulation Of Neurogenesis	12	2.27273	0.190193	fry,Vang,cv-c,Mer,brm,ago,mor,MED4,Hs3st-B,spas,ham,Raf	419	214	10996	1.47159	1	0.950805	97.6677	0.976677
GOTERM_BP_ALL	GO:0006897	Endocytosis	18	3.40909	0.191879	Tsp42Ej,Arr1,par-6,Mer,CG7367,Chi,lqfR,Nipped-A,Uvrag,CG7589,brm,Pdh,fwe,Bre1,comt,Culd,Vps35,Arl2	419	354	10996	1.33441	1	0.951485	97.7527	0.977527
GOTERM_BP_ALL	GO:1901615	Organic Hydroxy Compound Metabolic Process	9	1.70455	0.191915	RhoL,e,Ipp,Pdh,Pect,yellow-g,Tbh,yellow-d,Spn28Dc	419	146	10996	1.61775	1	0.950749	97.7545	0.977545
GOTERM_BP_DIRECT	GO:0042787	Protein Ubiquitination Involved In Ubiquitin-Dependent Protein Catabolic Process	6	1.13636	0.214755	sip3,hyd,Cul1,CG11982,dbo,Cul4	419	84	10996	1.87453	1	0.999761	97.7694	0.977694
GOTERM_BP_ALL	GO:0030307	Positive Regulation Of Cell Growth	4	0.757576	0.193677	Vang,Hph,vito,Ilp2	419	40	10996	2.62434	1	0.951491	97.8402	0.978402
GOTERM_BP_ALL	GO:0052548	Regulation Of Endopeptidase Activity	4	0.757576	0.193677	CG14806,CG14812,Tango7,hbs	419	40	10996	2.62434	1	0.951491	97.8402	0.978402
GOTERM_BP_ALL	GO:0055067	Monovalent Inorganic Cation Homeostasis	4	0.757576	0.193677	CG6125,Vha100-1,Nhe2,Raf	419	40	10996	2.62434	1	0.951491	97.8402	0.978402
UP_KEYWORDS	UP_KEYWORDS	Protein Transport	8	1.51515	0.269718	CG7787,yin,Nup160,scat,comt,e(y)2,Vps35,Gos28	514	142	13921	1.52584	1	0.85272	98.0226	0.980226
GOTERM_BP_ALL	GO:0044773	Mitotic Dna Damage Checkpoint	6	1.13636	0.201148	CSN3,Cul1,MED4,Pop2,Cul4,Top2	419	82	10996	1.92025	1	0.956047	98.1702	0.981702
GOTERM_BP_ALL	GO:0001894	Tissue Homeostasis	5	0.94697	0.201325	Arr1,cv-c,Arr2,trp,Culd	419	61	10996	2.1511	1	0.955481	98.1774	0.981774
GOTERM_BP_ALL	GO:0006582	Melanin Metabolic Process	5	0.94697	0.201325	RhoL,e,yellow-g,yellow-d,Spn28Dc	419	61	10996	2.1511	1	0.955481	98.1774	0.981774
GOTERM_MF_DIRECT	GO:0008270	Zinc Ion Binding	30	5.68182	0.25137	CG12374,CG2658,CG11982,GATAe,Dyb,CG11710,Mmp1,CG12099,CG15439,ftz-f1,dbr,CG10366,sip3,CG1317,RpI1,CG6654,CG11414,pita,CG40470,AdamTS-A,alpha-Man-IIa,CG8301,CG7787,mib2,hyd,Hph,ERR,CG7386,Bre1,ap	368	644	9284	1.17523	1	0.999798	98.1885	0.981885
UP_KEYWORDS	UP_KEYWORDS	Activator	7	1.32576	0.275138	brm,acj6,MED4,e(y)2,Nipped-A,MED16,ftz-f1	514	119	13921	1.59316	1	0.850639	98.1982	0.981982
GOTERM_BP_DIRECT	GO:0006367	Transcription Initiation From Rna Polymerase Ii Promoter	5	0.94697	0.225431	TfIIEbeta,MED4,MED16,TfIIEalpha,Arc42	419	64	10996	2.05027	1	0.999732	98.2015	0.982015
GOTERM_BP_ALL	GO:0006030	Chitin Metabolic Process	8	1.51515	0.203431	CG43673,Muc68D,teq,CG34324,CG14247,CG31077,CG34220,reb	419	126	10996	1.66625	1	0.956391	98.2612	0.982612
GOTERM_BP_ALL	GO:0044774	Mitotic Dna Integrity Checkpoint	6	1.13636	0.207915	CSN3,Cul1,MED4,Pop2,Cul4,Top2	419	83	10996	1.89712	1	0.958997	98.4275	0.984275
GOTERM_BP_ALL	GO:0051129	Negative Regulation Of Cellular Component Organization	10	1.89394	0.208134	CG15237,trbl,dbo,Dsp1,spas,Cp110,FRG1,e(y)2,Mad1,spict	419	172	10996	1.52578	1	0.958493	98.4352	0.984352
GOTERM_BP_ALL	GO:0032101	Regulation Of Response To External Stimulus	8	1.51515	0.208843	Arr1,Vang,Dsp1,Arr2,Gbeta76C,Fbxl4,imd,GILT1	419	127	10996	1.65313	1	0.95834	98.46	0.9846
GOTERM_BP_ALL	GO:0002118	Aggressive Behavior	5	0.94697	0.209275	CG6175,Fkbp14,CG17323,Cyp6a20,Tbh	419	62	10996	2.11641	1	0.957991	98.4749	0.984749
GOTERM_BP_ALL	GO:0071417	Cellular Response To Organonitrogen Compound	5	0.94697	0.209275	IRSp53,CG14812,Cul1,trbl,Ilp2	419	62	10996	2.11641	1	0.957991	98.4749	0.984749
GOTERM_BP_ALL	GO:0051338	Regulation Of Transferase Activity	7	1.32576	0.209645	fry,par-6,MKP-4,SCCRO,ago,trbl,CG5608	419	105	10996	1.74956	1	0.957597	98.4876	0.984876
GOTERM_BP_ALL	GO:0019395	Fatty Acid Oxidation	4	0.757576	0.213458	Egm,CG6638,CG9319,Arc42	419	42	10996	2.49937	1	0.959631	98.6125	0.986125
GOTERM_BP_ALL	GO:0072091	Regulation Of Stem Cell Proliferation	4	0.757576	0.213458	brm,mor,MED4,Pez	419	42	10996	2.49937	1	0.959631	98.6125	0.986125
GOTERM_BP_ALL	GO:0044237	Cellular Metabolic Process	210	39.7727	0.213993	Smyd5,CG8009,CG3925,CG3792,CG32532,mtTFB2,Mip,c12.1,Pdh,Psf2,temp,CG16865,CG7339,CG7328,mRpL10,CG5003,SCCRO,l(2)37Cg,CG11454,dbo,CG8414,CG7656,crc,e,GATAe,hbs,CG11447,c(2)M,RhoL,Tango4,sip3,acj6,mle,nonA,CG2818,pita,FRG1,Arc42,CG2680,CstF-50,Pde8,Rpb12,CG7386,Hsc20,RpS10a,CG18528,TfIIEalpha,su(f),CG5098,par-6,ago,TfIIEbeta,CG5608,CG1582,e(y)2,CG18643,ftz-f1,LSm3,mRpL19,Ddr,wcd,Tango7,Not11,Dpck,A…	419	5276	10996	1.04456	1	0.959363	98.6292	0.986292
GOTERM_BP_ALL	GO:0032259	Methylation	8	1.51515	0.214308	mtTFB2,Smyd5,Set2,CG32732,FRG1,CG11447,CG18528,CG6379	419	128	10996	1.64021	1	0.958945	98.6389	0.986389
GOTERM_MF_ALL	GO:0008270	Zinc Ion Binding	30	5.68182	0.25137	CG12374,CG2658,CG11982,GATAe,Dyb,CG11710,Mmp1,CG12099,CG15439,ftz-f1,dbr,CG10366,sip3,CG1317,RpI1,CG6654,CG11414,pita,CG40470,AdamTS-A,alpha-Man-IIa,CG8301,CG7787,mib2,hyd,Hph,ERR,CG7386,Bre1,ap	368	644	9284	1.17523	1	0.994586	98.7136	0.987136
GOTERM_BP_ALL	GO:0006413	Translational Initiation	5	0.94697	0.217312	Pym,eIF-2gamma,Tango7,eIF3-S10,CG10910	419	63	10996	2.08281	1	0.960359	98.7287	0.987287
GOTERM_BP_ALL	GO:0071495	Cellular Response To Endogenous Stimulus	10	1.89394	0.217477	IRSp53,CG14812,Cul1,lili,Set2,trbl,ERR,Ilp2,ftz-f1,spict	419	174	10996	1.50824	1	0.95985	98.7335	0.987335
UP_KEYWORDS	UP_KEYWORDS	Oxidoreductase	26	4.92424	0.296053	Cyp6u1,CG6638,CG8199,CG7550,CG7737,Tbh,CG10721,CG11200,Pdh,Cyp6t1,Cyp9b2,Irc,Cyp6a20,CG8399,Mco1,CG14997,CG32557,CG30491,Egm,CG3999,Trxr-1,CG40485,Arc42,CG9150,T3dh,Vkor	514	601	13921	1.17167	1	0.858557	98.7497	0.987497
GOTERM_MF_DIRECT	GO:0004725	Protein Tyrosine Phosphatase Activity	4	0.757576	0.273127	MKP-4,Ptpmeg,CG13197,Pez	368	46	9284	2.19376	1	0.999508	98.7962	0.987962
GOTERM_BP_ALL	GO:0048592	Eye Morphogenesis	18	3.40909	0.220853	Rip11,fry,Vang,Mer,Egm,chp,hbs,Cpn,Smyd4-4,CG4721,ninaE,boi,prom,Hs3st-B,sns,rg,Nhe2,ptc	419	364	10996	1.29775	1	0.961464	98.8274	0.988274
GOTERM_BP_ALL	GO:0090596	Sensory Organ Morphogenesis	18	3.40909	0.220853	Rip11,fry,Vang,Mer,Egm,chp,hbs,Cpn,Smyd4-4,CG4721,ninaE,boi,prom,Hs3st-B,sns,rg,Nhe2,ptc	419	364	10996	1.29775	1	0.961464	98.8274	0.988274
GOTERM_BP_ALL	GO:0030030	Cell Projection Organization	35	6.62879	0.220877	par-6,htt,cv-c,IRSp53,ago,MED4,chp,Mmp1,CG32137,ftz-f1,Psn,ko,acj6,mle,Tango7,spas,XNP,Vps39,Irk2,Vang,fry,CG12717,Ptpmeg,Chi,Arc42,kek4,brm,p130CAS,dbo,prel,l(2)41Ab,ap,ham,NiPp1,ptc	419	780	10996	1.17759	1	0.960877	98.828	0.98828
GOTERM_BP_ALL	GO:0010389	Regulation Of G2/M Transition Of Mitotic Cell Cycle	6	1.13636	0.221666	CSN3,Cul1,MED4,Pop2,Cul4,Top2	419	85	10996	1.85248	1	0.960789	98.849	0.98849
GOTERM_BP_ALL	GO:1902749	Regulation Of Cell Cycle G2/M Phase Transition	6	1.13636	0.221666	CSN3,Cul1,MED4,Pop2,Cul4,Top2	419	85	10996	1.85248	1	0.960789	98.849	0.98849
GOTERM_BP_ALL	GO:0018205	Peptidyl-Lysine Modification	9	1.70455	0.22173	Smyd5,brm,Aos1,CG12717,Set2,CG32732,FRG1,Rad60,Nipped-A	419	152	10996	1.55389	1	0.960227	98.8507	0.988507
GOTERM_BP_ALL	GO:0006874	Cellular Calcium Ion Homeostasis	4	0.757576	0.223507	CCKLR-17D1,trpl,Cpn,trp	419	43	10996	2.44125	1	0.960785	98.8965	0.988965
GOTERM_BP_ALL	GO:0034440	Lipid Oxidation	4	0.757576	0.223507	Egm,CG6638,CG9319,Arc42	419	43	10996	2.44125	1	0.960785	98.8965	0.988965
GOTERM_BP_ALL	GO:0010628	Positive Regulation Of Gene Expression	20	3.78788	0.22362	MTF-1,CG5098,fry,TfIIEbeta,GATAe,CG11710,mor,Chi,TAF1C-like,e(y)2,FRG1,ftz-f1,brm,acj6,mle,CG32732,ap,MED16,TfIIEalpha,crc	419	413	10996	1.27087	1	0.960261	98.8994	0.988994
GOTERM_BP_ALL	GO:0001745	Compound Eye Morphogenesis	17	3.2197	0.224221	Rip11,fry,Vang,Mer,Egm,chp,hbs,Cpn,Smyd4-4,CG4721,ninaE,boi,prom,Hs3st-B,sns,rg,Nhe2	419	341	10996	1.30832	1	0.960055	98.9145	0.989145
GOTERM_BP_ALL	GO:0009617	Response To Bacterium	13	2.46212	0.224533	NimB5,TotX,Sid,NimB2,HBS1,wun,slif,IM33,Cyp6a20,MED16,imd,GILT1,CG17919	419	246	10996	1.38685	1	0.95966	98.9222	0.989222
GOTERM_MF_ALL	GO:0008757	S-Adenosylmethionine-Dependent Methyltransferase Activity	6	1.13636	0.260411	mtTFB2,Smyd5,Set2,CG32732,CG11447,CG6379	368	87	9284	1.73988	1	0.995	98.9284	0.989284
GOTERM_BP_ALL	GO:0060255	Regulation Of Macromolecule Metabolic Process	77	14.5833	0.224909	l(3)j2D3,par-6,CG5098,CG8009,ago,TfIIEbeta,snf,e(y)2,Spn28Dc,ftz-f1,CG32532,mtTFB2,Tango7,Psf2,Not11,MED16,Atg9,MTF-1,I-2,Aos1,Hsromega,Set2,Chi,Vdup1,Nipped-A,reb,CG3065,CG5003,nec,SCCRO,CG14806,brm,CG14812,hyd,CG11454,Pop2,Spn55B,Spn88Ea,ap,crc,NiPp1,spict,phtf,GATAe,ocm,CG11710,tsl,MED4,hbs,Cul4,MKP-4,acj6,lili,mle,nonA,CG32732,eIF3-S10,XNP,Kaz-m1,fry,Mer,pita,mor,CG34376,Dsp1,TAF1C-like,Coop,…	419	1838	10996	1.09943	1	0.959307	98.9315	0.989315
GOTERM_BP_DIRECT	GO:0045944	Positive Regulation Of Transcription From Rna Polymerase Ii Promoter	12	2.27273	0.251901	MTF-1,CG5098,TfIIEbeta,GATAe,acj6,mle,CG32732,e(y)2,ap,TfIIEalpha,crc,ftz-f1	419	228	10996	1.38123	1	0.999882	98.9592	0.989592
GOTERM_BP_ALL	GO:0044093	Positive Regulation Of Molecular Function	11	2.08333	0.226201	fry,CG3309,SCCRO,CG14806,Aos1,Tango7,Dsp1,hbs,Gbeta76C,conu,su(f)	419	199	10996	1.45064	1	0.959558	98.9628	0.989628
GOTERM_BP_ALL	GO:0050776	Regulation Of Immune Response	9	1.70455	0.226861	HBS1,brm,wun,slif,Aos1,mor,Dsp1,Spn28Dc,imd	419	153	10996	1.54373	1	0.959395	98.9784	0.989784
GOTERM_BP_ALL	GO:0000086	G2/M Transition Of Mitotic Cell Cycle	6	1.13636	0.228644	CSN3,Cul1,MED4,Pop2,Cul4,Top2	419	86	10996	1.83094	1	0.959962	99.0196	0.990196
GOTERM_MF_ALL	GO:0046914	Transition Metal Ion Binding	38	7.19697	0.265935	CG12374,Cyp6u1,CG2658,CG11982,GATAe,Dyb,CG11710,Mmp1,CG12099,CG15439,Tbh,ftz-f1,dbr,CG10366,sip3,Cyp6t1,CG1317,Cyp9b2,Cyp6a20,RpI1,CG6654,Mco1,CG11414,CG32557,pita,CG40470,AdamTS-A,alpha-Man-IIa,CG8301,CG7787,mib2,CG31648,hyd,Hph,ERR,CG7386,Bre1,ap	368	842	9284	1.13857	1	0.99498	99.0427	0.990427
GOTERM_BP_ALL	GO:0043473	Pigmentation	8	1.51515	0.231007	e,PAPLA1,kar,yellow-g,trp,yellow-d,Culd,alpha-Man-IIa	419	131	10996	1.60265	1	0.960884	99.0718	0.990718
GOTERM_BP_DIRECT	GO:0048812	Neuron Projection Morphogenesis	7	1.32576	0.259639	Psn,htt,Tango7,dbo,CG32137,Vps39,Irk2	419	113	10996	1.6257	1	0.999849	99.1162	0.991162
GOTERM_BP_ALL	GO:0040012	Regulation Of Locomotion	5	0.94697	0.233627	Vang,Catsup,CG44774,Tbh,ptc	419	65	10996	2.01873	1	0.961938	99.1265	0.991265
GOTERM_BP_ALL	GO:0001510	Rna Methylation	4	0.757576	0.233646	mtTFB2,CG11447,CG18528,CG6379	419	44	10996	2.38577	1	0.961388	99.1269	0.991269
GOTERM_BP_ALL	GO:0044550	Secondary Metabolite Biosynthetic Process	4	0.757576	0.233646	e,kar,yellow-g,yellow-d	419	44	10996	2.38577	1	0.961388	99.1269	0.991269
GOTERM_BP_ALL	GO:0032269	Negative Regulation Of Cellular Protein Metabolic Process	12	2.27273	0.235342	par-6,MKP-4,I-2,CG14812,ago,Pop2,Spn55B,Spn88Ea,Not11,FRG1,Spn28Dc,NiPp1	419	225	10996	1.39965	1	0.961865	99.1607	0.991607
GOTERM_MF_ALL	GO:0072509	Divalent Inorganic Cation Transmembrane Transporter Activity	5	0.94697	0.272677	trpl,Catsup,fwe,trp,spict	368	67	9284	1.88271	1	0.995104	99.1667	0.991667
GOTERM_BP_ALL	GO:0006367	Transcription Initiation From Rna Polymerase Ii Promoter	6	1.13636	0.235685	TfIIEbeta,MED4,Dsp1,MED16,TfIIEalpha,Arc42	419	87	10996	1.80989	1	0.961518	99.1674	0.991674
GOTERM_BP_ALL	GO:0006650	Glycerophospholipid Metabolic Process	6	1.13636	0.235685	CLS,Ipp,Pis,CG9394,CG2818,CG4433	419	87	10996	1.80989	1	0.961518	99.1674	0.991674
GOTERM_BP_ALL	GO:0016054	Organic Acid Catabolic Process	6	1.13636	0.235685	Egm,CG6638,CG9319,CG18643,CG3999,Arc42	419	87	10996	1.80989	1	0.961518	99.1674	0.991674
GOTERM_MF_ALL	GO:0004725	Protein Tyrosine Phosphatase Activity	4	0.757576	0.273127	MKP-4,Ptpmeg,CG13197,Pez	368	46	9284	2.19376	1	0.994499	99.1744	0.991744
GOTERM_BP_ALL	GO:0007005	Mitochondrion Organization	15	2.84091	0.236843	mRpL50,mRpL13,CG2658,ago,mRpL10,CG8004,mtTFB2,CLS,CG14806,mRpL19,larp,sra,prel,Atg9,trp	419	296	10996	1.3299	1	0.961667	99.1896	0.991896
GOTERM_BP_ALL	GO:0060249	Anatomical Structure Homeostasis	9	1.70455	0.237248	mib2,Arr1,cv-c,Fkbp14,Arr2,comt,Ilp2,trp,Culd	419	155	10996	1.52381	1	0.961359	99.1972	0.991972
GOTERM_BP_ALL	GO:0048812	Neuron Projection Morphogenesis	27	5.11364	0.23877	htt,ago,MED4,CG32137,ftz-f1,Psn,ko,acj6,mle,Tango7,spas,Vps39,XNP,Irk2,Vang,CG12717,Ptpmeg,Chi,kek4,Arc42,brm,dbo,ap,prel,ham,ptc,NiPp1	419	588	10996	1.20506	1	0.961729	99.2253	0.992253
GOTERM_BP_ALL	GO:0051248	Negative Regulation Of Protein Metabolic Process	12	2.27273	0.241289	par-6,MKP-4,I-2,CG14812,ago,Pop2,Spn55B,Spn88Ea,Not11,FRG1,Spn28Dc,NiPp1	419	226	10996	1.39346	1	0.962683	99.2697	0.992697
GOTERM_BP_ALL	GO:1901071	Glucosamine-Containing Compound Metabolic Process	8	1.51515	0.242378	CG43673,Muc68D,teq,CG34324,CG14247,CG31077,CG34220,reb	419	133	10996	1.57855	1	0.962784	99.2881	0.992881
GOTERM_BP_ALL	GO:0009062	Fatty Acid Catabolic Process	4	0.757576	0.243866	Egm,CG6638,CG9319,Arc42	419	45	10996	2.33275	1	0.963116	99.3126	0.993126
GOTERM_BP_ALL	GO:0043297	Apical Junction Assembly	4	0.757576	0.243866	par-6,wun,sdt,mesh	419	45	10996	2.33275	1	0.963116	99.3126	0.993126
GOTERM_BP_ALL	GO:0048814	Regulation Of Dendrite Morphogenesis	4	0.757576	0.243866	fry,cv-c,spas,ham	419	45	10996	2.33275	1	0.963116	99.3126	0.993126
GOTERM_BP_ALL	GO:0050777	Negative Regulation Of Immune Response	4	0.757576	0.243866	wun,slif,Dsp1,Spn28Dc	419	45	10996	2.33275	1	0.963116	99.3126	0.993126
GOTERM_BP_ALL	GO:0052547	Regulation Of Peptidase Activity	4	0.757576	0.243866	CG14806,CG14812,Tango7,hbs	419	45	10996	2.33275	1	0.963116	99.3126	0.993126
GOTERM_BP_ALL	GO:0055074	Calcium Ion Homeostasis	4	0.757576	0.243866	CCKLR-17D1,trpl,Cpn,trp	419	45	10996	2.33275	1	0.963116	99.3126	0.993126
GOTERM_MF_DIRECT	GO:0004386	Helicase Activity	4	0.757576	0.305813	brm,mle,CG1582,XNP	368	49	9284	2.05945	1	0.999726	99.3636	0.993636
GOTERM_BP_ALL	GO:0071826	Ribonucleoprotein Complex Subunit Organization	9	1.70455	0.247796	SmD1,eIF-2gamma,HBS1,Tsr1,Tango7,eIF3-S10,RpS10a,PAN2,LSm3	419	157	10996	1.5044	1	0.964811	99.3736	0.993736
GOTERM_BP_ALL	GO:0036293	Response To Decreased Oxygen Levels	5	0.94697	0.250228	trpl,ago,Hph,Trxr-1,trp	419	67	10996	1.95847	1	0.965629	99.4087	0.994087
GOTERM_BP_ALL	GO:0051093	Negative Regulation Of Developmental Process	10	1.89394	0.251395	Mer,brm,ago,mor,MED4,dbo,Hs3st-B,spas,spict,ninaE	419	181	10996	1.44991	1	0.965758	99.4249	0.994249
GOTERM_BP_ALL	GO:0010623	Programmed Cell Death Involved In Cell Development	9	1.70455	0.253127	mri,Mer,wun,Ack-like,larp,Ptpmeg,Mmp1,Atg9,ninaE	419	158	10996	1.49488	1	0.966184	99.4481	0.994481
GOTERM_BP_ALL	GO:0009267	Cellular Response To Starvation	7	1.32576	0.253214	CG30349,Iml1,CG9422,Vps39,Atg9,CG7728,Raf	419	112	10996	1.64021	1	0.965741	99.4493	0.994493
GOTERM_BP_ALL	GO:0072329	Monocarboxylic Acid Catabolic Process	4	0.757576	0.254156	Egm,CG6638,CG9319,Arc42	419	46	10996	2.28204	1	0.965751	99.4615	0.994615
GOTERM_BP_ALL	GO:0097659	Nucleic Acid-Templated Transcription	53	10.0379	0.256986	CG5098,TfIIEbeta,e(y)2,ftz-f1,CG32532,mtTFB2,Psf2,MED16,RpI1,MTF-1,Aos1,Set2,Chi,CG7339,Nipped-A,reb,CG3065,CG5003,brm,l(2)37Cg,ap,crc,spict,phtf,GATAe,CG11710,ocm,MED4,tsl,acj6,lili,mle,nonA,CG32732,XNP,fry,Mer,pita,mor,Dsp1,CG34376,TAF1C-like,Coop,FRG1,Arc42,fd59A,ERR,Rpb12,CG7386,Top2,ham,TfIIEalpha,Raf	419	1247	10996	1.1154	1	0.966743	99.4968	0.994968
GOTERM_MF_DIRECT	GO:0004252	Serine-Type Endopeptidase Activity	14	2.65152	0.317648	epsilonTry,Jon99Ciii,CG4927,Jon65Aiii,Jon65Aiv,betaTry,CG8952,CG18180,Phae1,Jon74E,teq,CG3700,yip7,alphaTry	368	280	9284	1.26141	1	0.99954	99.4985	0.994985
GOTERM_BP_ALL	GO:0000077	Dna Damage Checkpoint	6	1.13636	0.257153	CSN3,Cul1,MED4,Pop2,Cul4,Top2	419	90	10996	1.74956	1	0.966352	99.4988	0.994988
GOTERM_BP_ALL	GO:0006022	Aminoglycan Metabolic Process	9	1.70455	0.258494	CG43673,Muc68D,teq,CG12913,CG34324,CG14247,CG31077,CG34220,reb	419	159	10996	1.48548	1	0.966567	99.5147	0.995147
GOTERM_BP_ALL	GO:0010941	Regulation Of Cell Death	13	2.46212	0.258524	Psn,Mer,CG14806,CG14812,Hsromega,Cul1,dmt,vito,Tango7,fwe,Raf,ptc,ninaE	419	254	10996	1.34317	1	0.966108	99.515	0.99515
GOTERM_MF_ALL	GO:0016772	Transferase Activity, Transferring Phosphorus-Containing Groups	24	4.54545	0.298499	IP3K1,mri,Pis,Ack-like,CG7339,CG7328,Nipped-A,Cct2,CG13369,CLS,Ddr,PKD,l(2)37Cg,CG8311,Pect,trbl,sdt,CG8414,Rpb12,Dpck,CG8078,Raf,CG8485,RpI1	368	513	9284	1.18027	1	0.996475	99.5161	0.995161
GOTERM_BP_ALL	GO:0000209	Protein Polyubiquitination	5	0.94697	0.258621	mib2,sip3,hyd,CG11982,CG7656	419	68	10996	1.92966	1	0.965681	99.5161	0.995161
GOTERM_BP_ALL	GO:0051705	Multi-Organism Behavior	5	0.94697	0.258621	CG6175,Fkbp14,CG17323,Cyp6a20,Tbh	419	68	10996	1.92966	1	0.965681	99.5161	0.995161
GOTERM_BP_ALL	GO:0032774	Rna Biosynthetic Process	53	10.0379	0.262349	CG5098,TfIIEbeta,e(y)2,ftz-f1,CG32532,mtTFB2,Psf2,MED16,RpI1,MTF-1,Aos1,Set2,Chi,CG7339,Nipped-A,reb,CG3065,CG5003,brm,l(2)37Cg,ap,crc,spict,phtf,GATAe,CG11710,ocm,MED4,tsl,acj6,lili,mle,nonA,CG32732,XNP,fry,Mer,pita,mor,Dsp1,CG34376,TAF1C-like,Coop,FRG1,Arc42,fd59A,ERR,Rpb12,CG7386,Top2,ham,TfIIEalpha,Raf	419	1251	10996	1.11183	1	0.967115	99.5577	0.995577
GOTERM_BP_ALL	GO:0048749	Compound Eye Development	20	3.78788	0.26242	Rip11,fry,Vang,Mer,Egm,chp,Chi,hbs,Cpn,Smyd4-4,CG4721,ninaE,boi,hyd,prom,Vha100-1,Hs3st-B,sns,rg,Nhe2	419	423	10996	1.24082	1	0.966688	99.5585	0.995585
UP_KEYWORDS	UP_KEYWORDS	Zinc	25	4.73485	0.353944	CG12374,CG5098,Dyb,Mmp1,CG15439,CG12099,CG1598,alpha-Man-IIa,ftz-f1,CG7787,CG3925,mib2,sip3,Hph,hyd,PKD,CG1317,CG1024,ERR,Bre1,ap,ham,MtnC,RpI1,Raf	514	598	13921	1.13226	1	0.899983	99.5717	0.995717
GOTERM_BP_ALL	GO:0008104	Protein Localization	29	5.49242	0.264041	par-6,Nup160,scat,CG5199,Cul4,e(y)2,CG1598,Tango4,Tango7,Vps39,Atg9,trp,Vps35,Swim,yin,Mer,btz,Hsromega,CG8004,Gos28,CG7787,Hph,sdt,Ranbp11,p130CAS,opm,comt,rg,ptc	419	645	10996	1.17994	1	0.967039	99.5754	0.995754
GOTERM_BP_ALL	GO:0032869	Cellular Response To Insulin Stimulus	4	0.757576	0.264506	IRSp53,Cul1,trbl,Ilp2	419	47	10996	2.23348	1	0.966812	99.5802	0.995802
GOTERM_BP_ALL	GO:0034968	Histone Lysine Methylation	4	0.757576	0.264506	Smyd5,Set2,CG32732,FRG1	419	47	10996	2.23348	1	0.966812	99.5802	0.995802
GOTERM_BP_DIRECT	GO:0009267	Cellular Response To Starvation	6	1.13636	0.293881	CG30349,CG9422,Vps39,Atg9,CG7728,Raf	419	95	10996	1.65748	1	0.999933	99.5804	0.995804
GOTERM_BP_ALL	GO:1901362	Organic Cyclic Compound Biosynthetic Process	65	12.3106	0.264721	CG5098,TfIIEbeta,e(y)2,pyd3,ftz-f1,CG32532,mtTFB2,CLS,Psf2,Dpck,Adgf-D,MED16,RpI1,MTF-1,Aos1,Set2,Chi,CG7339,Nipped-A,reb,CG3065,CG5003,brm,l(2)37Cg,ap,crc,spict,e,phtf,GATAe,CG11710,ocm,tsl,MED4,Cul4,Fdx1,Tbh,acj6,lili,mle,nonA,CG32732,XNP,fry,Mer,pita,mor,CG34376,Dsp1,TAF1C-like,Coop,FRG1,Arc42,fd59A,kar,Vha100-1,yellow-g,CG7386,Rpb12,ERR,Top2,TfIIEalpha,ham,yellow-d,Raf	419	1556	10996	1.09629	1	0.96646	99.5824	0.995824
GOTERM_BP_ALL	GO:0001654	Eye Development	21	3.97727	0.265712	Rip11,fry,Vang,Mer,Egm,chp,Chi,hbs,Cpn,Smyd4-4,CG4721,ninaE,boi,hyd,prom,Vha100-1,Hs3st-B,sns,rg,Nhe2,ptc	419	450	10996	1.22469	1	0.966498	99.5923	0.995923
GOTERM_BP_ALL	GO:0031669	Cellular Response To Nutrient Levels	7	1.32576	0.266106	CG30349,Iml1,CG9422,Vps39,Atg9,CG7728,Raf	419	114	10996	1.61144	1	0.966237	99.5962	0.995962
GOTERM_BP_ALL	GO:0007088	Regulation Of Mitotic Nuclear Division	5	0.94697	0.267068	cv-c,ago,CG15237,trbl,Mad1	419	69	10996	1.9017	1	0.966263	99.6055	0.996055
GOTERM_BP_ALL	GO:0051173	Positive Regulation Of Nitrogen Compound Metabolic Process	21	3.97727	0.267237	MTF-1,CG5098,fry,TfIIEbeta,GATAe,CG11710,mor,Chi,TAF1C-like,e(y)2,FRG1,ftz-f1,brm,acj6,mle,CG32732,ap,MED16,TfIIEalpha,crc,imd	419	449	10996	1.22742	1	0.965889	99.6071	0.996071
GOTERM_BP_DIRECT	GO:0045893	Positive Regulation Of Transcription, Dna-Templated	7	1.32576	0.299004	fry,brm,CG11710,mor,Chi,e(y)2,MED16	419	119	10996	1.54373	1	0.999928	99.6258	0.996258
GOTERM_MF_ALL	GO:0008237	Metallopeptidase Activity	9	1.70455	0.310632	CG12374,Nep2,CG2658,Mmp1,CG40470,AdamTS-A,Kul,CG42370,CG4721	368	162	9284	1.40157	1	0.996945	99.6278	0.996278
GOTERM_MF_ALL	GO:0042802	Identical Protein Binding	9	1.70455	0.310632	Psn,trpl,wun,Ork1,trbl,snf,fwe,Trxr-1,trp	368	162	9284	1.40157	1	0.996945	99.6278	0.996278
GOTERM_MF_ALL	GO:0008236	Serine-Type Peptidase Activity	15	2.84091	0.312349	CG4927,Jon99Ciii,Jon65Aiii,epsilonTry,Jon65Aiv,betaTry,CG8952,CG45002,CG18180,Phae1,Jon74E,teq,CG3700,yip7,alphaTry	368	303	9284	1.24892	1	0.996655	99.6415	0.996415
GOTERM_BP_ALL	GO:0006040	Amino Sugar Metabolic Process	8	1.51515	0.271536	CG43673,Muc68D,teq,CG34324,CG14247,CG31077,CG34220,reb	419	138	10996	1.52136	1	0.967561	99.6462	0.996462
GOTERM_BP_DIRECT	GO:0007186	G-Protein Coupled Receptor Signaling Pathway	8	1.51515	0.301562	Rh3,CCKLR-17D1,Mip,mthl10,Gbeta76C,Rh4,PK2-R1,ninaE	419	143	10996	1.46816	1	0.999915	99.6467	0.996467
GOTERM_BP_ALL	GO:0043066	Negative Regulation Of Apoptotic Process	6	1.13636	0.27172	Psn,CG14812,Cul1,dmt,vito,Raf	419	92	10996	1.71153	1	0.967208	99.6478	0.996478
GOTERM_BP_ALL	GO:0048468	Cell Development	73	13.8258	0.272023	par-6,Rip11,htt,Iml1,ago,chp,snf,ftz-f1,prom,wcd,Hs3st-B,Tango7,spas,Atg9,Irk2,mri,Vang,Hsromega,btz,Ack-like,CG12717,Catsup,Chi,Uvrag,Zasp66,brm,hyd,sra,Pop2,sdt,dbo,ap,NiPp1,cv-c,GATAe,scat,MED4,lqfR,Mmp1,Cul4,CG32137,RhoL,Psn,CSN3,ko,acj6,larp,lili,mle,sns,XNP,Vps39,fry,Mer,Yp2,mor,Ptpmeg,kel,Cpn,Arc42,ninaE,kek4,Smyd4-4,wun,Cul1,p130CAS,rg,prel,ham,ine,fln,Raf,ptc	419	1765	10996	1.08542	1	0.966913	99.6504	0.996504
GOTERM_BP_ALL	GO:0071375	Cellular Response To Peptide Hormone Stimulus	4	0.757576	0.274906	IRSp53,Cul1,trbl,Ilp2	419	48	10996	2.18695	1	0.96786	99.6743	0.996743
GOTERM_BP_ALL	GO:1901653	Cellular Response To Peptide	4	0.757576	0.274906	IRSp53,Cul1,trbl,Ilp2	419	48	10996	2.18695	1	0.96786	99.6743	0.996743
GOTERM_MF_ALL	GO:0004252	Serine-Type Endopeptidase Activity	14	2.65152	0.317648	epsilonTry,Jon99Ciii,CG4927,Jon65Aiii,Jon65Aiv,betaTry,CG8952,CG18180,Phae1,Jon74E,teq,CG3700,yip7,alphaTry	368	280	9284	1.26141	1	0.996191	99.6808	0.996808
GOTERM_MF_ALL	GO:0017171	Serine Hydrolase Activity	15	2.84091	0.317817	CG4927,Jon99Ciii,Jon65Aiii,epsilonTry,Jon65Aiv,betaTry,CG8952,CG45002,CG18180,Phae1,Jon74E,teq,CG3700,yip7,alphaTry	368	304	9284	1.24482	1	0.995738	99.682	0.99682
GOTERM_BP_ALL	GO:0006357	Regulation Of Transcription From Rna Polymerase Ii Promoter	26	4.92424	0.27607	CG5098,phtf,GATAe,TfIIEbeta,tsl,MED4,e(y)2,ftz-f1,acj6,mle,lili,CG32732,MED16,MTF-1,mor,Dsp1,CG34376,Coop,CG3065,brm,ERR,ap,crc,TfIIEalpha,Raf,spict	419	578	10996	1.1805	1	0.967978	99.6834	0.996834
GOTERM_BP_DIRECT	GO:0007476	Imaginal Disc-Derived Wing Morphogenesis	11	2.08333	0.308715	fry,boi,CG6175,Mer,CG12717,Chi,Hs3st-B,ap,Raf,ptc,spict	419	217	10996	1.33031	1	0.999916	99.6995	0.996995
GOTERM_BP_ALL	GO:0030111	Regulation Of Wnt Signaling Pathway	6	1.13636	0.279069	lqfR,opm,Coop,CG3402,Vps35,Swim	419	93	10996	1.69312	1	0.968945	99.706	0.99706
GOTERM_BP_ALL	GO:0031570	Dna Integrity Checkpoint	6	1.13636	0.279069	CSN3,Cul1,MED4,Pop2,Cul4,Top2	419	93	10996	1.69312	1	0.968945	99.706	0.99706
GOTERM_BP_ALL	GO:0043549	Regulation Of Kinase Activity	6	1.13636	0.279069	fry,par-6,MKP-4,ago,trbl,CG5608	419	93	10996	1.69312	1	0.968945	99.706	0.99706
GOTERM_BP_ALL	GO:0031668	Cellular Response To Extracellular Stimulus	7	1.32576	0.27916	CG30349,Iml1,CG9422,Vps39,Atg9,CG7728,Raf	419	116	10996	1.58366	1	0.968567	99.7067	0.997067
GOTERM_BP_ALL	GO:0060033	Anatomical Structure Regression	7	1.32576	0.27916	mri,Ack-like,larp,Ptpmeg,Mmp1,ap,Atg9	419	116	10996	1.58366	1	0.968567	99.7067	0.997067
GOTERM_BP_ALL	GO:0019438	Aromatic Compound Biosynthetic Process	63	11.9318	0.281427	CG5098,TfIIEbeta,e(y)2,ftz-f1,CG32532,mtTFB2,CLS,Psf2,Dpck,Adgf-D,MED16,RpI1,MTF-1,Aos1,Set2,Chi,CG7339,Nipped-A,reb,CG3065,CG5003,brm,l(2)37Cg,ap,crc,spict,e,phtf,GATAe,CG11710,ocm,MED4,tsl,Cul4,Tbh,acj6,lili,mle,nonA,CG32732,XNP,fry,Mer,pita,mor,Dsp1,CG34376,TAF1C-like,Coop,FRG1,Arc42,fd59A,kar,Vha100-1,yellow-g,CG7386,Rpb12,ERR,Top2,ham,TfIIEalpha,yellow-d,Raf	419	1514	10996	1.09203	1	0.969183	99.7227	0.997227
GOTERM_BP_ALL	GO:0051241	Negative Regulation Of Multicellular Organismal Process	10	1.89394	0.281769	Mer,brm,ago,mor,MED4,dbo,Hs3st-B,spas,spict,ninaE	419	187	10996	1.40339	1	0.968924	99.725	0.99725
GOTERM_BP_ALL	GO:0051336	Regulation Of Hydrolase Activity	10	1.89394	0.281769	CG3309,I-2,CG14806,CG14812,Asap,Tango7,hbs,CG8243,Gbeta76C,conu	419	187	10996	1.40339	1	0.968924	99.725	0.99725
GOTERM_BP_ALL	GO:0032868	Response To Insulin	4	0.757576	0.285347	IRSp53,Cul1,trbl,Ilp2	419	49	10996	2.14232	1	0.970109	99.7484	0.997484
GOTERM_BP_ALL	GO:0051606	Detection Of Stimulus	14	2.65152	0.286085	Arr1,Pis,CG11426,Fbxl4,jef,ninaE,Rh3,trpl,acj6,Vha100-1,Arr2,Gbeta76C,Rh4,trp	419	285	10996	1.28915	1	0.97003	99.753	0.99753
UP_KEYWORDS	UP_KEYWORDS	Transferase	43	8.14394	0.384348	IP3K1,CG11447,Cct2,mtTFB2,CLS,Ggt-1,Ddr,CG8311,Mgat2,Hs3st-B,CG5326,Ugt86Da,Dpck,CG6379,RpI1,GstE13,temp,CG8412,mri,Pis,Ack-like,Set2,GstE2,CG7339,CG7328,Nipped-A,CG3797,CG13369,CG17323,hyd,l(2)37Cg,PKD,Pect,trbl,CG12913,sdt,fu12,CG8414,Rpb12,Bre1,CG8078,CG8485,Raf	514	1081	13921	1.07733	1	0.911555	99.7653	0.997653
GOTERM_BP_DIRECT	GO:0006470	Protein Dephosphorylation	6	1.13636	0.323873	MKP-4,CG10352,CG2680,Ptpmeg,CG13197,Pez	419	99	10996	1.59051	1	0.999938	99.788	0.99788
GOTERM_MF_DIRECT	GO:0008061	Chitin Binding	7	1.32576	0.359152	CG43673,Muc68D,teq,CG34324,CG14247,CG31077,CG34220	368	123	9284	1.43575	1	0.999796	99.7898	0.997898
GOTERM_MF_ALL	GO:0022890	Inorganic Cation Transmembrane Transporter Activity	14	2.65152	0.337999	Ork1,Catsup,CG43066,CG42594,trpl,Gat,Vha100-1,fwe,ine,trp,Nhe2,CG10413,Irk2,spict	368	285	9284	1.23928	1	0.996869	99.7976	0.997976
GOTERM_MF_ALL	GO:0008324	Cation Transmembrane Transporter Activity	17	3.2197	0.338517	CG44098,Ork1,Catsup,CG43066,CG42594,CG8925,trpl,Gat,Vha100-1,fwe,nAChRbeta2,ine,trp,Nhe2,CG10413,Irk2,spict	368	357	9284	1.20135	1	0.996524	99.7999	0.997999
GOTERM_MF_ALL	GO:0015079	Potassium Ion Transmembrane Transporter Activity	4	0.757576	0.338646	Ork1,CG10413,CG42594,Irk2	368	52	9284	1.94064	1	0.996126	99.8005	0.998005
GOTERM_BP_DIRECT	GO:0007416	Synapse Assembly	4	0.757576	0.32734	par-6,Est-Q,alpha-Est9,alpha-Est2	419	53	10996	1.98064	1	0.999912	99.8045	0.998045
GOTERM_BP_DIRECT	GO:0016042	Lipid Catabolic Process	4	0.757576	0.32734	CG6295,CG17192,CG7367,CG6472	419	53	10996	1.98064	1	0.999912	99.8045	0.998045
GOTERM_BP_ALL	GO:0043207	Response To External Biotic Stimulus	17	3.2197	0.295669	coro,NimB2,Sid,GATAe,Dsp1,GILT1,NimB5,TotX,nec,HBS1,slif,wun,IM33,Cyp6a20,MED16,imd,CG17919	419	361	10996	1.23584	1	0.973599	99.8059	0.998059
GOTERM_BP_ALL	GO:0051707	Response To Other Organism	17	3.2197	0.295669	coro,NimB2,Sid,GATAe,Dsp1,GILT1,NimB5,TotX,nec,HBS1,slif,wun,IM33,Cyp6a20,MED16,imd,CG17919	419	361	10996	1.23584	1	0.973599	99.8059	0.998059
GOTERM_BP_ALL	GO:0018022	Peptidyl-Lysine Methylation	4	0.757576	0.295819	Smyd5,Set2,CG32732,FRG1	419	50	10996	2.09947	1	0.973292	99.8066	0.998066
GOTERM_BP_ALL	GO:0043434	Response To Peptide Hormone	4	0.757576	0.295819	IRSp53,Cul1,trbl,Ilp2	419	50	10996	2.09947	1	0.973292	99.8066	0.998066
UP_KEYWORDS	UP_KEYWORDS	Metal-Binding	40	7.57576	0.397208	CG12374,CG5098,Amy-d,Cyp6u1,Dyb,MagR,Mmp1,CG12099,CG15439,Fdx1,CG1598,Tbh,ftz-f1,CG3925,sip3,Cyp6t1,CG1317,CG1024,Cyp9b2,Cyp6a20,RpI1,Mco1,CG32557,CG44422,alpha-Man-IIa,CG7787,mib2,CG13369,hyd,Hph,PKD,ERR,Bre1,comt,ap,Top2,ham,MtnC,Amy-p,Raf	514	1008	13921	1.07475	1	0.909956	99.8197	0.998197
GOTERM_BP_ALL	GO:0060548	Negative Regulation Of Cell Death	7	1.32576	0.299004	Psn,CG14812,Cul1,dmt,vito,Raf,ninaE	419	119	10996	1.54373	1	0.974158	99.8216	0.998216
GOTERM_BP_ALL	GO:0051783	Regulation Of Nuclear Division	5	0.94697	0.301301	cv-c,ago,CG15237,trbl,Mad1	419	73	10996	1.7975	1	0.974667	99.8317	0.998317
GOTERM_BP_ALL	GO:0044839	Cell Cycle G2/M Phase Transition	6	1.13636	0.301338	CSN3,Cul1,MED4,Pop2,Cul4,Top2	419	96	10996	1.64021	1	0.97433	99.8319	0.998319
GOTERM_BP_ALL	GO:0016049	Cell Growth	8	1.51515	0.301562	Vang,Hph,mle,vito,Ptpmeg,dbo,Ilp2,ine	419	143	10996	1.46816	1	0.974061	99.8329	0.998329
GOTERM_BP_ALL	GO:0010647	Positive Regulation Of Cell Communication	16	3.0303	0.301998	Aos1,Hsromega,hbs,lqfR,Nipped-A,CG14806,Tsr1,brm,CG14812,lili,opm,spas,Atg9,Vps35,Raf,Swim	419	338	10996	1.24229	1	0.973873	99.8347	0.998347
GOTERM_BP_ALL	GO:0023056	Positive Regulation Of Signaling	16	3.0303	0.301998	Aos1,Hsromega,hbs,lqfR,Nipped-A,CG14806,Tsr1,brm,CG14812,lili,opm,spas,Atg9,Vps35,Raf,Swim	419	338	10996	1.24229	1	0.973873	99.8347	0.998347
UP_KEYWORDS	UP_KEYWORDS	Synapse	4	0.757576	0.401468	CG7589,CG3822,fwe,nAChRbeta2	514	62	13921	1.74733	1	0.907733	99.835	0.99835
GOTERM_BP_DIRECT	GO:0006357	Regulation Of Transcription From Rna Polymerase Ii Promoter	9	1.70455	0.336653	phtf,brm,mor,MED4,CG34376,ERR,MED16,ftz-f1,CG3065	419	173	10996	1.36527	1	0.999921	99.843	0.99843
GOTERM_BP_ALL	GO:0003008	System Process	51	9.65909	0.305613	par-6,CG8009,CG11878,chp,dpr18,Scgalpha,trpl,mRpL19,c12.1,geko,Arr2,spas,Vps35,mri,Trxr-1,jef,CG5003,teq,sra,Gbeta76C,T48,Obp99a,Arr1,CG2698,Ork1,lqfR,Tbh,Psn,Rh3,NimB5,dbr,CG4928,CSN3,acj6,nonA,sns,trp,mRpL13,Cpn,ninaE,CheA87a,CG5644,Proc,Vha100-1,Pde8,rg,Rh4,yip7,ine,CG7728,fln	419	1219	10996	1.09796	1	0.974871	99.8493	0.998493
GOTERM_BP_ALL	GO:1901652	Response To Peptide	4	0.757576	0.306315	IRSp53,Cul1,trbl,Ilp2	419	51	10996	2.05831	1	0.974785	99.852	0.99852
GOTERM_BP_ALL	GO:0070482	Response To Oxygen Levels	5	0.94697	0.309943	trpl,ago,Hph,Trxr-1,trp	419	74	10996	1.77321	1	0.975418	99.8652	0.998652
UP_KEYWORDS	UP_KEYWORDS	Lipid Metabolism	6	1.13636	0.411217	CG8009,CLS,Pis,fu12,CG5326,U26	514	114	13921	1.42546	1	0.909474	99.8655	0.998655
GOTERM_BP_ALL	GO:0009607	Response To Biotic Stimulus	17	3.2197	0.310967	coro,NimB2,Sid,GATAe,Dsp1,GILT1,NimB5,TotX,nec,HBS1,slif,wun,IM33,Cyp6a20,MED16,imd,CG17919	419	365	10996	1.2223	1	0.975449	99.8687	0.998687
GOTERM_BP_ALL	GO:0006355	Regulation Of Transcription, Dna-Templated	48	9.09091	0.311044	CG5098,phtf,TfIIEbeta,GATAe,ocm,CG11710,tsl,MED4,e(y)2,ftz-f1,CG32532,mtTFB2,acj6,lili,mle,nonA,CG32732,Psf2,XNP,MED16,MTF-1,fry,Mer,pita,Aos1,Set2,mor,CG34376,Dsp1,Chi,TAF1C-like,Coop,FRG1,Nipped-A,reb,CG3065,fd59A,CG5003,brm,ERR,CG7386,ap,Top2,ham,TfIIEalpha,crc,spict,Raf	419	1148	10996	1.09729	1	0.975143	99.869	0.99869
GOTERM_BP_DIRECT	GO:0035071	Salivary Gland Cell Autophagic Cell Death	5	0.94697	0.344703	mri,Ack-like,larp,Ptpmeg,Mmp1	419	78	10996	1.68227	1	0.999925	99.8704	0.998704
GOTERM_BP_ALL	GO:0016071	Mrna Metabolic Process	18	3.40909	0.311609	SmD1,Pym,CG16865,btz,snf,PAN2,LSm3,CG1622,Tango4,c12.1,CstF-50,CG11454,nonA,Pop2,Cypl,Not11,CG6379,su(f)	419	390	10996	1.21124	1	0.975011	99.8709	0.998709
GOTERM_BP_ALL	GO:0006725	Cellular Aromatic Compound Metabolic Process	105	19.8864	0.311639	snf,pyd3,CG32532,mtTFB2,CLS,c12.1,Psf2,Cypl,MED16,MTF-1,CG16865,Set2,Chi,CG7339,CG5003,Tsr1,brm,l(2)37Cg,CG11454,CG8414,CG2260,ap,crc,e,CG8525,GATAe,ocm,MED4,CG11447,c(2)M,RhoL,Sas10,Tango4,acj6,mle,nonA,fry,pita,mor,Dsp1,Coop,FRG1,Arc42,fd59A,CstF-50,Pde8,CG7386,Rpb12,yellow-g,Top2,CG18528,TfIIEalpha,yellow-d,su(f),Raf,SmD1,CG5098,Sid,ago,TfIIEbeta,CG1582,e(y)2,CG18643,LSm3,Spn28Dc,ftz-f1,wcd,Dp…	419	2614	10996	1.05415	1	0.974687	99.871	0.99871
GOTERM_BP_ALL	GO:0045596	Negative Regulation Of Cell Differentiation	7	1.32576	0.312381	Mer,brm,ago,mor,MED4,Hs3st-B,ninaE	419	121	10996	1.51822	1	0.97462	99.8734	0.998734
GOTERM_BP_ALL	GO:0031326	Regulation Of Cellular Biosynthetic Process	57	10.7955	0.312396	CG5098,CG8009,TfIIEbeta,e(y)2,ftz-f1,CG32532,mtTFB2,Mip,Tango7,Psf2,Not11,MED16,MTF-1,Aos1,Set2,Chi,Nipped-A,reb,CG3065,CG5003,brm,Pop2,ap,crc,imd,spict,e,phtf,GATAe,CG11710,ocm,MED4,tsl,Fdx1,acj6,lili,mle,nonA,CG32732,eIF3-S10,XNP,fry,Mer,pita,mor,CG34376,Dsp1,TAF1C-like,Coop,FRG1,fd59A,CG7386,ERR,Top2,TfIIEalpha,ham,Raf	419	1376	10996	1.08712	1	0.974289	99.8735	0.998735
GOTERM_MF_DIRECT	GO:0003743	Translation Initiation Factor Activity	4	0.757576	0.382234	eIF-2gamma,Tango7,eIF3-S10,CG10910	368	56	9284	1.80202	1	0.999767	99.8735	0.998735
GOTERM_MF_ALL	GO:0008061	Chitin Binding	7	1.32576	0.359152	CG43673,Muc68D,teq,CG34324,CG14247,CG31077,CG34220	368	123	9284	1.43575	1	0.997153	99.8758	0.998758
GOTERM_BP_DIRECT	GO:0006355	Regulation Of Transcription, Dna-Templated	18	3.40909	0.34707	Mer,pita,ocm,CG11710,Set2,Nipped-A,reb,ftz-f1,fd59A,CG32532,CG5003,mtTFB2,brm,nonA,CG7386,ap,crc,ham	419	401	10996	1.17801	1	0.999914	99.8776	0.998776
GOTERM_BP_ALL	GO:0019538	Protein Metabolic Process	116	21.9697	0.315723	Smyd5,CG8009,CG45002,Kul,CG10910,Pez,CG3925,CG3792,Cypl,CG3700,temp,Swim,Jon99Ciii,I-2,Ack-like,Set2,mRpL10,CG42370,mib2,eIF-2gamma,CG5003,SCCRO,brm,Hph,teq,dbo,CG7656,NiPp1,mRpL50,hbs,CG18180,Rh3,Jon74E,CSN3,sip3,Mgat2,Bace,trp,alphaTry,Kaz-m1,Nep2,fry,Ptpmeg,FRG1,CG4721,ninaE,CG2680,RpS10a,Raf,par-6,Jon65Aiii,CG4927,Jon65Aiv,CG2658,ago,CG11982,CG12099,CG13197,e(y)2,Spn28Dc,mRpL19,Ddr,CG1317,Tan…	419	2902	10996	1.04901	1	0.975153	99.884	0.99884
GOTERM_MF_ALL	GO:0015293	Symporter Activity	5	0.94697	0.362762	CG7720,Gat,CG43066,ine,CG10413	368	77	9284	1.6382	1	0.996707	99.8859	0.998859
GOTERM_BP_ALL	GO:0009889	Regulation Of Biosynthetic Process	57	10.7955	0.316715	CG5098,CG8009,TfIIEbeta,e(y)2,ftz-f1,CG32532,mtTFB2,Mip,Tango7,Psf2,Not11,MED16,MTF-1,Aos1,Set2,Chi,Nipped-A,reb,CG3065,CG5003,brm,Pop2,ap,crc,imd,spict,e,phtf,GATAe,CG11710,ocm,MED4,tsl,Fdx1,acj6,lili,mle,nonA,CG32732,eIF3-S10,XNP,fry,Mer,pita,mor,CG34376,Dsp1,TAF1C-like,Coop,FRG1,fd59A,CG7386,ERR,Top2,TfIIEalpha,ham,Raf	419	1379	10996	1.08475	1	0.975176	99.8869	0.998869
GOTERM_BP_ALL	GO:0006906	Vesicle Fusion	4	0.757576	0.316824	Uvrag,comt,Vps39,Gos28	419	52	10996	2.01873	1	0.974887	99.8872	0.998872
GOTERM_BP_ALL	GO:0001558	Regulation Of Cell Growth	5	0.94697	0.31861	Vang,Mer,Hph,vito,Ilp2	419	75	10996	1.74956	1	0.975192	99.8924	0.998924
GOTERM_MF_ALL	GO:0004842	Ubiquitin-Protein Transferase Activity	11	2.08333	0.366584	mib2,CG5003,ago,sip3,hyd,CG11982,CG1317,CG12099,CG7656,Bre1,Fbxl4	368	219	9284	1.26717	1	0.996611	99.8958	0.998958
GOTERM_BP_ALL	GO:0019220	Regulation Of Phosphate Metabolic Process	14	2.65152	0.320589	par-6,fry,MKP-4,I-2,Mer,CG8009,ago,Hsromega,trbl,CG5608,XNP,Atg9,Raf,NiPp1	419	293	10996	1.25395	1	0.975559	99.8978	0.998978
GOTERM_BP_ALL	GO:0051174	Regulation Of Phosphorus Metabolic Process	14	2.65152	0.320589	par-6,fry,MKP-4,I-2,Mer,CG8009,ago,Hsromega,trbl,CG5608,XNP,Atg9,Raf,NiPp1	419	293	10996	1.25395	1	0.975559	99.8978	0.998978
GOTERM_BP_ALL	GO:0016358	Dendrite Development	12	2.27273	0.320897	fry,cv-c,brm,acj6,CG12717,MED4,Chi,spas,prel,ham,ftz-f1,Arc42	419	244	10996	1.29066	1	0.975346	99.8986	0.998986
GOTERM_BP_ALL	GO:1903506	Regulation Of Nucleic Acid-Templated Transcription	48	9.09091	0.322013	CG5098,phtf,TfIIEbeta,GATAe,ocm,CG11710,tsl,MED4,e(y)2,ftz-f1,CG32532,mtTFB2,acj6,lili,mle,nonA,CG32732,Psf2,XNP,MED16,MTF-1,fry,Mer,pita,Aos1,Set2,mor,CG34376,Dsp1,Chi,TAF1C-like,Coop,FRG1,Nipped-A,reb,CG3065,fd59A,CG5003,brm,ERR,CG7386,ap,Top2,ham,TfIIEalpha,crc,spict,Raf	419	1151	10996	1.09443	1	0.975413	99.9016	0.999016
GOTERM_BP_ALL	GO:2001141	Regulation Of Rna Biosynthetic Process	48	9.09091	0.322013	CG5098,phtf,TfIIEbeta,GATAe,ocm,CG11710,tsl,MED4,e(y)2,ftz-f1,CG32532,mtTFB2,acj6,lili,mle,nonA,CG32732,Psf2,XNP,MED16,MTF-1,fry,Mer,pita,Aos1,Set2,mor,CG34376,Dsp1,Chi,TAF1C-like,Coop,FRG1,Nipped-A,reb,CG3065,fd59A,CG5003,brm,ERR,CG7386,ap,Top2,ham,TfIIEalpha,crc,spict,Raf	419	1151	10996	1.09443	1	0.975413	99.9016	0.999016
GOTERM_BP_ALL	GO:0060284	Regulation Of Cell Development	13	2.46212	0.322504	fry,Vang,cv-c,Mer,brm,ago,mor,MED4,Hs3st-B,spas,ham,Raf,ninaE	419	269	10996	1.26827	1	0.975264	99.9028	0.999028
GOTERM_BP_ALL	GO:0061564	Axon Development	16	3.0303	0.323749	Vang,ago,CG12717,Ptpmeg,Mmp1,Chi,kek4,ko,brm,acj6,mle,p130CAS,ap,XNP,ptc,NiPp1	419	343	10996	1.22418	1	0.975377	99.906	0.99906
GOTERM_BP_ALL	GO:0010639	Negative Regulation Of Organelle Organization	6	1.13636	0.323873	CG15237,trbl,Cp110,FRG1,e(y)2,Mad1	419	99	10996	1.59051	1	0.975103	99.9063	0.999063
GOTERM_BP_ALL	GO:0016337	Single Organismal Cell-Cell Adhesion	6	1.13636	0.323873	Psn,RhoL,Est-Q,p130CAS,alpha-Est9,alpha-Est2	419	99	10996	1.59051	1	0.975103	99.9063	0.999063
GOTERM_BP_ALL	GO:0048731	System Development	105	19.8864	0.324409	Rip11,chp,prom,Hs3st-B,Psf2,alpha-Est9,Irk2,temp,mri,Vang,Ack-like,Set2,Chi,CG7339,Trxr-1,Uvrag,Tsr1,brm,Hph,dbo,sdt,CG7656,CG2260,ap,Arl2,NiPp1,Fkbp14,GATAe,ocm,MED4,hbs,CG32137,RhoL,Sas10,ko,acj6,mle,CG1024,Vps39,fry,Yp2,Egm,mor,Ptpmeg,Dsp1,FRG1,Arc42,ninaE,kek4,CG4721,Est-Q,CG5466,p130CAS,opm,CG7386,fwe,RpS10a,prel,rg,ine,Nhe2,Raf,par-6,htt,ago,CG2658,TfIIEbeta,ftz-f1,boi,CG6175,wcd,vito,Tango…	419	2622	10996	1.05094	1	0.974971	99.9076	0.999076
GOTERM_BP_ALL	GO:0051247	Positive Regulation Of Protein Metabolic Process	12	2.27273	0.325696	fry,CG8009,SCCRO,Mer,CG14806,Hsromega,trbl,Tango7,hbs,Cul4,Atg9,Raf	419	245	10996	1.28539	1	0.975101	99.9107	0.999107
GOTERM_BP_ALL	GO:0022618	Ribonucleoprotein Complex Assembly	8	1.51515	0.326059	SmD1,eIF-2gamma,Tsr1,Tango7,eIF3-S10,RpS10a,PAN2,LSm3	419	147	10996	1.42821	1	0.97491	99.9115	0.999115
GOTERM_BP_DIRECT	GO:0015031	Protein Transport	5	0.94697	0.362131	CG7787,yin,scat,e(y)2,Gos28	419	80	10996	1.64021	1	0.999921	99.9152	0.999152
GOTERM_BP_ALL	GO:0018193	Peptidyl-Amino Acid Modification	14	2.65152	0.328331	Smyd5,Aos1,Ack-like,CG12717,Set2,Ptpmeg,FRG1,Rad60,Nipped-A,brm,Hph,PKD,CG32732,Cypl	419	295	10996	1.24545	1	0.974753	99.9167	0.999167
GOTERM_BP_ALL	GO:0040007	Growth	21	3.97727	0.330647	Vang,Mer,ago,Ptpmeg,tsl,Mmp1,Ilp2,SCCRO,Tsr1,slif,hyd,Hph,mle,vito,dbo,spas,fwe,Spn88Ea,ine,Raf,spict	419	469	10996	1.17508	1	0.975238	99.9217	0.999217
GOTERM_MF_ALL	GO:0003743	Translation Initiation Factor Activity	4	0.757576	0.382234	eIF-2gamma,Tango7,eIF3-S10,CG10910	368	56	9284	1.80202	1	0.996936	99.9284	0.999284
UP_KEYWORDS	UP_KEYWORDS	Zinc-Finger	16	3.0303	0.443313	CG5098,Dyb,CG15439,CG12099,ftz-f1,mib2,sip3,hyd,Hph,PKD,CG1317,CG1024,ERR,Bre1,ham,Raf	514	384	13921	1.12849	1	0.920996	99.9332	0.999332
GOTERM_MF_ALL	GO:0060589	Nucleoside-Triphosphatase Regulator Activity	6	1.13636	0.385447	cv-c,Iml1,Asap,CG8243,CG1416,conu	368	103	9284	1.46961	1	0.996817	99.9338	0.999338
GOTERM_MF_DIRECT	GO:0005515	Protein Binding	28	5.30303	0.411287	par-6,Nup160,MED4,hbs,snf,e(y)2,trpl,NKAIN,Arr2,sns,trp,Vang,Pym,fry,Mer,pita,mor,Chi,PAN2,ninaE,brm,sra,sdt,Pop2,conu,imd,Raf,ptc	368	647	9284	1.09179	1	0.999849	99.9351	0.999351
GOTERM_BP_ALL	GO:0045862	Positive Regulation Of Proteolysis	4	0.757576	0.337853	CG14806,trbl,Tango7,hbs	419	54	10996	1.94396	1	0.977299	99.9354	0.999354
GOTERM_BP_ALL	GO:0046328	Regulation Of Jnk Cascade	4	0.757576	0.337853	MKP-4,Hsromega,XNP,Atg9	419	54	10996	1.94396	1	0.977299	99.9354	0.999354
GOTERM_BP_ALL	GO:0051234	Establishment Of Localization	79	14.9621	0.339217	CG44098,par-6,Rip11,Tsp42Ej,htt,e(y)2,CG42594,CG3792,trpl,Pdh,Tango7,spas,Hpr1,CG9279,Culd,Vps35,Swim,Irk2,PAPLA1,CG32557,CG3822,Chi,Catsup,CG31272,Nipped-A,Uvrag,CG7589,brm,Tsr1,Hph,T3dh,Ranbp11,CG10413,Arl2,spict,Obp99a,Best2,CG6125,Arr1,cv-c,Nup160,CG2698,Ork1,scat,CG7367,lqfR,Cul4,CG43066,CG15553,CG1598,CG10026,Psn,CG4928,slif,Tango4,Gat,NKAIN,Vps39,trp,nAChRbeta2,Mco1,yin,Mer,kel,CG8004,Gos2…	419	1957	10996	1.05939	1	0.977439	99.9377	0.999377
GOTERM_BP_ALL	GO:0032268	Regulation Of Cellular Protein Metabolic Process	25	4.73485	0.34082	par-6,CG8009,ago,hbs,Spn28Dc,MKP-4,Tango7,eIF3-S10,Not11,XNP,Atg9,fry,I-2,Mer,Hsromega,FRG1,SCCRO,CG14806,CG14812,trbl,Pop2,Spn55B,Spn88Ea,NiPp1,Raf	419	573	10996	1.145	1	0.977652	99.9404	0.999404
GOTERM_BP_ALL	GO:0031399	Regulation Of Protein Modification Process	15	2.84091	0.341666	fry,par-6,I-2,CG8009,Mer,ago,Hsromega,FRG1,MKP-4,SCCRO,trbl,XNP,Atg9,Raf,NiPp1	419	323	10996	1.21874	1	0.977629	99.9417	0.999417
GOTERM_BP_ALL	GO:0043085	Positive Regulation Of Catalytic Activity	9	1.70455	0.342397	fry,CG3309,SCCRO,CG14806,Tango7,hbs,Gbeta76C,conu,su(f)	419	174	10996	1.35742	1	0.977572	99.9429	0.999429
GOTERM_BP_ALL	GO:0043086	Negative Regulation Of Catalytic Activity	5	0.94697	0.344703	par-6,MKP-4,CG14812,ago,conu	419	78	10996	1.68227	1	0.977997	99.9463	0.999463
GOTERM_BP_ALL	GO:0007447	Imaginal Disc Pattern Formation	6	1.13636	0.346585	Psn,boi,Hs3st-B,Nipped-A,ap,ptc	419	102	10996	1.54373	1	0.978013	99.949	0.99949
GOTERM_BP_ALL	GO:0042594	Response To Starvation	9	1.70455	0.348154	CG30349,Iml1,CG9422,mthl10,Vps39,Atg9,crc,CG7728,Raf	419	175	10996	1.34966	1	0.978209	99.9511	0.999511
GOTERM_BP_ALL	GO:0090174	Organelle Membrane Fusion	4	0.757576	0.348357	Uvrag,comt,Vps39,Gos28	419	55	10996	1.90861	1	0.977996	99.9514	0.999514
GOTERM_MF_DIRECT	GO:0050660	Flavin Adenine Dinucleotide Binding	4	0.757576	0.425157	Egm,CG6638,Trxr-1,Arc42	368	60	9284	1.68188	1	0.999851	99.9534	0.999534
UP_KEYWORDS	UP_KEYWORDS	Transcription	18	3.40909	0.460294	fry,phtf,Mer,TfIIEbeta,Set2,MED4,e(y)2,Nipped-A,ftz-f1,fd59A,mtTFB2,brm,acj6,l(2)37Cg,ERR,MED16,ham,RpI1	514	442	13921	1.10295	1	0.926788	99.9546	0.999546
GOTERM_MF_ALL	GO:0004386	Helicase Activity	6	1.13636	0.401272	brm,mle,CG9630,Psf2,CG1582,XNP	368	105	9284	1.44161	1	0.997408	99.9553	0.999553
GOTERM_MF_ALL	GO:0004721	Phosphoprotein Phosphatase Activity	6	1.13636	0.401272	MKP-4,CG10352,CG2680,Ptpmeg,CG13197,Pez	368	105	9284	1.44161	1	0.997408	99.9553	0.999553
GOTERM_BP_DIRECT	GO:0002121	Inter-Male Aggressive Behavior	4	0.757576	0.390131	CG6175,Fkbp14,CG17323,Tbh	419	59	10996	1.77922	1	0.999942	99.9581	0.999581
GOTERM_BP_ALL	GO:0030154	Cell Differentiation	102	19.3182	0.353818	Rip11,chp,snf,prom,Hs3st-B,Psf2,Irk2,mri,Vang,Ack-like,Chi,CG7339,Trxr-1,Uvrag,mib2,Zasp66,Tsr1,brm,sra,dbo,sdt,CG7656,CG2260,ap,NiPp1,Arl2,GATAe,ocm,MED4,hbs,CG32137,RhoL,Sas10,CSN3,ko,acj6,mle,CG1024,Vps39,fry,mor,Ptpmeg,Yp2,Arc42,ninaE,kek4,CG5466,p130CAS,opm,CG7386,fwe,RpS10a,rg,prel,ine,Raf,l(3)j2D3,par-6,htt,Iml1,ago,TfIIEbeta,CG5608,CG15439,CG12484,ftz-f1,boi,wcd,Tango7,spas,Atg9,Aos1,Hsro…	419	2562	10996	1.04482	1	0.979326	99.9582	0.999582
GOTERM_BP_ALL	GO:0006631	Fatty Acid Metabolic Process	6	1.13636	0.35418	Egm,CG6638,CG5326,CG9319,U26,Arc42	419	103	10996	1.52874	1	0.979167	99.9586	0.999586
GOTERM_MF_DIRECT	GO:0003924	Gtpase Activity	7	1.32576	0.430302	RhoL,eIF-2gamma,HBS1,Tsr1,CG18528,CG7728,Arl2	368	133	9284	1.3278	1	0.999815	99.9588	0.999588
GOTERM_BP_ALL	GO:0044711	Single-Organism Biosynthetic Process	24	4.54545	0.354757	CG30493,e,PAPLA1,CG8009,Pis,Cul4,Fdx1,pyd3,Tbh,alpha-Man-IIa,CG3792,kar,CLS,Mip,Mgat2,fu12,Vha100-1,CG5326,yellow-g,Dpck,Adgf-D,yellow-d,CG4433,CG8412	419	554	10996	1.1369	1	0.97907	99.9592	0.999592
GOTERM_BP_ALL	GO:0006351	Transcription, Dna-Templated	46	8.71212	0.355124	CG5098,phtf,TfIIEbeta,GATAe,CG11710,tsl,MED4,e(y)2,ftz-f1,mtTFB2,acj6,lili,mle,Psf2,CG32732,XNP,MED16,RpI1,MTF-1,fry,Mer,Aos1,Set2,mor,Dsp1,Chi,CG34376,TAF1C-like,Coop,CG7339,FRG1,Nipped-A,CG3065,Arc42,fd59A,brm,l(2)37Cg,ERR,Rpb12,ap,Top2,ham,TfIIEalpha,crc,spict,Raf	419	1113	10996	1.08463	1	0.978913	99.9597	0.999597
GOTERM_BP_ALL	GO:1901360	Organic Cyclic Compound Metabolic Process	106	20.0758	0.355463	snf,pyd3,CG32532,mtTFB2,CLS,c12.1,Psf2,Cypl,MED16,MTF-1,CG16865,Set2,Chi,CG7339,CG5003,Tsr1,brm,l(2)37Cg,CG11454,CG8414,CG2260,ap,crc,e,CG8525,GATAe,ocm,MED4,CG11447,Fdx1,c(2)M,RhoL,Sas10,Tango4,acj6,mle,nonA,fry,pita,mor,Dsp1,Coop,FRG1,Arc42,fd59A,CstF-50,Pde8,yellow-g,CG7386,Rpb12,Top2,CG18528,TfIIEalpha,yellow-d,su(f),Raf,SmD1,CG5098,Sid,ago,TfIIEbeta,CG1582,e(y)2,CG18643,LSm3,Spn28Dc,ftz-f1,w…	419	2667	10996	1.04305	1	0.978748	99.96	0.9996
GOTERM_BP_ALL	GO:1901361	Organic Cyclic Compound Catabolic Process	8	1.51515	0.357091	Pym,CG8525,Pop2,Not11,pyd3,Adgf-D,Tbh,PAN2	419	152	10996	1.38123	1	0.978955	99.9618	0.999618
GOTERM_MF_ALL	GO:0005261	Cation Channel Activity	7	1.32576	0.409001	trpl,Ork1,fwe,trp,nAChRbeta2,CG42594,Irk2	368	130	9284	1.35844	1	0.997532	99.9632	0.999632
GOTERM_BP_ALL	GO:0032872	Regulation Of Stress-Activated Mapk Cascade	4	0.757576	0.358843	MKP-4,Hsromega,XNP,Atg9	419	56	10996	1.87453	1	0.979194	99.9636	0.999636
GOTERM_BP_ALL	GO:0048103	Somatic Stem Cell Division	4	0.757576	0.358843	par-6,sdt,ptc,Arl2	419	56	10996	1.87453	1	0.979194	99.9636	0.999636
GOTERM_BP_ALL	GO:0050773	Regulation Of Dendrite Development	4	0.757576	0.358843	fry,cv-c,spas,ham	419	56	10996	1.87453	1	0.979194	99.9636	0.999636
GOTERM_BP_ALL	GO:0070302	Regulation Of Stress-Activated Protein Kinase Signaling Cascade	4	0.757576	0.358843	MKP-4,Hsromega,XNP,Atg9	419	56	10996	1.87453	1	0.979194	99.9636	0.999636
[truncated: 626 more rows]

## Sheet: w1118_Female_Ctrl+NIR-4hr+NIR
Title: Inhibiting mitochondrial Cytochrome c oxidase downregulates gene transcription after traumatic brain injury in Drosophila
[truncated: 327 more rows]

[truncated: 10 more sheets: w1118_Male_Ctrl_and_Ctrl+NIR, w1118_Male_Ctrl+NIR-1hr+NIR, w1118_Male_Ctrl+NIR-2hr+NIR, w1118_Male_Ctrl+NIR-4hr+NIR, KO_Female_Ctrl+NIR-1hr+NIR, KO_Female_Ctrl+NIR-2hr+NIR, KO_Female_Ctrl+NIR-4hr+NIR, KO_Male_Ctrl+NIR-1hr+NIR, KO_Male_Ctrl+NIR-2hr+NIR, KO_Male_Ctrl+NIR-4hr+NIR]
